# Supplementary material for: Down-Regulation of miR-129-5p and the let-7 Family in Neuroendocrine Tumors and Metastases Leads to Up-Regulation of Their Targets Egr1, G3bp1, Hmga2 and Bach1
Source: Genes (Basel). 2014 Dec 24;6(1):1–21. doi: 10.3390/genes6010001 (PMC4377830; doi:10.3390/genes6010001)
Supplement: Supplementary File 1 [file genes-06-00001-s001.zip]

Archive with 4 entries (3 files):
- genes-67534-supplementary/
- genes-67534-supplementary/Døssing KBV Suppl Table 3 .xls
- genes-67534-supplementary/Døssing KBV Suppl Table 4.xls
- genes-67534-supplementary/genes-67534-Suppl Tables 1 & 2.doc
