# Supplementary material for: Down-Regulation of miR-129-5p and the let-7 Family in Neuroendocrine Tumors and Metastases Leads to Up-Regulation of Their Targets Egr1, G3bp1, Hmga2 and Bach1
Source: Genes (Basel). 2014 Dec 24;6(1):1–21. doi: 10.3390/genes6010001 (PMC4377830; doi:10.3390/genes6010001)
Supplement: Supplementary File 1 [file genes-06-00001-s001.zip › genes-67534-supplementary/Døssing KBV Suppl Table 3 .xls]

## Sheet: averaged.ratios.30.07.09
	21_M	8_M	7_M	1_M	16_M	24_M	3_T	10_T	19_T	2_T	12_T	6_T	5_N	9_N	26_N	11_N	t.test M+T vs N	log2 FC M+T vs N	t.test T vs. N	log2 FC M vs N
h	0.510758	0.735371	0.877236	1.00955	0.792113	0.955432	0.665137	0.817357	1.49216	0.395012	-0.139115	-0.579597	0.285335	-0.567323	0.265989	-0.448239	0.0281027	0.743678	0.00174219	0.92947
hsa-miR-532-3p	-0.00478058	-0.216754	-0.341906	-0.458304	-0.416384	0.213729	0.0366609	-0.0346995	-0.679349	-0.0222015	0.369553	0.0160073	0.440796	0.462662	0.141337	0.287352	0.0117037	-0.461239	0.0062756	-0.537104
hsa-miR-150*	0.10121	0.160428	-0.156938	-0.00930738	-0.0211378	-0.07928	0.37737	0.291855	0.379809	0.193689	0.150547	0.133346	0.301585	0.408143	0.0922217	0.359496	0.108516	-0.163562	0.00695866	-0.291199
hsa-miR-618	-0.39404	-0.306976	-0.597595	-0.393441	-0.682166	-0.548707	-0.367177	-0.560019	0.000708997	-0.336016	-0.124724	-0.421337	-0.199178	-0.191215	-0.22091	-0.299658	0.119646	-0.166551	0.00926175	-0.259414
IVGN-novel-miR_3424	-0.00481949	0.211943	0.0503481	0.218547	0.0895774	0.258072	0.0713527	0.0910735	0.0207234	-0.0471676	0.184599	-0.226743	-0.225811	-0.192465	-0.460505	0.0625746	0.00747317	0.28051	0.00945257	0.34133
hsa-miR-185	0.431356	0.0852985	-0.193671	-0.808075	-0.448364	-0.554772	-0.0601378	-0.0701379	-1.01403	0.819614	1.30144	0.176721	0.731664	1.44335	0.086517	1.25501	0.0300155	-0.907032	0.00961753	-1.12717
hsa-miR-580	-0.298621	-0.285788	-0.342929	-0.211615	-0.136272	-0.191216	-0.258964	-0.353517	-0.230764	-0.358787	-0.207816	-0.822473	-0.440356	-0.389978	-0.386177	-0.327625	0.407305	0.0778037	0.0116023	0.141627
IVGN-novel-miR_3403	-0.0792583	0.0664305	0.126109	0.429396	-0.199241	0.0470165	0.0161131	0.0686155	-0.0932024	-0.139994	0.0369103	-0.469328	-0.416256	-0.244604	-0.488623	-0.185057	0.0160093	0.317765	0.0116381	0.39871
hsa-miR-93	0.388661	-0.554101	0.0330195	-0.0344998	-0.502013	-0.590823	0.309858	-1.46328	-1.06524	0.373637	0.8958	0.884701	0.338964	0.448875	0.622882	0.427217	0.155602	-0.569841	0.0125779	-0.669444
IVGN-novel-miR_3593	-0.153591	0.225463	0.616815	0.798393	0.445727	0.383209	0.234867	-0.00547287	0.410049	-0.218592	0.125286	-0.252675	-0.152892	-0.30057	0.0217791	-0.250559	0.0433403	0.388017	0.0138729	0.556563
IVGN-novel-miR_3583	0.578501	0.161608	0.378084	1.39287	1.59574	0.961289	-0.0983304	0.0411487	1.14517	-0.797632	-0.0836188	-1.03753	0.392143	-1.42855	-0.111221	-0.805206	0.0964545	0.841317	0.0145277	1.33289
IVGN-novel-miR_3402	0.0766699	0.217123	0.334458	0.598677	-0.117002	0.12789	0.200779	0.106013	0.00934396	0.0871649	0.0501687	-0.186421	-0.198768	-0.280137	-0.338201	-0.0262221	0.00895737	0.336237	0.0152233	0.417135
hsa-miR-548d-3p	-0.437931	-0.423024	-0.584644	-0.337012	-0.763276	-0.442044	-0.124214	-0.359098	-0.251837	-0.460238	-0.158974	-0.488214	-0.0662039	-0.0703067	-0.158374	-0.437929	0.0489937	-0.219339	0.0164669	-0.314785
hsa_snoRNA-hY3_RNA-related	0.392543	-0.210528	-0.397813	-0.681903	-0.0410937	0.179282	-0.184269	-0.965152	-0.368674	0.400724	0.804884	-0.603572	0.329187	0.630966	0.322089	0.829036	0.0272347	-0.66745	0.0183236	-0.654405
hsa-miR-367*	-0.00134522	-0.104836	-0.0718762	-0.0485454	-0.0567881	-0.145539	-0.320025	-0.154843	0.0582282	-0.184014	0.104544	-0.139859	-0.414605	-0.988641	-0.163585	-0.36887	0.00314677	0.395184	0.0198131	0.412437
hsa-miR-564	0.543377	0.382816	0.596179	0.592308	0.59178	0.473832	0.35385	0.47631	0.247942	0.687963	-0.0262144	0.269671	0.0515221	-0.147509	0.414638	0.42295	0.0718544	0.247084	0.0204864	0.344649
hsa-miR-651	-0.223478	-0.27995	-0.362832	-0.220977	-0.250695	-0.228684	-0.582269	-0.304436	-0.455811	-0.463913	-0.290149	-0.358075	-0.770061	-0.78042	-0.161226	-0.721011	0.0154134	0.273074	0.0212334	0.347077
hsa-miR-509-5p	0.00175925	0.0365243	-0.0716752	-0.356651	-0.315164	-0.21635	0.0520491	0.116884	0.216195	0.0709813	0.0965227	-0.050557	0.221051	0.1286	0.0227844	0.0238061	0.176569	-0.134017	0.0261964	-0.252653
hsa-miR-744	0.199542	0.564496	-0.324289	-0.856338	-0.309715	-0.490906	-0.0549618	0.0530613	-1.0041	0.220033	0.648163	-0.153326	0.412053	1.38434	0.285537	0.59012	0.0166562	-0.793707	0.0276541	-0.870881
hsa-miR-324-5p	0.0721149	0.410609	-0.375914	-0.877096	-0.769192	-0.715873	-0.197465	0.125816	-1.33671	-0.0138513	0.329316	0.440492	0.605054	0.788447	0.0497886	0.209347	0.0514475	-0.655472	0.0288953	-0.789051
IVGN-novel-miR_3383	0.0915525	-0.146691	0.0823361	0.309642	0.278892	0.230158	0.048831	0.0633316	0.356773	-0.0371011	0.011952	-0.283196	-0.241409	-0.256203	0.0221965	-0.0477816	0.0576318	0.214673	0.0293645	0.271781
hsa-miR-216b	-0.154852	0.459558	0.147059	0.101037	0.554981	0.138345	0.146414	0.357278	0.63252	-0.00390545	-0.146225	-0.0718432	-0.0435078	-0.3013	-0.438315	-0.00665141	0.0224696	0.377474	0.0313544	0.405132
IVGN-novel-miR_3327	0.0250884	-0.0336099	0.235697	0.470081	0.726758	0.468417	0.0369232	0.121714	0.904762	-0.1791	-0.116189	-0.330664	0.0757618	-0.362715	0.0156685	-0.245608	0.129692	0.32338	0.0314557	0.444628
1581-shuf-dme-mir-11	0.111921	0.316999	0.10254	0.28406	0.316596	0.666134	0.0312791	0.321873	0.320343	0.150491	-0.081146	0.322984	-0.0577997	-0.416995	0.0723699	0.135883	0.0218446	0.305308	0.0335133	0.366344
IVGN-novel-miR_3304	1.26643	0.0854283	-0.57164	-1.75261	-0.515791	-0.674361	-0.389822	-1.12636	-0.970973	1.0084	2.00504	1.71771	0.351129	1.30558	0.882717	1.56942	0.13032	-1.02042	0.0355514	-1.38764
IVGN-novel-miR_3303	1.12385	0.0851538	-0.670656	-1.79318	-0.560935	-0.664647	-0.508517	-1.13825	-0.929137	0.842782	2.15124	1.32201	0.262616	1.15679	0.884133	1.34751	0.134683	-0.974454	0.0360903	-1.32617
hsa-miR-658	0.0335044	0.0203711	0.0272174	0.309901	-0.0764904	0.0942306	0.267246	0.11149	-0.00566671	-0.0716504	-0.013568	0.101632	-0.0738846	-0.370044	-0.0928338	-0.0742467	0.0093374	0.21927	0.0362346	0.220874
hsa-miR-320	1.26233	0.161366	-0.559855	-1.6457	-0.554389	-0.700305	-0.281068	-1.13289	-0.922968	0.902813	2.01428	1.68076	0.383387	1.35617	0.790269	1.47477	0.135137	-0.98245	0.0369869	-1.34057
IVGN-novel-miR_3395	1.00521	-0.882867	-0.724868	-1.83739	-0.68268	-1.40857	-0.78164	-1.56276	-1.0939	1.32489	1.96155	1.98974	-0.174251	1.46916	0.170115	1.60727	0.208419	-0.992514	0.037273	-1.52327
IVGN-novel-miR_3576	-0.0642477	0.438748	0.477674	0.323264	0.191283	0.125908	0.24578	0.198082	-0.419052	0.00871843	0.239333	-0.00857904	0.292188	-0.639571	-0.694146	-0.0891485	0.0297828	0.429079	0.0375568	0.531441
hsa-miR-452	0.0392564	-0.607675	-0.0139402	-0.71378	-0.0353821	0.136475	0.234781	-0.341587	-1.27042	0.0882184	0.248022	0.42744	0.256564	0.554574	0.358574	0.0503194	0.0992414	-0.455724	0.0382193	-0.504182
IVGN-novel-miR_3316	0.0527582	-0.177837	0.412591	0.468755	0.344054	0.31684	0.085537	0.00661426	0.475747	0.00705472	-0.117324	-0.247176	-0.0432941	-0.106567	-0.0656288	-0.100649	0.126621	0.214669	0.0383223	0.315228
hsa-miR-937	-0.199788	-0.163868	-0.38452	-0.533989	-0.525703	-0.293392	-0.0787129	-0.135879	-0.0538942	-0.210709	-0.105947	-0.301997	-0.0243545	-0.0936828	-0.219067	-0.191465	0.199566	-0.116891	0.0391324	-0.218068
hsa-miR-532-5p	-0.167873	0.0447606	-0.294331	-1.05947	-0.767581	-0.449059	-0.278638	-0.223609	-1.11038	-0.271049	0.203097	0.254138	0.274729	0.445894	-0.047219	-0.159569	0.0680581	-0.471791	0.0392625	-0.577385
hsa-miR-563	-0.205226	-0.207384	-0.101291	-0.204839	-0.116872	-0.184637	0.00212401	-0.175132	-0.177027	-0.238827	0.174255	-0.30228	-0.166915	-0.597178	-0.29592	-0.36056	0.0203958	0.210382	0.0396325	0.185102
IVGN-novel-miR_3507	-0.0270631	-0.148642	-0.0719643	-0.421908	-0.180032	-0.0556047	0.0621428	0.208747	0.0824103	0.14867	0.0823383	0.168014	0.105782	0.117117	-0.101282	0.0929201	0.498491	-0.0663756	0.0419236	-0.204504
IVGN-novel-miR_3422	0.968963	-0.00533835	-0.34449	-1.0594	-0.0207565	0.131349	-0.374716	-1.08199	-0.319644	0.693557	1.021	-0.611526	0.582741	1.55823	0.225823	1.62407	0.0183735	-1.0813	0.0423107	-1.05266
IVGN-novel-miR_3615	0.11026	-0.648972	-0.21298	-1.09682	-1.08582	-1.49695	-0.544137	-0.792081	-1.06626	0.556273	0.783078	0.889219	-0.729807	0.860175	0.376299	0.501338	0.1799	-0.635767	0.0424283	-0.990548
hsa-miR-876-5p	0.00721791	-0.116216	-0.123845	-0.115094	-0.220581	-0.170607	-0.545934	-0.101706	-0.0485877	-0.142411	-0.147228	-0.259637	-0.268107	-0.908529	-0.246584	-0.325735	0.0273034	0.271853	0.0430774	0.314051
hsa-let-7b	0.38441	-0.144971	-1.85992	-2.22116	-0.483546	-1.61858	-0.825484	-0.938472	-0.232861	1.2927	1.53366	2.50592	-0.510234	1.36876	0.107088	1.258	0.335635	-0.773264	0.043648	-1.54653
hsa-miR-135b*	-0.208413	0.15975	-0.282256	-0.376179	-0.315996	-0.495851	-0.00194275	0.0316123	0.28993	0.196817	0.0319335	-0.0587399	0.0601341	0.108281	-0.072236	0.00826749	0.398655	-0.11189	0.0460737	-0.279269
1583-mut2-dme-mir-7	-0.135845	-0.0477686	-0.134684	-0.0499892	-0.0793008	0.0234095	-0.0485733	-0.101912	-0.125195	-0.139579	-0.15277	0.0301574	-0.251938	-0.33893	-0.0898492	-0.121702	0.0172184	0.120434	0.0464064	0.129908
hsa-miR-519b-3p	-0.464151	-0.363523	-0.569237	-0.433103	-0.47523	-0.519318	-0.438813	-0.438331	-0.114635	-0.512878	-0.185409	-0.359708	-0.342743	-0.318697	-0.435773	-0.394453	0.643351	-0.0332784	0.0467281	-0.097844
hsa-miR-331-5p	0.00481458	0.275553	-0.0981176	-0.62088	-0.470739	-0.525018	0.0653034	0.104914	-0.742955	0.235504	0.185836	0.263905	0.0152761	0.367975	0.284231	0.130065	0.137759	-0.309543	0.0507295	-0.438451
IVGN-novel-miR_3616	0.472195	-0.484911	-1.10099	-1.66298	-0.692472	-1.81282	-0.734853	-0.965288	-0.882964	0.808514	1.61907	1.59132	-0.761328	0.987969	0.200344	1.04007	0.300554	-0.687278	0.0512187	-1.24709
hsa-let-7i*	-0.14506	-0.192608	-0.200483	-0.355136	-0.492635	-0.0181367	-0.215202	-0.203279	-0.308039	-0.416287	-0.160939	-0.321313	-0.236381	-0.953965	-0.435192	-0.673825	0.00899134	0.322414	0.0515208	0.340831
IVGN-novel-miR_3636	0.206445	0.118364	0.122752	0.446497	0.0234196	0.20431	0.0656485	-0.0701662	0.136781	0.232914	0.035371	0.200942	0.0206182	-0.0130109	0.015802	0.0486383	0.0841021	0.125594	0.052156	0.168953
hsa-let-7d	1.04963	-0.246893	-0.909648	-2.05302	-0.378323	-1.85086	-0.735391	-1.26028	-0.613722	1.88596	2.88498	2.80475	-0.218917	1.55799	0.231925	1.99701	0.37311	-0.843904	0.0536193	-1.62352
IVGN-novel-miR_3470	0.434999	0.203654	0.318054	0.195589	0.256116	0.1354	0.102454	0.185135	0.0430083	0.202108	-0.0595021	0.212024	0.0869772	-0.310629	0.146484	0.169544	0.0870003	0.162659	0.0549834	0.234208
hsa-miR-130b	0.674798	-0.234553	0.00369434	-0.111889	-0.787336	-1.02912	0.58694	-1.02845	-1.27242	0.841586	0.557947	0.711618	0.225787	0.465463	0.339969	1.022	0.161898	-0.603903	0.0551676	-0.760705
hsa-miR-203	0.118374	1.00221	0.300983	0.161647	-0.0243503	-0.261327	0.71316	0.55098	0.174391	0.283087	0.601324	0.649294	-0.874275	-1.44845	0.0231355	-0.0284284	0.00308059	0.937818	0.0551829	0.79826
hsa-let-7a	0.792115	-0.242679	-1.57787	-2.30369	-0.158449	-1.97082	-0.971059	-1.2289	-0.436794	1.74166	3.06065	2.8031	-0.48012	1.62142	0.134764	2.23611	0.36266	-0.919105	0.0552525	-1.78828
IVGN-novel-miR_3617	0.446096	-0.26058	-1.49249	-1.69714	-0.665169	-1.93161	-0.967927	-1.08883	-0.640989	0.988055	2.0121	2.13154	-0.772169	1.00232	0.143443	1.2049	0.391195	-0.658534	0.0557241	-1.3281
hsa-let-7c	0.795706	0.0900995	-1.93028	-2.17241	-0.358953	-2.11857	-0.878184	-0.893761	-0.347137	1.76153	2.8174	2.93725	-0.53803	1.39293	0.275305	2.11151	0.401826	-0.835206	0.0602747	-1.7595
hsa-miR-519e	-0.520118	-0.340391	-0.410875	-0.416798	-0.121746	-0.48916	-0.49052	-0.536021	-0.140729	-0.694148	-0.13877	-0.489894	-0.329958	-0.628552	-1.00487	-0.717845	0.0385121	0.271209	0.0611006	0.287125
IVGN-novel-miR_3677	0.0709298	-0.179728	0.381054	0.402495	0.346974	-0.101222	0.050041	-0.149435	0.243329	0.00124181	-0.0304484	-0.0712831	-0.0338677	-0.365049	-0.124242	-0.111872	0.0552911	0.239087	0.0613302	0.312175
hsa-miR-877*	-0.137407	-0.00815772	0.356115	0.450193	0.40916	0.37192	0.0782581	0.0417123	0.345393	-0.342506	-0.457571	-0.947403	0.105022	0.0972523	-0.288447	-0.307347	0.630226	0.111689	0.0616917	0.338684
hsa-miR-454	-0.705361	-0.0748993	-0.851472	-0.946424	-1.29636	-1.18528	-0.541866	-0.138327	-1.71304	-0.10324	0.0976167	-0.209154	-0.481362	0.264602	-0.67136	-0.0889609	0.229386	-0.394714	0.0618871	-0.59903
hsa-miR-23a*	0.057686	0.133519	0.287656	0.540019	0.3462	0.350044	-0.0624402	-0.0243947	0.0950701	0.446114	-0.26069	0.0899208	0.2057	-0.320185	0.0533124	0.11118	0.269191	0.154057	0.0626332	0.273352
IVGN-novel-miR_3695	-0.186697	-0.155863	0.436642	0.466006	0.346139	0.078743	0.0231506	-0.0895112	0.523331	-0.0743391	-0.0677286	-0.209932	-0.128709	-0.302735	-0.0404405	-0.215449	0.0892016	0.262662	0.0638975	0.335995
hsa-miR-497*	0.181698	-0.00221384	-0.356816	-0.0336027	0.122017	-0.0292806	-0.162949	0.077902	-0.233223	-0.0560388	-0.101033	-0.108628	-0.192208	-1.04368	-0.311457	-0.162384	0.0162769	0.368919	0.0642639	0.407734
hsa-miR-19b	-0.0712489	0.859632	0.456501	0.796362	0.409383	1.13089	0.748598	-0.904694	0.824943	0.713542	1.5405	1.14441	0.487421	-0.971219	-0.154058	0.208375	0.0609464	0.744772	0.0656882	0.70429
hsa-let-7f	0.929509	-0.224859	-1.02178	-1.96963	-0.344689	-1.57853	-0.822092	-1.09886	-0.60316	1.51769	2.76982	2.63732	-0.337691	1.58074	-0.0540038	2.08422	0.37282	-0.802419	0.0657758	-1.51998
hsa-miR-342-5p	-0.0766009	0.470108	-0.594712	-0.730553	-0.806198	-0.297318	-0.115598	0.487521	-0.999984	0.103889	0.0674994	-0.0299779	0.13335	1.46955	-0.0234346	0.19151	0.053308	-0.652904	0.0660063	-0.781956
hsa-miR-493	-0.147941	-0.118129	0.248956	0.143574	0.271707	-0.055004	-0.0901835	0.235756	0.529309	-0.19926	-0.302335	-0.3303	-0.217117	-0.643613	0.0627172	-0.242703	0.100136	0.275692	0.0665184	0.317373
hsa-miR-520e	0.306675	-0.148653	-0.0723627	-0.215126	0.0367768	-0.0991611	-0.691145	-0.17524	-0.333788	-0.292224	-0.141995	-0.239053	-0.0971683	-1.02653	-0.0444037	-0.818205	0.0922955	0.324468	0.06669	0.464601
hsa-let-7i	0.890811	0.622082	-1.37318	-2.02441	-0.427608	-0.192734	-0.351004	0.113988	-0.640979	1.22166	2.1672	2.18266	0.224378	1.78706	0.239731	1.83028	0.255408	-0.837989	0.0667391	-1.43787
hsa-miR-9*	0.130621	-0.992159	0.317674	0.441461	-0.278767	0.073181	0.648216	-1.4308	0.330138	0.247608	0.477201	0.686602	0.380835	0.60273	0.716505	0.409791	0.181565	-0.473217	0.0676046	-0.578797
hsa-miR-96*	0.300377	0.142549	0.396459	0.260296	0.400449	0.365007	0.0417698	0.102962	-0.599759	0.00880158	-0.351873	-0.232377	0.32591	-0.39707	0.156833	0.0410314	0.839032	0.0378789	0.0676416	0.27918
IVGN-novel-miR_3394	0.163988	0.114009	0.469048	0.582454	0.332165	0.127297	-0.0238656	0.112183	0.352831	-0.0779681	-0.0572938	-0.153187	0.351075	-0.198167	0.0288936	-0.195271	0.246545	0.165173	0.0683392	0.301528
hsa-miR-382	0.219542	0.170418	0.726861	1.3453	0.937341	0.424582	0.0371847	0.109803	0.928181	-0.346014	-0.129353	-0.224866	0.0652721	-0.136235	0.442781	0.0616401	0.39933	0.24155	0.0684305	0.528976
hsa-miR-877	0.134111	-0.425787	0.303173	-0.0123023	-0.0247434	0.208454	0.0809298	-0.347376	-0.495565	0.0239431	-0.17992	-0.385126	0.556789	0.8974	0.184032	0.113082	0.00683128	-0.531177	0.0693523	-0.407342
hsa-miR-339-3p	-0.147874	0.124993	-0.035084	-0.618593	-0.792923	-0.131342	-0.163622	-0.0496048	-1.37051	0.210119	0.223087	0.236574	0.20869	0.993544	-0.218461	0.210237	0.0942272	-0.508068	0.070161	-0.565306
hsa-miR-708	0.398424	0.520612	-0.134419	-1.38444	-0.513187	-0.0910151	0.420127	0.28971	-1.65168	0.392374	0.796986	0.521427	0.748071	1.47321	0.0272777	0.486982	0.116192	-0.720142	0.0717526	-0.884556
hsa-miR-516a-3p;hsa-miR-516b*	0.104575	0.22532	-0.686558	-1.31524	-0.815452	-0.416225	-0.0998143	-0.254544	-1.26598	0.00950114	0.550165	0.352854	-0.240483	1.20105	0.0612137	0.240759	0.104042	-0.616584	0.0720237	-0.799564
hsa-miR-491-3p	-0.277204	-0.134275	-0.0894583	-0.246363	-0.210739	-0.251872	-0.241861	-0.105514	-0.0767503	-0.00847926	-0.0942046	-1.80523	-0.0618408	0.0387899	-0.131167	-0.197476	0.418858	-0.207239	0.0724125	-0.113728
IVGN-novel-miR_3319	0.0633271	0.0251317	0.252784	0.49626	0.459148	0.4236	-0.0254719	0.138105	0.684106	-0.133751	0.00460104	-0.136202	0.306903	-0.142976	0.0379416	-0.197204	0.238138	0.186471	0.0726966	0.285543
IVGN-novel-miR_3425	-0.0250999	0.00771029	0.307156	-0.57691	-0.369512	-0.703464	0.20526	0.0284377	-0.351025	0.0851183	0.876465	-0.0426181	0.205416	0.00851267	0.416377	0.182459	0.278486	-0.249731	0.073167	-0.429878
hsa-miR-181c	0.527365	-0.0062777	-0.714827	-0.896244	-0.724495	-1.01316	-0.0609605	-0.629186	-1.02781	0.410373	0.989661	0.935558	-0.283901	1.0898	-0.0381805	0.584502	0.232983	-0.522222	0.073433	-0.809328
IVGN-novel-miR_3549	0.14634	-0.0979985	-0.454706	-0.188698	-0.393466	0.101094	0.250543	0.280696	0.168334	0.389476	-0.0331872	0.108287	-0.0354254	0.156704	0.383387	0.088816	0.395715	-0.125311	0.0741392	-0.296277
hsa-miR-874	0.574763	0.507234	0.201486	0.0516731	-0.902095	0.0936588	0.402212	0.601062	-0.335531	0.575289	0.0449733	-0.174419	0.731288	0.341929	0.933629	0.693545	0.0412231	-0.538406	0.0754599	-0.587311
hsa-miR-361-5p	0.901852	-0.173535	-0.968383	-1.20202	-0.938013	-0.898176	0.016963	-0.643042	-1.44971	0.871358	1.83761	1.41356	-0.117073	1.51423	-0.381238	1.31941	0.288592	-0.68646	0.0768427	-1.13021
hsa-miR-571	0.122257	-0.0513643	0.366392	0.84163	0.192718	0.566502	0.048371	-0.0537482	0.312872	-0.202736	-0.329925	-0.550772	0.111725	0.0601217	0.00117748	-0.255796	0.544125	0.125876	0.0769789	0.360382
hsa-miR-140-3p	-0.236848	0.623612	-0.656651	-0.637465	-0.864963	-0.0753778	0.0147058	0.586452	-0.253292	0.516099	0.678054	0.268992	0.123855	0.554134	-0.0635597	0.638528	0.297257	-0.316296	0.0776124	-0.621188
IVGN-novel-miR_3691	0.0291351	-0.239312	-0.159315	-0.905937	-0.296439	-0.776231	-0.0758258	-0.276982	-0.424292	0.0169143	0.379308	0.379177	-0.240942	0.10676	0.285637	-0.0430098	0.304219	-0.222928	0.0783092	-0.418461
IVGN-novel-miR_3302	1.82809	0.0354657	-0.385429	-1.63709	-0.758448	-0.981245	-0.384338	-1.18502	-1.10036	1.62847	1.74068	1.71812	0.369546	0.982363	0.754652	2.04271	0.177891	-0.994076	0.0784165	-1.35376
hsa-miR-412	-0.0350541	-0.0318347	-0.0915732	-0.0205524	0.160112	-0.102993	0.0551938	0.0523679	0.116409	-0.275955	-0.221434	-0.197184	-0.111687	-0.0648273	-0.209319	-0.129318	0.282826	0.0794128	0.078769	0.108472
hsa-miR-622	-0.18999	-0.0129044	-0.107355	-0.000306038	0.134013	0.203383	0.0111817	0.00506675	-0.0618786	-0.368904	-0.29613	-0.194179	0.0681728	-0.377776	-0.163782	-0.519579	0.133021	0.175074	0.0797417	0.252715
hsa-miR-197	-0.101989	0.0459222	0.227279	0.120857	0.846532	0.0811314	0.157908	0.13063	0.443083	-0.265357	-0.163853	-0.529114	0.146833	-0.37065	-0.182875	-0.332875	0.178812	0.267644	0.08003	0.388181
IVGN-novel-miR_3623	0.124519	-0.100786	0.281756	0.187146	0.204679	0.040569	-0.000712488	-0.095946	0.237414	-0.0672937	0.00949017	-0.260532	0.0823908	-0.191347	0.0208742	-0.0986731	0.31718	0.0933808	0.0801015	0.169669
hsa-miR-330-3p	0.695939	-0.380981	-0.687207	-1.57503	-0.625115	-1.71642	-0.572319	-1.00738	-1.02975	1.01028	1.7413	1.54755	-0.758639	0.914004	0.228582	1.39875	0.326689	-0.66227	0.0807992	-1.16048
hsa-miR-143*	0.0442675	-0.017923	0.053115	-0.306776	-0.304674	0.271197	-0.225308	-0.00146884	-0.339562	-0.173927	-0.187226	-0.0819406	-0.283373	-0.546238	-0.16353	-0.230924	0.074583	0.200164	0.0833564	0.262551
IVGN-novel-miR_3527	-0.288373	0.121702	0.73805	0.554293	0.484383	0.520564	0.0905423	0.260054	0.616078	0.132197	-0.076317	-0.345251	0.146131	-0.437814	0.0340477	-0.0151241	0.142967	0.302183	0.0855514	0.423293
hsa-miR-496	-0.187227	-0.182444	-0.235627	-0.147865	-0.21019	-0.263753	-0.20943	-0.260567	-0.0933124	-0.293839	-0.0672362	-0.914293	-0.208078	-0.114768	-0.0996672	-0.169809	0.355687	-0.107402	0.0865606	-0.0564374
hsa-miR-526b	0.0882766	-0.0813401	-0.0149972	-0.370977	-0.221808	-0.232374	-0.108491	-0.0791714	0.0282047	-0.0429146	-0.0247945	-0.0243863	-0.453771	-0.445106	-0.417986	-0.0934611	0.00555231	0.262183	0.0866238	0.213711
hsa-miR-646	0.863616	-0.422562	-1.01693	-1.21211	-0.679213	-2.00474	-0.389241	-1.06847	-1.13071	1.01758	1.16955	1.46572	-0.634086	0.826606	0.280371	0.95754	0.310802	-0.641569	0.0870359	-1.10293
IVGN-novel-miR_3696	-0.1182	0.0822926	0.187638	0.0111862	-0.33428	-0.354413	-0.148314	0.306357	-0.608605	-0.0333008	0.15377	0.0881177	0.0476565	0.632109	0.200622	0.0130616	0.0844979	-0.287342	0.0874474	-0.310992
hsa-miR-200b*	0.905132	0.2825	-0.589679	-1.2085	-1.22719	-0.116189	0.123756	-0.553892	-0.525091	1.33768	0.315779	0.949252	1.05384	0.0901156	0.385323	0.750949	0.197488	-0.595595	0.0892761	-0.895712
1542-mut1-mmu-mir-191	0.668403	-0.229526	-0.377986	-0.955413	-0.967864	-1.23921	0.256308	-0.50196	-1.6624	0.798264	0.820691	0.859742	-0.341587	0.936202	-0.184364	1.06351	0.260245	-0.579352	0.089684	-0.885372
hsa-miR-518c	-0.36442	-0.0415319	-0.407155	-0.376415	-0.329446	-0.431038	-0.361073	-0.429689	-0.208707	-0.542195	-0.0626605	-0.32383	-0.802813	-0.774475	-0.195647	-0.551163	0.0302201	0.257844	0.0900052	0.256023
IVGN-novel-miR_3511	-0.124632	-0.0134286	0.527137	0.179213	0.212426	0.106715	0.0825889	0.095478	0.307016	0.0407814	0.0237916	-0.154437	-0.528667	-0.359694	0.248205	-0.120839	0.0397761	0.297136	0.0901407	0.338154
IVGN-novel-miR_3651	-0.0512556	-0.152337	-0.656081	0.40126	-0.236352	-0.371713	0.157997	0.0323873	-0.145905	0.0325532	-0.079852	0.0839329	0.0220584	0.586405	0.122434	0.141919	0.0696002	-0.300318	0.0901647	-0.395951
IVGN-novel-miR_3477	-0.119067	-0.154721	0.853417	0.930421	0.455601	0.176113	-0.142288	0.200698	0.458977	0.120923	-0.144934	-0.218544	-0.109623	-0.123621	-0.144334	-0.0478975	0.153191	0.307752	0.0903017	0.463329
IVGN-novel-miR_3396	0.18736	-0.17396	0.383176	0.2619	0.23739	0.0885978	0.0470467	-0.124123	0.21362	-0.028897	0.0419881	0.0101768	0.140777	-0.103589	-0.0936178	-0.131038	0.141302	0.142223	0.0907648	0.210944
hsa-miR-659	-0.0474089	0.0354024	-0.206979	0.0545449	-0.179864	0.112186	0.264362	0.0672532	0.0770287	-0.0750799	0.064362	-0.129781	0.117487	0.258092	0.0291646	0.0429233	0.166691	-0.108915	0.0912842	-0.150603
1525-shuf-cel-mir-246	-0.0169193	0.18345	0.0239965	-0.0118056	0.157726	0.180972	-0.0183111	0.18744	-0.125618	-0.133962	-0.461377	-0.053948	-0.53874	-0.333253	0.094438	0.0898536	0.215771	0.164562	0.0913478	0.258162
hsa-miR-628-5p	-0.0476166	0.0891454	-0.249588	-0.212045	-0.655814	-0.327671	0.211699	-0.0425635	-0.77863	0.171035	0.438311	0.137932	-0.00358974	0.240712	0.0216078	-0.102302	0.453572	-0.144591	0.0914896	-0.273038
hsa-miR-342-3p	0.582169	1.57625	-1.24507	-0.872048	-0.65368	-0.0203234	0.666306	1.91803	-0.938399	1.51838	2.29135	1.73483	1.49115	1.68237	-0.293626	1.73383	0.398186	-0.606947	0.09219	-1.25888
IVGN-novel-miR_3618	0.247999	-0.560622	-0.248256	-0.924947	-0.858383	-1.7263	-0.53075	-0.982045	-1.08033	0.496841	0.581966	1.02385	-0.723307	0.306337	0.386228	0.401688	0.303159	-0.472818	0.0930412	-0.771155
hsa-let-7e	1.14698	0.812935	-1.33785	-2.2904	-0.660284	-1.39402	-1.18325	0.301354	-0.902522	1.17834	2.26953	2.09982	-0.122322	1.85555	0.0313457	1.99742	0.274828	-0.937113	0.0943232	-1.56094
IVGN-novel-miR_3387	-0.151322	-0.329739	0.470143	0.56761	0.494019	0.339232	-0.146461	0.0117337	0.5501	-0.262183	-0.268195	-0.350236	0.0649437	-0.350634	-0.0540796	-0.309253	0.250087	0.239314	0.0951559	0.393913
hsa-miR-513-5p	-0.0473412	0.0115104	0.513398	0.58793	0.230521	-0.0130126	-0.09137	-0.62851	0.485586	-0.179967	-0.36222	-0.321973	0.0598367	-0.0592459	-0.0420254	-0.245349	0.663986	0.0870753	0.0956962	0.28553
hsa-miR-674	0.0342333	0.0803879	0.766304	1.50517	0.787737	0.510697	0.0421018	0.128736	0.933159	-0.247103	-0.198451	-0.569667	0.171278	-0.0175827	0.274869	-0.1348	0.446236	0.241001	0.0962909	0.540647
hsa-miR-139-5p	0.389739	0.140118	-1.24201	-0.629357	-1.02399	-0.018695	0.0522311	-1.45209	0.764081	0.335165	1.23351	0.933928	-0.940202	1.51477	1.55548	0.596576	0.204113	-0.724769	0.0965121	-1.07902
IVGN-novel-miR_3628	0.355782	-0.3191	-0.0204592	1.07236	0.701683	0.552129	-0.529919	-0.0826761	0.359144	-0.765753	-0.357213	-1.25764	-0.272884	0.00256082	-0.182419	0.0369482	0.819849	0.0796433	0.0968906	0.494347
hsa-miR-526a;hsa-miR-518d-5p;hsa-miR-518f*;hsa-miR-520c-5p	0.15388	0.149595	0.472638	-0.026925	0.563412	0.416413	0.275645	0.496914	0.86306	0.260142	-0.0366586	-0.0391178	-0.147	-0.00534101	0.18329	0.138039	0.108242	0.253503	0.0974893	0.245922
IVGN-novel-miR_3647	-0.261163	-0.153199	-0.00127715	-0.563897	-0.426376	-0.375318	0.0542324	-0.494989	-0.987695	0.477151	0.766371	1.40677	-0.335073	0.222141	-0.20616	0.560445	0.766224	-0.106954	0.0997361	-0.35721
hsa-miR-345	-0.230317	-0.0160432	0.128329	0.394885	0.0375039	0.0415171	0.51181	0.103851	0.314725	0.0957417	0.0184519	0.13797	-0.0654828	-0.0631963	-0.214355	-0.239652	0.0201521	0.273874	0.100737	0.204984
hsa-miR-643	0.119286	-0.0164027	0.204134	0.126408	-0.0614445	-0.127241	-0.2095	0.143345	-0.152897	0.0566736	-0.0956935	0.0169894	-0.100745	-0.465069	-0.0298086	-0.0231384	0.0997566	0.154995	0.101414	0.19548
hsa-miR-449a	-0.335205	-0.0142188	-0.0875343	0.596319	0.533855	0.173391	-0.228871	-0.389288	0.437726	-0.629287	-0.552301	-1.07053	0.0465529	-0.349464	-0.152325	-0.518391	0.679516	0.112911	0.101666	0.387841
hsa-miR-25	0.309314	-0.611906	-0.433979	-0.580744	-0.952088	-1.28117	-0.407791	-1.72357	-1.34324	0.184351	1.51222	1.21118	-0.746598	0.389057	0.000593732	0.687564	0.439275	-0.425773	0.104017	-0.674417
1588-rev-cel-mir-40	-0.0168207	-0.0337118	0.0669291	0.165629	-0.0119392	0.0942367	0.170081	0.206877	0.019386	0.23492	-0.0148457	0.0261853	-0.0946115	-0.0400072	-0.0443597	0.0294335	0.0443192	0.112963	0.106487	0.08144
hsa-miR-518c*	0.361485	-0.126907	0.608501	0.372512	0.0372683	0.748454	-0.0385674	-0.0713272	-0.127766	0.961108	-0.130344	-0.00198415	-0.195986	-0.435925	0.258725	0.167355	0.232987	0.267494	0.106842	0.38501
1535-mut2-has-mir-27a	0.181335	0.242207	0.225231	0.113312	0.484248	0.140554	0.175588	0.126606	0.0267212	0.12857	-0.0333597	0.0804621	0.372563	-0.355837	0.0214847	-0.115561	0.11322	0.176961	0.107411	0.250486
hsa-miR-576-3p	0.213821	0.0323256	0.147319	0.184662	-0.13295	0.1746	-0.137305	-0.0990899	-0.355331	-0.0830469	-0.0681042	0.132235	-0.256151	-1.02046	0.00742098	0.132062	0.105	0.285044	0.109166	0.387579
IVGN-novel-miR_3509	0.0111744	-0.0216159	0.529296	0.365679	0.269229	0.177249	0.0330553	0.115415	0.459467	-0.00432176	-0.126765	-0.177828	0.246978	-0.0873462	-0.120322	-0.0687583	0.271714	0.143198	0.109273	0.229197
IVGN-novel-miR_3448	0.129294	-0.0788489	0.428479	0.577515	0.480155	0.402249	-0.0070729	0.135579	0.882147	-0.181035	-0.0585344	-0.0598766	0.382245	-0.071969	-0.000850875	-0.144166	0.333458	0.179523	0.109701	0.281826
IVGN-novel-miR_3686	-0.124784	0.185747	0.707361	0.448521	0.4196	0.389546	0.131321	0.306028	0.574659	0.222739	-0.117397	0.0213718	0.312971	-0.249887	-0.0443182	0.0987542	0.135349	0.234346	0.109758	0.308285
hsa-miR-191	1.2741	0.0952403	-0.580473	-0.791256	-0.858926	-1.31124	0.44493	-0.48652	-1.47243	1.58043	1.74981	1.96058	0.266987	0.530466	-0.00784559	1.95477	0.426838	-0.552406	0.110618	-1.04819
IVGN-novel-miR_3439	1.18245	-0.896594	-0.22303	-0.5455	-0.485125	-0.734221	0.86966	-1.25073	-0.770509	1.82134	2.37519	1.59348	0.0270342	1.06171	0.473642	0.323568	0.731192	-0.226788	0.110864	-0.755159
IVGN-novel-miR_3614	1.31573	0.815128	-1.06393	-2.07175	-0.833355	-1.61421	-1.07911	0.749116	-0.991513	1.28771	2.25584	2.18264	-0.0662542	1.69218	-0.0418482	1.89271	0.355495	-0.789836	0.111947	-1.44459
hsa-miR-31	-0.217483	0.215824	0.428021	0.582497	0.360181	0.269505	0.13429	-0.205754	0.107803	0.0966394	-0.62376	-0.20771	0.402255	-0.963265	-0.684511	0.209568	0.196031	0.337326	0.112015	0.532079
hsa-miR-510	-0.0618155	0.0876186	0.0793159	-0.00215904	-0.0861624	-0.0620464	0.202767	-0.124201	0.344032	0.110337	-0.0711	-0.0337252	0.181099	0.189622	-0.0515119	0.0692013	0.411005	-0.0651976	0.114909	-0.104644
hsa-miR-30b*	0.0165704	-0.119391	0.427693	1.22257	0.827719	0.447153	-0.193331	0.0628482	0.652552	-0.526767	-0.172901	-0.693823	-0.0529332	0.121928	0.103767	-0.127033	0.611771	0.151142	0.115018	0.458954
hsa-miR-639	-0.224224	-0.050924	-0.173257	-0.218073	-0.0375713	-0.244115	-0.254673	-0.202129	0.00138295	-0.198365	-0.0449832	0.137227	-0.164819	-0.393678	-0.152599	-0.584037	0.0330849	0.197975	0.115073	0.165756
hsa-miR-219-5p	-0.313803	-0.386012	-0.310051	-0.348474	-1.1831	-1.14981	-0.226621	-0.393862	-0.298782	-0.450282	-0.0601154	-0.368864	-0.426768	-0.120086	-0.0871449	-0.225946	0.202886	-0.242495	0.115413	-0.400222
hsa-miR-590-5p	-0.141846	-0.131047	0.108916	-0.113238	0.336838	-0.0944974	0.0686637	-0.211055	-0.33326	-0.246221	0.167609	-0.0378603	-0.287562	-0.462274	0.0132291	-0.171403	0.139278	0.174753	0.116825	0.22119
hsa-miR-921	-0.132471	0.0727715	0.824212	1.25859	0.461665	0.497893	0.149952	0.278926	0.711052	0.0847606	-0.31856	-0.480977	0.246207	-0.134914	0.170103	-0.192165	0.333641	0.261676	0.11755	0.474802
hsa-miR-652	0.96619	-0.788294	0.148059	-0.995873	-0.708015	0.129815	-0.224642	-0.840725	-0.928407	0.741792	0.661866	0.662958	0.54265	0.263658	0.493907	0.585725	0.156712	-0.569425	0.117917	-0.679505
IVGN-novel-miR_3622	-0.0164493	0.126022	0.140765	0.412117	0.166911	-0.1009	-0.130724	0.0515908	-0.142141	-0.0296289	-0.148757	0.138113	0.026246	-0.503074	0.085978	-0.0915789	0.173284	0.159517	0.118042	0.242018
hsa-miR-188-5p	0.159397	-0.187529	0.780969	0.846103	0.607789	0.429373	0.0367187	0.120654	0.429671	0.0906596	-0.238382	-0.528323	0.231524	-0.449149	0.275996	0.0218633	0.422713	0.1922	0.119682	0.419292
hsa-miR-550	0.234715	0.214456	0.13017	0.367738	-0.576085	0.317182	0.560935	0.289655	-0.214145	0.315915	0.11435	-0.160306	0.438068	0.711689	0.278174	0.370924	0.0774687	-0.316832	0.119919	-0.335018
hsa-miR-421	0.786849	-0.718056	0.355911	-0.20109	-1.21889	0.0999766	0.435211	-0.435633	-1.23769	1.51985	0.201353	0.471084	0.659265	0.012823	0.510263	1.06554	0.218392	-0.557065	0.121215	-0.711188
hsa-miR-598	-0.0725409	0.521595	-0.290787	-0.516397	-0.759	0.196759	0.0792285	-0.174476	-1.75005	0.190271	0.417013	-0.607609	0.119976	1.00264	0.199688	0.101614	0.106281	-0.586479	0.121945	-0.509375
hsa-miR-453	0.0514985	-0.122551	0.550947	1.11986	0.790197	0.359601	-0.0684274	0.243574	0.864861	-0.294063	-0.197813	-0.705645	-0.0396043	0.135209	0.206397	-0.164526	0.526828	0.181634	0.122037	0.42389
hsa-miR-492	0.359732	0.0179363	0.0944245	-0.0666031	0.0193222	-0.0130778	-0.0493415	0.209503	-0.15653	-0.0868447	-0.014443	0.0339396	0.124341	-1.20298	-0.127285	-0.199498	0.0438204	0.380356	0.123107	0.419977
hsa-miR-331-3p	0.925613	0.723584	-0.857351	-0.72773	-0.621334	0.054378	0.144014	0.55935	-0.797143	0.203575	0.65804	-0.492216	0.659758	1.58833	-0.0343334	0.719353	0.0672993	-0.752212	0.123183	-0.817084
hsa-miR-223*	0.146266	0.051202	0.0489652	0.202086	0.173848	0.318092	-0.358714	0.120368	-0.0595912	0.152339	-0.0592036	-0.42459	0.11104	-0.595323	0.122803	-0.00509721	0.433456	0.117566	0.123379	0.248387
IVGN-novel-miR_3543	0.00465589	-0.0139541	0.345099	0.764723	0.626103	0.509297	-0.0835348	0.315513	0.807872	-0.253538	-0.202823	-0.599327	0.574871	-0.375194	-0.0141162	-0.337173	0.398198	0.22291	0.124884	0.410557
hsa_snoRNA-hY3_RNA-related	-0.0303656	-0.0774192	0.637109	0.752931	0.512299	0.480069	-0.0179042	-0.0528311	0.54991	-0.372457	-0.152227	-0.278932	0.0845002	0.00305123	0.28939	-0.198993	0.58006	0.118028	0.125128	0.334617
1517-shuf-rno-mir-15b	0.367851	0.149603	0.129032	0.0809079	0.255576	0.170637	-0.0369879	0.265841	-0.0412403	-0.0973574	-0.0714795	-0.0466633	0.0993962	-0.700825	0.111167	0.108728	0.17844	0.189194	0.12535	0.287651
IVGN-novel-miR_3337	-0.112462	-0.0518053	0.334186	0.319145	0.343035	0.254422	-0.0439095	0.0914938	0.503118	0.0169659	-0.163822	-0.108948	0.23248	-0.188284	-0.0308032	-0.190918	0.228486	0.159499	0.125508	0.225468
IVGN-novel-miR_3652	0.195207	-0.0981932	0.808647	1.39562	0.610496	0.450335	0.00226687	0.119806	0.784923	-0.316418	-0.213308	-0.591836	0.253942	0.045295	0.234712	-0.178792	0.56541	0.173507	0.125959	0.471564
hsa-miR-326	0.089721	-0.452992	-0.747334	-1.38322	-0.758241	-1.64826	-0.43907	-0.682723	-1.06607	-0.145733	0.519114	0.525739	-0.923516	0.651159	0.00467293	-0.198605	0.324178	-0.399183	0.126534	-0.700148
hsa-let-7g	0.651167	0.679991	-0.967551	-1.65091	-0.557397	-1.31271	-0.422145	-0.319625	-0.854021	1.36098	2.65305	2.49995	-0.683103	1.41831	-0.0436022	2.02389	0.519237	-0.532141	0.127635	-1.20511
IVGN-novel-miR_3642	0.294344	-0.0546887	0.31535	0.104185	0.237746	0.625256	0.00318005	0.392301	0.218546	0.237781	-0.2031	-0.220069	0.269472	-0.558837	0.147299	-0.102052	0.184989	0.223599	0.128866	0.314728
hsa-miR-452*	0.477632	0.178403	0.294742	0.572367	0.0155696	0.253306	0.194745	0.332705	-0.0915357	0.267175	0.145816	0.404469	0.0115388	-0.148231	0.0285204	0.383456	0.121982	0.184962	0.129256	0.229849
hsa-miR-299-3p	0.115346	-0.217831	0.253427	0.475812	0.181874	0.367325	-0.170481	0.0992444	0.134608	-0.182388	-0.236651	0.12074	-0.288956	0.0477827	0.0962078	-0.0190648	0.368981	0.119426	0.12949	0.237
hsa-miR-223	-0.484436	0.388317	-0.0283657	0.10737	0.384955	-0.579073	0.447448	0.667722	0.434624	0.1805	0.877816	0.630788	-0.256692	-0.697721	-1.77505	0.0297491	0.00971831	0.927233	0.129799	0.639722
IVGN-novel-miR_3526	-0.0637799	-0.00986608	0.556822	0.812072	0.491449	0.229849	-0.110256	0.118071	0.287433	0.000927221	-0.42488	-0.527389	0.235505	-0.364268	0.230128	-0.191336	0.539203	0.135864	0.129802	0.358584
hsa-miR-103	1.79385	0.786628	-1.12511	-1.48041	-0.545307	-0.710038	0.241197	-0.272436	-1.09308	0.963429	2.28079	1.86032	0.604647	1.63029	-0.158067	2.20455	0.259508	-0.84537	0.130534	-1.28375
hsa-miR-376a*	-0.293804	-0.13083	-0.363955	-0.122446	-0.209055	-0.146888	-0.185451	-0.312632	-0.0382609	-0.194959	-0.039001	-0.0536332	-0.0631153	-0.0615302	-0.133915	-0.202734	0.327208	-0.0589194	0.130816	-0.0958395
1538-mut1-mir-200c	2.53202	0.0588423	-1.6414	-1.97633	-0.820444	-0.574221	0.495229	-1.16229	-1.3765	1.11427	2.506	1.81074	2.92976	0.40113	0.0638572	1.51916	0.217883	-1.14798	0.130916	-1.63207
hsa-miR-369-3p	-0.288676	-0.122114	-0.264803	-0.326295	-0.522251	-0.438281	-0.540386	-0.156399	-0.255914	-0.182496	-0.0677292	-0.180229	-0.254712	-0.0237001	-0.33889	-0.0689447	0.244055	-0.107236	0.132096	-0.155508
hsa-miR-215	0.918138	2.18206	0.523375	0.404223	-0.430655	0.142697	1.31167	1.27352	0.501168	0.725245	1.27015	1.15037	0.463051	-1.84753	0.00678694	-0.169719	0.0148232	1.21785	0.132256	1.01016
hsa-miR-370	0.0733142	-0.141233	0.707718	1.13014	0.843245	0.355257	0.174318	0.220724	0.702747	-0.317323	-0.303156	-0.505759	0.175982	-0.0485282	0.315724	-0.243707	0.486088	0.195132	0.132481	0.444873
hsa-miR-586	-0.314433	-0.248543	-0.232156	-0.268658	-0.290412	-0.511687	-0.48328	-0.34227	-0.317702	-0.413278	-0.2836	-0.307022	-0.436745	-0.890784	-0.225549	-0.503605	0.0582974	0.179751	0.133253	0.20319
hsa-let-7a*	0.0296912	-0.177261	-0.123845	-0.362016	-0.164108	0.0593651	-0.160619	-0.0848079	-0.116089	-0.220973	-0.198727	0.0371117	-0.247707	-0.36826	-0.182182	-0.255076	0.0509705	0.139783	0.134426	0.140277
IVGN-novel-miR_3446	0.0526511	-0.186003	1.11878	1.53978	0.734013	0.273319	-0.0316498	0.190986	0.656782	-0.239981	-0.408924	-0.439523	0.036896	-0.430069	0.354588	-0.0109723	0.404445	0.284075	0.134637	0.601146
IVGN-novel-miR_3350	-0.0988408	-0.00448369	0.484089	-2.29354e-06	-0.435264	-0.666528	0.236068	0.181293	-0.532168	0.619297	0.316835	0.21939	0.467253	-0.0523809	0.633077	0.0660745	0.277749	-0.251866	0.135449	-0.398678
hsa-miR-760	-0.123156	-0.0186538	0.33461	0.524873	0.334576	0.348888	0.101876	-0.125171	0.310046	-0.220397	-0.306158	-0.533381	-0.0586828	0.283613	-0.0793979	-0.221431	0.690323	0.071304	0.136635	0.252498
hsa-miR-887	0.107827	0.255467	0.129857	-0.0997529	-0.682384	0.238374	0.379958	0.241204	-0.163227	0.0824729	0.151915	0.406855	0.53456	0.565291	0.102005	0.127815	0.160665	-0.245037	0.136809	-0.340853
IVGN-novel-miR_3605	-0.250294	-0.0545548	-0.276295	-0.135408	0.0966293	-0.19359	-0.774744	-0.235885	0.0878487	-0.205897	0.0651413	-0.42296	-0.223726	-0.486687	-0.170919	-0.255003	0.490004	0.0924166	0.137153	0.148499
1555-mut2-mir-324	-0.0454297	0.127417	0.134276	0.205355	-0.00260933	-0.00162323	0.355238	0.108891	0.310883	0.173768	-0.0722549	-0.00258989	0.319108	0.145091	0.140545	0.095123	0.386902	-0.0673568	0.138321	-0.105403
IVGN-novel-miR_3577	-0.233489	0.19154	0.0789382	0.160355	0.0463536	-0.0880935	0.285337	0.0753841	-0.449923	0.0515983	0.356681	-0.0376557	0.261898	-0.67292	-0.77703	-0.0947767	0.0583579	0.357126	0.138431	0.346641
IVGN-novel-miR_3598	-0.0692246	0.148953	-0.197972	0.0334637	0.224747	0.0257858	-0.162035	-0.0990039	-0.121105	-0.182091	-0.146556	-0.0724263	-0.0646144	-0.708575	-0.00812653	-0.10008	0.15109	0.168893	0.138477	0.247974
hsa-miR-638	-0.0708075	-0.0504423	0.297762	0.875557	0.519627	0.231875	-0.0498631	-0.0126852	0.657242	-0.429252	-0.345545	-0.786476	0.136106	0.109087	-0.0756655	-0.267358	0.710124	0.0942068	0.138592	0.325053
hsa-miR-106b	0.661227	0.0806901	-0.232165	-0.150617	-0.776528	0.0707496	0.619954	-1.12773	-1.08115	0.453653	1.69201	1.02041	0.922373	-0.0903295	0.0618832	1.08443	0.411217	-0.392048	0.138887	-0.552364
hsa-miR-138-1*	-0.344972	0.328276	1.59676	1.79865	1.21365	0.0638239	0.559716	0.696011	1.7625	0.402287	0.576304	-0.126108	1.01386	-0.939094	-0.483832	-0.147863	0.0707837	0.849807	0.139157	0.915264
hsa-miR-200c	2.95322	0.329168	-1.63012	-2.0668	-0.691027	-0.464756	0.502857	-1.03855	-1.08948	1.13662	2.80605	1.83356	3.45393	0.716452	0.09231	1.80143	0.189893	-1.30097	0.139512	-1.77775
hsa-miR-107	1.7601	0.798283	-1.10286	-1.44485	-0.532141	-0.655101	0.184372	-0.303065	-1.10634	0.939716	2.35203	1.82973	0.505947	1.51142	-0.0936649	2.158	0.283659	-0.793769	0.139589	-1.21652
IVGN-novel-miR_3620	0.390759	0.286977	-0.645585	-1.41932	-0.589208	-1.38692	-1.0596	0.33562	-1.15121	0.153985	0.92963	0.818055	-0.447504	0.921022	-0.0891445	0.406992	0.326289	-0.47591	0.140116	-0.758391
IVGN-novel-miR_3397	-0.055267	-0.0511052	0.858378	1.15091	0.895451	0.379934	0.0752839	0.224315	0.888866	0.197352	0.172219	-0.316833	0.375236	-0.308279	0.124225	0.0565388	0.241879	0.306362	0.140371	0.467786
IVGN-novel-miR_3334	-0.16028	0.175324	-0.0349968	0.0717512	0.0447809	0.0226851	-0.221295	-0.0997689	0.032319	0.0141467	-0.0768765	0.174861	-0.0969052	-0.66089	0.0652205	-0.125903	0.0770433	0.19984	0.140576	0.224497
hsa-miR-665	-0.106204	0.0799811	0.555803	0.720629	0.477901	0.439734	0.171619	0.275386	0.486869	-0.137082	-0.255874	-0.753724	0.161303	0.380999	-0.102232	-0.257652	0.614916	0.117315	0.142673	0.315703
hsa-miR-323-3p	0.102366	-0.0944341	-0.215403	-0.425604	-0.250472	-0.174588	0.192718	-0.407732	-0.501466	-0.338167	0.488142	0.140137	-0.190952	0.2845	0.138457	-0.122649	0.373179	-0.151047	0.143096	-0.203695
hsa-miR-502-3p	-0.151445	0.309018	-0.10352	-1.06393	-0.32695	-0.0414658	0.00335506	-0.219373	-1.00558	-0.230342	0.419388	0.0363742	0.181237	0.943471	-0.0444907	-0.0576851	0.103964	-0.453506	0.143548	-0.485348
hsa_snoRNA-hY4_RNA-related	0.27828	-0.225802	-0.178168	-1.14969	0.240704	-0.0805548	0.0311739	-1.20395	0.0968309	0.210168	0.571731	0.981837	-0.615633	0.82527	0.804871	0.719022	0.227529	-0.469002	0.14434	-0.619254
hsa-let-7g*	0.257507	-0.0203803	0.114821	0.0700419	-0.0292932	-0.0271418	-0.213426	0.370029	-0.0645423	-0.170566	-0.0314642	0.255873	0.190333	-0.828401	-0.0172921	-0.286634	0.0826679	0.27812	0.145086	0.296424
hsa-miR-582-3p	-0.0230402	0.0550737	-0.13103	0.0360598	-0.018508	-0.556707	0.177922	0.157028	0.295381	0.0319904	0.0193175	0.0864413	-0.0269598	0.343156	-0.0105839	0.14482	0.397904	-0.101781	0.145134	-0.218967
hsa-miR-520b	-0.284318	-0.1242	-0.00290251	-0.358285	0.0136909	0.0821742	-0.206952	-0.0780769	0.0968407	-0.129813	0.0412909	-0.184824	-0.180052	-0.604158	-0.169253	-0.274923	0.0376094	0.212482	0.14561	0.19479
IVGN-novel-miR_3586	-0.121379	0.0201502	0.270033	0.369128	0.461752	-0.428332	-0.225927	0.218277	0.181447	-0.078619	-0.481142	-0.270518	-0.237154	-0.434693	0.144131	-0.384139	0.224477	0.22087	0.145739	0.323189
hsa-miR-637	-0.479503	0.168149	0.128391	0.244898	0.371053	0.322975	0.0299477	-0.119636	0.358108	-0.422197	-0.785878	-0.441649	0.155942	-0.000825103	-0.470455	-0.502753	0.497348	0.152411	0.146788	0.330516
IVGN-novel-miR_3320	0.0737645	0.0417832	0.502127	0.308639	0.273604	0.201081	0.0594072	0.139986	0.446861	0.0798014	-0.00283967	-0.0551858	0.303183	0.00363758	-0.0120326	-0.0511504	0.286436	0.11151	0.147618	0.17259
hsa-miR-210	-0.102547	0.179084	0.657713	1.06206	0.212695	0.363772	0.0185452	0.0636111	0.624507	-0.204015	-0.145362	-0.320419	0.317454	-0.37877	0.172117	-0.0775622	0.407738	0.192494	0.147922	0.387153
hsa-miR-613	-0.316361	-0.201181	-0.380838	-0.22226	-0.0807054	-0.50916	-0.252807	-0.148828	0.143463	-0.215215	-0.183393	-0.182189	-0.0642792	-0.187605	-0.191975	-0.18122	0.510114	-0.0561862	0.148277	-0.128814
IVGN-novel-miR_3444	0.0111874	0.148223	-0.232976	-0.0175986	-0.0216839	0.0107812	0.0759958	-0.175543	-0.0796948	-0.0150082	-0.110654	-0.0925897	-0.200593	-0.321441	-0.13797	0.0394631	0.112196	0.113505	0.148678	0.138124
IVGN-novel-miR_3581	0.695472	0.201137	0.597432	0.488104	0.0790781	0.458341	0.123847	0.514824	-0.0871575	0.437558	0.10965	0.345457	-0.355604	-0.814912	0.450093	0.565246	0.108244	0.369106	0.148942	0.458722
hsa-miR-92b	0.494985	-0.451092	-0.103198	-0.577567	-0.706598	-0.42252	0.414948	-1.1544	-1.32784	0.62493	0.751825	0.880265	-0.397614	0.545756	-0.0747502	0.643546	0.459699	-0.31059	0.149944	-0.473566
hsa-miR-100*	-0.234204	-0.146936	-0.338527	-0.381979	-0.240137	-0.389664	-0.188187	-0.227994	-0.00332255	-0.0511604	-0.10827	-0.186888	-0.533926	-0.547486	-0.312248	-0.253514	0.0158852	0.203688	0.150165	0.123219
hsa-miR-27b*	0.00835744	0.159469	-0.0336436	-0.335254	-0.676741	-0.434419	0.265415	-0.182942	-1.32497	0.350249	0.0629673	0.399614	-0.111432	0.760073	-0.2909	0.331552	0.279485	-0.317481	0.151019	-0.391029
hsa-miR-24-2*	0.0490154	-0.00872919	0.0175583	0.0103211	-0.138206	0.280363	0.305366	-0.0461195	-1.06738	0.093142	0.181857	0.269511	0.287442	0.864743	-0.140837	0.256552	0.159315	-0.321416	0.151614	-0.281921
hsa-miR-423-3p	0.274958	0.46947	-0.58111	-0.81151	-0.566629	-0.726985	0.0338224	-0.218553	-1.15297	0.303909	0.538544	0.4958	0.0576476	0.542041	-0.24277	0.318967	0.312097	-0.330743	0.15186	-0.492606
hsa-miR-518d-3p	-0.461871	-0.115553	-0.386852	-0.213927	-0.86555	-0.677833	-0.364543	-0.219808	0.0529816	-0.294895	-0.14758	-0.326816	-0.123733	-0.29551	-0.272081	-0.19238	0.391247	-0.114261	0.152028	-0.232671
IVGN-novel-miR_3376	-0.502154	-0.0185509	0.173114	-0.335729	-0.250002	-0.288645	-0.191993	-0.329345	-1.04908	-0.0136606	-0.672412	0.039316	-0.110155	0.535717	-0.200178	0.0921114	0.0798861	-0.365969	0.152321	-0.283035
hsa-miR-98	0.75031	-0.293237	-0.321231	-0.822171	-0.64837	-0.956397	-0.462678	-0.844232	-0.985846	0.480028	1.11573	1.27624	-0.0349568	-0.132705	0.16231	0.636951	0.49892	-0.300554	0.152669	-0.53975
hsa-miR-518a-5p;hsa-miR-527	0.153437	0.0971187	0.184509	0.17558	0.0870108	0.155844	0.0810718	0.113324	-0.0870658	0.0558872	-0.059514	0.321943	0.133215	-0.178486	0.18398	0.00734552	0.337155	0.0700818	0.153766	0.105736
hsa-miR-560	-0.135172	-0.0626086	-0.15125	-0.242831	-0.0174694	-0.0704363	-0.0605184	-0.0281134	0.238543	-0.103483	-0.124408	-0.0973934	0.064376	-0.0100125	-0.164039	0.0123401	0.478372	-0.046928	0.153816	-0.0889609
IVGN-novel-miR_3634	-0.162689	-0.0111955	-0.159517	-0.0418334	-0.163448	-0.143555	-0.458489	-0.0675784	-0.388952	-0.0935443	-0.113777	-0.0776558	-0.164011	-1.12975	-0.0535714	-0.334261	0.0951169	0.263547	0.155492	0.306693
IVGN-novel-miR_3674	0.134258	0.000319587	0.686652	0.420729	1.00058	0.723245	-0.195212	0.242583	0.716093	0.638825	-0.458968	-0.287582	0.300802	0.0161872	0.361143	-0.00730083	0.592558	0.134086	0.155643	0.32659
hsa-miR-128a;hsa-miR-128b	0.131018	-0.0349777	-0.572005	-1.32921	-0.62934	-0.463157	-0.046051	-0.68966	-1.47674	-0.17722	0.696372	0.578041	-0.175533	0.973756	-0.198776	-0.308378	0.298882	-0.407178	0.155846	-0.555712
hsa-miR-151-5p	0.932231	0.367541	-0.805204	-1.01165	-1.03141	-0.915418	0.0144903	-0.614041	-0.870378	0.884938	1.72429	1.59302	-0.515083	1.01368	-0.03807	1.35745	0.471364	-0.432125	0.156498	-0.865144
hsa-miR-136	-0.367515	-0.0994025	-0.284926	0.0931817	-0.238008	-0.0504465	-0.268554	-0.145707	-0.166654	-0.163377	-0.16405	-1.02122	-0.255631	-0.241172	-0.586592	-0.235398	0.550874	0.0899751	0.157166	0.171845
hsa-miR-425*	-0.250731	-0.125326	0.064606	-0.107038	-0.577523	-0.3106	0.0226382	-0.301789	-1.30513	-0.134403	0.0371373	0.108635	-0.246446	0.109416	0.0634953	0.00146022	0.293263	-0.221942	0.157565	-0.19975
1532-rev-mir-150	-0.0295468	0.322109	0.147835	0.00550103	-0.141368	0.023767	0.269286	0.113135	-0.0042488	0.140336	0.255542	0.368165	0.436919	0.128584	0.287944	0.0364526	0.302772	-0.0999322	0.158002	-0.167759
hsa-miR-10b	0.449917	0.271041	0.135672	-0.180265	0.0774184	-0.438507	0.257396	-0.422666	0.105619	0.594268	1.45212	1.59266	0.972236	0.118021	-0.139053	1.05078	0.637258	-0.175939	0.158079	-0.447949
1537-shuf-has-mir-27a	0.212594	0.0851988	0.214014	0.164441	0.581361	0.357053	0.29563	0.165521	0.0362689	0.22515	-0.0459822	0.276608	0.348904	-0.478522	0.187004	-0.0260454	0.125645	0.206153	0.158662	0.261275
IVGN-novel-miR_3453	0.212466	0.0453893	0.38563	-1.06371	-0.0710363	0.0422686	0.224741	0.0966143	-0.0327764	0.368371	0.223039	0.393117	0.331169	0.146129	0.402588	0.47608	0.205232	-0.270315	0.15868	-0.413823
hsa-miR-183*	0.581191	-0.417811	-0.866778	-1.07107	0.504176	-0.307003	0.97796	-0.575331	-1.83895	0.585316	0.767582	0.00987086	0.918953	1.97087	-1.02856	0.837871	0.16328	-0.812354	0.159361	-0.937666
IVGN-novel-miR_3669	0.075882	0.0468066	0.522391	0.336773	0.27043	0.130913	0.0464646	0.208415	0.412591	-0.0192221	0.0588668	-0.15072	0.422669	-0.214321	-0.185022	-0.0227086	0.222754	0.161478	0.160099	0.230378
hsa-miR-575	-0.114396	0.45748	0.371797	0.684524	0.623494	-0.154667	0.0797718	0.622669	0.746023	0.104282	-0.0909998	-0.257823	-0.417516	0.24645	-0.100247	0.15719	0.186017	0.284544	0.16041	0.339903
hsa-miR-565	-0.398247	0.0484022	-0.44963	-0.509862	-0.00320608	-0.23707	-0.303934	-0.23042	0.00962765	-0.135906	-0.181131	-0.127759	-0.199325	0.284467	-0.121838	-0.0840421	0.122595	-0.179744	0.160724	-0.228084
hsa-miR-129*	1.44041	2.66773	-1.24357	-0.357485	-0.442021	1.23485	0.329678	2.27795	-1.35374	0.101239	1.66419	0.63612	2.14312	2.12371	1.53533	1.16347	0.110709	-1.1618	0.161533	-1.19142
hsa-miR-144*	-0.120413	-0.0387985	-0.245101	-0.0962916	-0.197818	-0.165055	-0.0381328	-0.0739091	0.0521793	-0.0510765	-0.0245462	0.209902	-0.0871027	-0.118681	-0.0875067	-0.034121	0.798308	0.0160977	0.161973	-0.0620601
IVGN-novel-miR_3654	0.0258633	-0.0459721	0.884146	1.29144	0.495603	0.490299	0.172313	0.221731	0.504751	0.592789	-0.379806	-0.583796	0.518653	-0.368706	-0.0438231	0.150882	0.410189	0.241529	0.161994	0.459312
IVGN-novel-miR_3679	0.657293	-0.820305	0.866818	1.99711	1.89868	0.0674629	0.362459	0.185031	2.2171	-0.315749	0.261231	-0.34025	1.30165	-1.30055	-0.388434	-0.887057	0.147208	0.905005	0.162294	1.09644
IVGN-novel-miR_3452	0.316586	0.155081	0.249253	0.334857	0.0501916	0.175507	0.265959	0.22405	0.147975	0.174885	-0.0674357	0.324894	0.146512	-0.100773	0.127964	0.208845	0.177247	0.100346	0.16306	0.117942
hsa-miR-520f	-0.232539	-0.15662	-0.283679	-0.251659	-0.262882	-0.0876001	-0.376468	-0.338381	-0.209178	-0.502138	-0.236602	-0.538672	-0.302042	-0.454446	-0.182894	-0.272242	0.860533	0.0132044	0.163233	0.0904095
hsa-miR-768-5p	-0.334147	0.675741	-0.53778	-1.06435	-0.562499	-0.928533	0.15025	0.193631	-0.618246	1.06205	1.53054	1.09384	-0.468968	0.917492	-0.511401	1.05472	0.704503	-0.192918	0.164647	-0.706554
hsa-miR-449b	-0.43419	0.0875658	0.199984	0.443859	0.86877	0.321685	-0.129789	-0.466993	0.495192	-0.509141	-0.572134	-0.986545	0.189156	0.0341073	-0.408333	-0.322863	0.812411	0.0701721	0.166647	0.374929
hsa-miR-585	-0.603193	0.0375348	-0.261132	-0.11276	1.18423	0.553166	-0.146539	-0.110962	0.761419	-0.537091	-0.560643	-0.572213	0.217227	-0.247779	-0.776562	-1.07216	0.20879	0.439137	0.167439	0.602793
IVGN-novel-miR_3467	-0.0160044	0.160577	0.0819228	0.027426	0.215596	-0.166968	0.0192901	0.17675	0.30332	0.0274892	-0.00863599	-0.1248	-0.0748265	-0.435145	0.0512901	-0.0108904	0.0753277	0.17539	0.167914	0.167818
hsa-miR-509-3p	0.0521698	0.0394048	0.386867	0.583838	0.324438	0.245252	-0.06608	0.0605165	0.167086	0.505656	-0.0981141	0.0434837	0.0854393	-0.156409	0.251597	0.143187	0.402026	0.106089	0.168471	0.191041
IVGN-novel-miR_3689	-0.637302	0.261353	0.0672063	-0.9942	0.162703	0.184048	0.134231	0.319896	-0.141275	0.258485	0.144335	0.0796634	0.0223286	0.147557	0.483964	0.405431	0.211936	-0.278225	0.169554	-0.424186
hsa-miR-200a*	0.0447032	0.27939	-0.102823	-0.697462	-0.277944	0.251072	0.263433	-0.180451	0.133255	-0.316365	0.0820631	0.0582666	0.557837	0.695897	0.065373	-0.164653	0.0972129	-0.327186	0.169595	-0.372458
hsa-miR-885-3p	-0.0299993	-0.0132286	0.731012	1.44116	0.713245	0.438696	0.173848	0.0915875	0.915437	-0.168698	-0.188084	-0.695326	0.0196796	0.112556	0.356438	-0.0435016	0.577671	0.172844	0.171226	0.435521
hsa-miR-494	-0.0483993	-0.347075	0.320507	0.683107	0.330392	0.409056	0.089889	0.0526907	0.689133	-0.12119	-0.122924	-0.131251	-0.0932915	-0.279169	0.201442	-0.145099	0.222163	0.229357	0.172628	0.303627
hsa-miR-296-3p	0.00796608	-0.0423243	0.7893	1.40764	0.581973	0.360018	0.0121982	0.140382	0.679359	-0.231197	-0.350639	-0.608006	0.196004	-0.0701842	0.29337	-0.0616932	0.639874	0.139515	0.172721	0.428054
hsa-miR-484	0.327111	0.344647	0.396947	-0.397732	-0.784811	-0.0139026	0.00600505	-0.647429	-1.15125	0.30569	0.550167	0.619678	1.00696	0.153823	0.320563	0.177184	0.172689	-0.451706	0.174046	-0.435923
hsa-miR-190	-0.193603	0.0173764	-0.355854	-0.288363	-0.208157	-0.107501	-0.439777	-0.151961	-0.453418	-0.430215	0.120362	-0.238637	-0.597451	-0.0882575	-0.248841	-0.504202	0.256037	0.132209	0.174389	0.170338
hsa-miR-597	0.155961	-0.0488823	-0.119641	-0.116336	-0.183315	0.0164493	-0.376468	-0.138198	-0.192936	-0.247001	0.0502645	-0.233359	-0.13789	-1.83314	-0.0978415	-0.161558	0.0884392	0.438151	0.175469	0.508312
IVGN-novel-miR_3601	0.760044	0.252316	-0.803458	-1.02143	-0.915214	-0.842062	-0.158251	-0.622444	-0.941905	0.687994	1.48852	1.33067	-0.571656	0.872217	-0.13248	0.993013	0.504777	-0.355709	0.177324	-0.718575
hsa-miR-566	0.110076	0.0624529	-0.129549	-0.0304429	-0.520277	-0.24456	0.102409	0.0909838	0.0748682	-0.156772	0.0440274	-0.150104	0.252958	-0.174127	0.0895798	0.150465	0.210187	-0.141959	0.177514	-0.205102
IVGN-novel-miR_3330	0.0771471	0.208339	-0.174993	-0.822685	-0.241663	-0.814875	0.0708418	-0.317894	-0.40353	0.431178	0.630073	0.902408	-0.10512	0.0461171	0.139	0.0775597	0.782058	-0.0773601	0.179345	-0.334178
hsa-miR-362-5p	-0.419547	-0.0798297	-0.33044	-1.06179	-0.340279	-0.345701	-0.48625	-0.571722	-0.934224	-0.625401	-0.0379769	-0.118514	-0.107192	0.440484	-0.262528	-0.453303	0.0899553	-0.350338	0.179628	-0.333963
hsa-miR-151-3p	0.45747	0.229795	-0.437571	-0.964906	-0.779704	-0.211248	0.215722	-0.508384	-0.939478	0.204303	0.928791	0.548302	-0.00876396	0.829061	-0.248726	0.274462	0.372258	-0.316251	0.180906	-0.495869
hsa-miR-181d	0.315806	-0.0108503	-0.88512	0.323384	-0.281715	-0.14172	-0.132725	-0.492896	-0.991547	-0.230748	0.109842	0.320568	0.397098	0.771509	0.0731512	-0.0883228	0.0819674	-0.463169	0.181073	-0.401728
hsa-miR-553	0.0856113	-0.208627	-0.426322	-0.411702	0.0279965	-0.11534	-0.726832	-0.324529	-0.311527	-0.50512	-0.314143	-0.459683	-0.159576	-2.03119	-0.230736	-0.428155	0.147872	0.404896	0.181409	0.537683
IVGN-novel-miR_3680	0.673729	-0.759394	0.657671	2.02027	1.93352	0.0932126	0.426934	0.165561	2.13244	-0.373156	0.325169	-0.260073	1.37486	-1.04294	-0.551525	-0.793564	0.166382	0.839617	0.181637	1.02313
hsa-miR-486-3p	0.189507	0.244024	0.303763	-0.2985	-0.214157	0.0649555	0.167663	0.310536	-0.286069	0.307991	0.311145	0.250527	0.183621	0.126196	0.298389	0.375765	0.310014	-0.133377	0.181649	-0.197727
hsa-miR-29c*	-0.0909893	0.493128	-0.692732	-0.987341	-0.71889	-0.358311	-0.456617	0.166635	-0.965948	-0.416482	0.286353	0.00211034	0.17586	0.645135	-0.413498	-0.0786481	0.176116	-0.393803	0.181855	-0.474735
hsa-miR-135a	-0.347625	-0.214409	-0.474208	-0.21449	-0.719349	-1.11969	-0.48239	-0.278071	-0.0848009	-0.0805657	-0.182428	-0.351804	-0.203053	-0.279452	-0.342973	-0.170384	0.409006	-0.130187	0.181953	-0.265996
hsa-miR-298	0.303471	0.159179	0.407961	0.533122	0.197276	0.336645	0.575625	0.380557	0.165861	0.452001	0.124576	-0.449476	0.0529373	-0.176356	0.187383	0.477453	0.418159	0.130212	0.183224	0.187588
hsa-miR-584	-0.235503	0.201122	0.253347	0.0135236	0.364717	0.546737	-0.221981	0.203447	0.0903923	0.241145	-0.332462	-0.244833	0.273732	-1.17445	0.0478553	-0.0710387	0.195429	0.304278	0.18497	0.421631
hsa-miR-654-5p	-0.137822	0.0784057	0.798411	1.22549	0.741817	0.509645	0.00370672	0.222825	0.963357	-0.259135	-0.266623	-0.655571	0.358573	0.0573022	0.188936	0.0205728	0.711572	0.112363	0.185811	0.379645
hsa-miR-99b	1.03896	1.44475	-0.925879	-1.076	-0.479807	-0.332946	-0.289409	0.961133	-1.09161	0.432018	0.905362	1.0133	1.03279	1.62877	-0.25626	0.963096	0.195523	-0.708777	0.185878	-0.897254
IVGN-novel-miR_3393	-0.070783	0.0288767	0.305928	0.363049	0.210435	0.210325	0.0240255	0.137262	0.472939	0.19912	-0.110326	-0.192426	0.237248	-0.0981633	0.0615191	-0.115348	0.34106	0.110221	0.188094	0.153324
hsa-miR-193a-5p	0.143178	0.0239081	-0.463867	-0.774923	-0.511805	-0.611108	-0.0439987	-0.435738	-0.921523	0.0548683	0.0913167	0.317112	-0.604405	1.39748	-0.123115	0.087213	0.166809	-0.45034	0.188822	-0.555062
IVGN-novel-miR_3371	-0.0688353	-0.282825	-0.103359	-0.182989	-0.0828405	-0.140805	-0.0612545	-0.243354	0.279001	0.131378	0.0579857	0.0609985	-0.305695	0.37761	-0.00238599	0.0307329	0.494604	-0.0781406	0.189982	-0.168675
hsa-miR-506	0.32641	0.188536	0.0812616	-0.0579382	-0.154384	0.100716	-0.250096	0.0361528	-0.146239	0.00478764	-0.0127476	-0.0786859	0.114486	-1.7218	-0.0138343	-0.0786632	0.103592	0.4281	0.191192	0.505719
hsa-miR-16	0.857909	1.0705	-0.685328	-1.49948	-0.709399	-0.368198	0.385733	-0.239049	-0.800679	1.13178	2.29842	2.22865	0.667567	0.396189	-0.277546	1.80623	0.616569	-0.342206	0.193098	-0.870444
hsa-miR-517c	-0.127881	-0.304996	-0.857766	-0.6358	0.0509973	-0.0370463	-0.81687	-0.434463	-0.394482	-0.672607	-0.170941	-0.656364	-0.286882	-1.53137	-0.307789	-0.823808	0.176663	0.315943	0.193351	0.418713
hsa-miR-29b-1*	0.120688	-0.225974	0.469332	0.898087	0.412086	0.366711	-0.138847	-0.0269253	0.460684	-0.387371	-0.178945	-0.405475	-0.268097	0.353415	0.311775	-0.440532	0.603586	0.124531	0.196245	0.351015
IVGN-novel-miR_3479	-0.01336	-0.138173	0.388104	0.388428	0.0863696	0.0153933	0.189078	-0.162751	-0.1415	-0.106542	0.244314	-0.174201	0.0163062	-0.143842	0.0488295	-0.0998629	0.414931	0.0925724	0.196513	0.165769
hsa-miR-502-5p	-0.527972	-0.206197	-0.49423	-0.326674	-1.00008	-0.353524	-0.562113	-0.368843	0.045353	-0.437914	-0.270899	-0.348727	-0.118593	-0.142769	-0.401347	-0.403642	0.320394	-0.13773	0.196968	-0.218192
IVGN-novel-miR_3373	-0.0589502	-0.0732683	-0.313492	0.0432298	-0.464878	0.0046121	0.0804133	0.0898776	0.0240341	-0.0141667	0.0309252	0.0482267	0.102655	-0.0632626	0.0280192	-0.0449888	0.538862	-0.0558919	0.198758	-0.149397
hsa-miR-647	-0.309082	-0.0588912	-0.0264936	-0.301917	0.00256316	-0.0539185	-0.0506086	-0.176277	-0.0690725	-0.345696	-0.128002	-0.165387	-0.0550972	-0.300706	-0.262535	-0.39533	0.141184	0.113185	0.19893	0.128794
hsa-miR-801	-0.292173	0.141151	-0.538151	-0.392151	-0.330422	-0.0511513	-0.174887	-0.00518601	0.12224	-0.0761361	0.0839518	-0.0975849	-0.177469	0.271871	-0.205242	-0.0120173	0.421555	-0.103494	0.200367	-0.213102
hsa-miR-555	0.172496	0.0708872	-0.0252316	-0.303951	-0.00380692	-0.0158044	-0.285404	0.0950692	0.0948374	-0.0858996	0.0418144	0.0578745	0.151889	-1.33564	0.0373629	-0.478301	0.066224	0.390578	0.202363	0.388603
hsa-miR-7-1*	0.274894	0.357321	-0.0684877	-0.79884	-0.552183	0.114779	0.40729	-0.539415	-0.917369	0.0543057	0.663102	0.577833	0.197993	0.927015	-0.0999576	0.163838	0.287581	-0.332786	0.20271	-0.409308
hsa-miR-595	-0.207806	-0.10332	0.651861	1.29639	0.835606	0.421208	-0.154289	0.18397	0.90189	-0.468716	-0.270852	-0.57928	0.167071	-0.0858942	0.188509	0.0169168	0.665727	0.137238	0.203659	0.410673
hsa-miR-217	-0.208934	-0.0975163	-0.0688269	-0.117299	-0.00383629	-0.128594	-0.149491	-0.143219	-0.386227	-0.272405	-0.0877618	0.127291	-0.497496	-0.0753628	-0.100839	-0.207453	0.288801	0.0922194	0.204084	0.11612
IVGN-novel-miR_3520	0.0838024	-0.340542	0.260242	0.35078	0.217302	-0.196706	-0.0816276	-0.0781588	-0.378725	-0.0811029	-0.327224	-0.565105	-0.386861	0.208206	-0.118577	-0.465341	0.573012	0.095888	0.207606	0.253123
IVGN-novel-miR_3681	0.653121	-0.460054	0.515439	2.18349	2.07946	0.011586	0.456671	0.209766	2.34996	-0.422506	0.46948	-0.121532	1.4966	-0.611623	-0.606113	-0.793911	0.200548	0.789169	0.207667	0.95927
IVGN-novel-miR_3596	0.225577	0.741734	0.346684	0.499779	0.403755	0.619879	0.226966	0.617045	0.330651	-0.185723	0.0998262	-0.30418	0.641096	0.349207	0.089026	-0.00895653	0.851725	0.0342398	0.207811	0.205308
IVGN-novel-miR_3473	0.450527	-0.531324	0.424117	1.73834	0.86322	0.478284	-0.106857	-0.121967	0.662296	-0.522744	-0.195134	-0.495497	0.1163	-0.112452	0.270169	-0.0848525	0.630543	0.172981	0.208242	0.523237
hsa-miR-30c-2*	0.0771546	0.0312803	-0.288238	0.0328794	-0.08405	0.06085	0.130417	0.0493146	-0.146899	0.169354	0.189735	-0.0446177	-0.0268323	0.38824	-0.0405111	0.147866	0.265102	-0.102426	0.208242	-0.145545
hsa-miR-17*	-0.114515	-0.461364	0.0473778	-0.136195	-0.258745	-0.0215087	0.379958	-0.801522	-0.408473	0.11162	0.0559	0.301772	-0.301457	0.518415	0.0121115	0.0304475	0.385116	-0.173687	0.209268	-0.222371
hsa-miR-125a-5p	1.46975	1.83187	-1.82207	-2.07868	-0.510361	-0.486664	-0.52953	1.71072	-0.716757	1.22722	2.50988	2.04063	0.710984	1.74485	-0.422689	2.03463	0.477554	-0.629777	0.209396	-1.28297
hsa-miR-520c-3p	-0.198524	-0.244413	-0.22351	-0.407118	0.476684	-0.329764	-0.259582	-0.27051	-0.435128	-0.125322	-0.0650089	-0.00362804	-0.736919	-0.956887	-0.0460402	-0.174014	0.0947184	0.304646	0.209625	0.324024
hsa-miR-608	0.00979242	-0.118572	0.903007	1.57659	0.826336	0.389265	-0.039362	0.0982164	0.877143	-0.497055	-0.248482	-0.586393	0.105671	0.127864	0.406004	-0.0586453	0.72774	0.12065	0.210104	0.452513
IVGN-novel-miR_3573	0.118927	-0.0295381	0.12812	-0.410805	-0.191658	-0.663889	0.110476	-0.138997	-0.280003	0.138609	0.368742	0.402973	-0.00154975	-0.00519166	0.143608	0.0485335	0.613967	-0.0836037	0.211329	-0.221157
hsa-miR-623	-0.137919	-0.190671	-0.107009	-0.0220799	-0.0342355	-0.239428	-0.173738	-0.191726	-0.0298257	-0.127104	-0.152346	-0.150511	-0.157687	-0.555589	-0.165991	-0.110763	0.0952644	0.117791	0.212414	0.125617
hsa-miR-424	-0.366113	0.113261	1.29101	1.30017	0.81494	0.61916	-0.0383643	0.420977	1.37885	0.199187	-0.341714	-0.161841	0.40705	-0.288478	0.120668	0.331138	0.401682	0.2932	0.212433	0.486144
IVGN-novel-miR_3474	0.767543	0.240051	0.752757	0.295076	0.22888	0.165394	0.351056	0.533602	-0.255774	0.599696	-0.0670635	0.218872	0.0283106	-0.540042	0.302826	0.570827	0.277483	0.228693	0.21265	0.317803
hsa-miR-500*	0.360124	0.334164	-0.309334	-0.863169	-0.77953	0.0173542	-0.251084	-0.012686	-1.10749	-0.0245416	0.38848	0.226721	0.30501	0.147858	0.158266	0.0578137	0.220263	-0.335653	0.212798	-0.373969
hsa-miR-32*	-0.151734	0.013078	0.929382	1.3965	0.633004	0.366631	-0.0103509	0.17361	0.82951	-0.157619	-0.397683	-0.605092	0.327382	0.0451187	0.176628	-0.0620726	0.679023	0.129839	0.213847	0.40938
hsa-miR-7-2*	0.0448668	-0.016205	0.33911	-0.0429928	-0.450051	0.0425545	0.378701	0.458132	-0.135335	0.382103	0.263464	0.594307	0.00202517	0.104868	0.200435	0.444564	0.83975	-0.0330852	0.214434	-0.201759
hsa-miR-15b	1.11582	0.948114	-0.381011	-0.748421	-0.701898	-0.619527	0.0820156	-0.356973	-0.728691	1.25448	2.22445	2.26274	-0.1064	0.615532	0.445071	1.59518	0.662653	-0.274754	0.214751	-0.701832
hsa-miR-19a	-0.0757959	0.117774	0.245715	-0.0161792	0.627156	0.794144	0.705612	-0.996156	0.790981	0.14588	0.401064	0.462134	0.251514	-0.69336	-0.0222021	0.239864	0.272116	0.322907	0.215898	0.338182
hsa-miR-99b*	-0.0617334	0.180208	0.595101	0.870869	0.184512	0.305957	0.109138	0.218117	0.480617	-0.210076	-0.196737	-0.40353	0.255448	-0.108979	0.261408	-0.0276312	0.693578	0.0776421	0.216026	0.250757
hsa-miR-593	-0.037166	0.00012574	0.193566	0.278196	0.202616	0.366342	-0.201378	0.0659673	-0.0693051	0.380384	-0.58123	-0.174496	0.334635	-0.249147	-0.121	0.020134	0.806077	0.0391464	0.216741	0.171124
hsa-miR-206	-0.140536	0.0296653	0.998458	1.45871	0.578406	0.540473	-0.0194939	0.295623	0.86841	-0.182332	-0.298712	-0.5074	0.348002	0.0831979	0.223057	0.000590499	0.660331	0.138061	0.218226	0.413817
hsa-miR-147b	-0.59271	0.0341398	0.0799515	-0.00617573	0.262721	0.755244	0.0537632	0.367891	0.389701	-0.241395	0.0402571	-0.260996	0.336534	-0.179398	-0.379996	-1.26588	0.100005	0.445716	0.218542	0.461045
1534-mut1-has-mir-27a	0.0769709	0.094103	-0.0622447	-0.413364	-0.0146966	0.0418751	-0.00477081	-0.0793475	-0.804801	0.177719	0.0291908	0.309485	0.0936605	0.501692	-0.166788	0.1617	0.246034	-0.201723	0.219346	-0.193792
hsa-miR-105	0.355486	0.144348	0.158319	0.137613	0.276112	0.273962	-0.107355	0.246827	0.0117721	0.283715	0.0415411	0.0115986	0.198174	-0.68296	0.218113	0.198428	0.24102	0.16989	0.220106	0.241368
IVGN-novel-miR_3694	-0.0393496	0.0447118	-0.339937	-1.1183	-0.813404	-0.370643	-0.382591	-0.133731	-1.6128	0.0735813	-0.0710634	0.211315	0.45681	-0.628742	-0.0833001	0.0352285	0.302906	-0.32435	0.220877	-0.384486
hsa-miR-490-5p	0.177505	-0.0222595	0.142604	-0.012176	0.189817	0.214525	0.165797	0.205678	-0.0283497	0.25637	-0.0707531	-0.107417	0.0727218	-0.549737	0.195169	-0.0038826	0.158628	0.164044	0.221906	0.186435
hsa-miR-544	-0.27562	-0.181214	-0.184357	-0.244264	0.094652	-0.209429	-0.331259	-0.218439	-0.0101968	-0.358116	-0.200293	0.095226	-0.192728	-0.418673	-0.208858	-0.266006	0.228665	0.102957	0.221936	0.104861
hsa-miR-923	0.240513	0.279473	0.0824623	0.270246	0.0268528	-0.24506	0.179142	-0.0503835	0.261219	0.212409	0.192821	0.0418595	-0.104251	-0.150087	-0.0775584	0.152325	0.0780681	0.169189	0.222121	0.153974
hsa-miR-218-1*	-0.0596273	0.29476	0.167106	0.243745	0.129638	-0.194864	0.269286	0.0893638	0.0775992	0.0227417	-0.0328189	0.0126573	-0.0445263	-0.294539	0.040873	0.0709684	0.124845	0.141771	0.222463	0.153599
hsa-miR-451	0.947379	1.76284	1.10312	-0.648756	0.284508	0.569409	0.713995	0.82218	1.577	-0.546227	1.35427	1.13042	-0.383906	-0.607939	0.821119	0.258162	0.104998	0.733986	0.222767	0.647891
hsa-miR-205	0.0587593	-0.163092	-0.279043	-0.568409	-0.286603	0.0214089	-0.640783	-0.068072	-0.412005	-0.515547	-0.256008	-0.336654	-0.0937152	-1.80997	-0.081837	-0.630492	0.157342	0.366832	0.223523	0.451173
1550-mut1-mmu-mir-292	0.0536488	0.299019	0.0808939	0.181809	0.00361553	0.14446	0.217437	0.331773	0.63919	0.314703	0.00927029	0.0837954	0.491527	0.235871	0.130658	0.112626	0.664092	-0.0460361	0.223699	-0.11543
hsa-miR-491-5p	-0.103871	-0.062236	-0.194834	-0.287857	-0.41714	-0.469192	-0.302056	-0.210493	-1.13763	-0.074793	0.203202	0.0645518	-0.046035	-0.149967	-0.112593	-0.239678	0.531066	-0.112294	0.224643	-0.118787
IVGN-novel-miR_3360	-0.0908219	-0.11126	-0.0567558	0.165789	-0.174809	-0.135418	0.0109004	-0.138901	-0.0703833	-0.0410718	-0.0513073	-0.827123	-0.198057	0.0730261	-0.393736	-0.274589	0.597675	0.0715754	0.224783	0.131126
hsa-miR-554	0.325806	0.196059	0.00553466	0.182313	0.142583	0.301632	-0.0756227	0.177211	-0.139912	0.00718151	-0.0237977	0.164514	0.426814	-0.528081	0.0206161	-0.0210396	0.32842	0.130714	0.225005	0.217744
IVGN-novel-miR_3675	-0.385615	-0.219571	-0.371381	0.0951937	0.317274	0.0413979	-0.264731	-0.218491	0.148165	-0.491677	-0.0231174	-0.632453	-0.340286	-0.00507057	-0.491837	-0.387625	0.388505	0.139121	0.225235	0.219088
hsa-miR-148a	0.31393	0.53349	0.0411138	0.228985	-0.315104	-1.46777	-0.0615041	0.0603648	-0.225626	0.127429	0.540044	0.22523	-0.663703	-0.983537	-0.488231	-0.332122	0.046207	0.616947	0.225581	0.506006
hsa-miR-218	-0.340117	0.177368	-0.373548	-0.347259	-0.33006	-0.391462	0.0579203	-0.021972	-0.0478198	-0.141019	0.108861	-0.111956	-0.1196	0.340891	-0.373191	-0.0686601	0.496658	-0.0916152	0.225633	-0.212373
IVGN-novel-miR_3597	-0.472853	-0.0517382	-0.409782	-0.296687	0.148083	-0.000283343	-0.41518	-0.278154	-0.0336381	-0.536984	-0.112283	-0.356931	0.02985	-0.541716	-0.531065	-0.576721	0.230869	0.17021	0.225996	0.224369
IVGN-novel-miR_3588	0.611685	0.696775	-0.751067	-1.27696	-0.837351	0.278557	0.0937076	0.356492	-1.12265	0.0946654	0.895665	0.570271	0.0532915	0.939356	0.067801	0.508581	0.311926	-0.424775	0.226266	-0.605318
hsa-miR-498	-0.0917629	-0.301592	-0.123451	-0.0991847	0.125185	0.0873175	-0.0825921	-0.169185	-0.0227646	-0.146516	0.00290028	-0.238136	-0.089772	-0.40683	-0.0503627	-0.258958	0.163818	0.113166	0.226362	0.134233
hsa-miR-324-3p	0.00687497	0.365068	-0.571453	-0.938423	-0.328441	-0.476277	0.27021	-0.0330217	-1.08716	-0.391094	0.246439	0.0109688	0.0604061	1.09503	0.00535727	-0.570989	0.218438	-0.391309	0.226873	-0.471226
IVGN-novel-miR_3445	0.0842417	-0.152358	0.291351	0.414627	0.212259	0.0551578	0.0168404	0.0516056	0.491567	-0.187831	-0.101792	-0.0569064	0.379984	-0.316117	-0.106979	-0.171035	0.304982	0.146767	0.228657	0.204417
IVGN-novel-miR_3563	0.977409	-0.932123	1.21465	1.94635	1.08509	0.321162	0.498158	0.134372	2.16267	0.0166644	0.216944	-0.21102	1.5418	-1.76832	0.0999103	-0.6717	0.186743	0.818774	0.229316	0.968336
hsa-miR-517*	-0.0465966	0.0453864	0.02916	0.200987	-0.160734	-0.310131	0.201061	-0.044812	-0.166436	0.118166	0.564771	0.0987353	0.125784	0.00667592	0.0933995	0.0945334	0.761001	-0.0359686	0.230907	-0.12042
IVGN-novel-miR_3619	-0.23598	-0.238324	-0.635812	-0.931232	-0.727033	-0.210773	-0.622673	-0.427456	-0.658459	-0.416396	-0.343773	-0.065063	-0.433326	-0.0780777	-0.196587	-0.391442	0.20447	-0.184556	0.230952	-0.221668
IVGN-novel-miR_3447	-0.0613101	0.11145	-0.631373	0.375238	-0.492366	-0.0275076	0.47168	-1.18993	-0.913978	0.557882	0.48808	0.392334	0.00485869	0.217234	0.0180894	0.322658	0.491601	-0.21736	0.231281	-0.261688
IVGN-novel-miR_3557	0.0479625	0.205737	-0.472516	0.160467	-0.594331	-0.34916	0.40222	-0.549768	-0.913526	0.175367	0.740342	0.271405	0.0836957	0.483681	-0.352749	0.29293	0.47001	-0.199873	0.231361	-0.293863
hsa-miR-508-5p	0.338828	-0.00996632	0.131388	0.184231	0.0301704	0.315228	-0.0924416	0.03065	-0.226447	-0.0360026	0.0738218	0.117648	0.373455	-0.832144	0.0112264	-0.00402624	0.267053	0.184298	0.231518	0.277852
hsa-miR-489	1.85809	3.10445	0.645049	-1.91599	-0.937837	0.350088	-0.2948	2.2645	-1.10472	1.61209	1.89452	1.78951	2.6326	2.29491	0.596072	1.69374	0.236463	-1.03225	0.231535	-1.28702
hsa-miR-149*	-0.116338	0.15343	0.643986	0.675632	0.245002	0.224618	0.131206	0.174814	0.646696	0.139988	-0.202967	-0.147077	0.256443	-0.120645	0.162491	0.0506015	0.445364	0.12686	0.232129	0.217166
IVGN-novel-miR_3488	-0.206843	0.112523	0.944861	0.603649	0.675991	0.552577	0.165834	0.449784	0.743141	0.210693	-0.0935687	-0.164071	0.107791	0.0535088	0.262729	0.241736	0.41357	0.16644	0.232504	0.280685
IVGN-novel-miR_3340	-0.0999831	-0.184005	-0.0986479	-0.121732	-0.0177507	-0.24327	-0.0962935	-0.178749	-0.1084	-0.158485	-0.10782	-0.128504	-0.0352685	0.0343055	-0.13633	-0.113692	0.0867639	-0.0658905	0.232965	-0.0648187
hsa-miR-127-5p	0.121923	0.119728	-0.0301899	-0.157568	0.0766149	0.226566	0.069858	0.011329	-0.115003	0.0394918	0.161781	0.0677975	-0.0697366	-0.420519	0.0993939	0.0369914	0.12238	0.137828	0.232984	0.14798
hsa-miR-24	1.56773	0.588514	-1.15418	-1.1376	-0.37416	-0.637956	-0.576932	-0.365671	-0.858763	0.754059	2.40869	1.94329	0.429202	0.963098	-0.576513	1.98145	0.467821	-0.519557	0.233575	-0.890583
hsa-miR-219-2-3p	-0.425226	0.13124	0.258606	0.283188	0.169949	0.173163	0.191998	-0.465527	0.281491	-0.15017	-0.857205	-0.565273	-0.0755442	0.122362	-0.409084	-0.0682396	0.902205	0.0264794	0.233949	0.206113
hsa-miR-671-5p	0.314868	0.0499317	0.245318	0.0230951	-0.206798	0.163081	0.142484	0.0546475	-0.248306	0.120341	0.0346857	0.16369	-0.167781	-1.63389	0.219442	0.149591	0.103361	0.429579	0.235344	0.456408
IVGN-novel-miR_3572	0.63296	0.0439167	-0.266457	-0.930565	-0.57087	-0.274035	0.31864	-0.565738	-1.07008	-0.0382889	0.50011	0.479354	-0.173374	0.615957	-0.313217	0.716382	0.288086	-0.356524	0.237737	-0.438945
hsa-miR-617	0.0187143	-0.227053	-0.0751717	0.349251	0.412347	0.277461	0.19842	0.0385854	0.481975	-0.578228	-0.445151	-0.298457	-0.204985	0.267613	0.0339446	-0.588181	0.513594	0.135627	0.238225	0.248827
hsa-miR-340*	-0.267179	0.0337244	-0.100519	-0.0463063	-0.275904	-0.286634	-0.0673275	-0.177779	0.0686121	-0.149383	0.409537	-0.0127719	-0.162445	0.389264	-0.0813272	-0.141584	0.552676	-0.073638	0.241126	-0.158114
hsa-miR-490-3p	-0.00963195	-0.0307034	0.0941448	0.220923	-0.0318392	0.149411	0.687432	0.153097	0.383763	0.202447	-0.0117705	0.184935	0.0563829	0.119745	0.228376	0.167497	0.833627	0.023017	0.241605	-0.0776162
hsa-miR-34c-3p	-0.053523	0.0332099	0.385907	0.130589	0.0355342	0.303308	0.236148	0.174244	0.253645	0.165766	0.370813	-0.00295989	0.139451	0.609977	0.40462	0.068289	0.195085	-0.136194	0.242179	-0.166414
hsa-miR-548b-5p	0.00455359	-0.160811	-0.157506	-0.0710586	0.0204085	-0.0616641	-0.367227	0.0274533	-0.183076	-0.055576	-0.0995076	-0.01126	-0.000401877	-0.805151	-0.034414	-0.21448	0.16015	0.170672	0.242498	0.192599
IVGN-novel-miR_3540	-0.046655	-0.160274	0.474725	0.882144	0.680234	0.463821	0.0078549	0.117724	0.663753	-0.359162	-0.228168	-0.557729	0.0437998	0.279119	0.29441	-0.259416	0.774048	0.072044	0.242506	0.292854
hsa-miR-624	0.0517996	-0.0746863	-0.178103	0.0659127	-0.0183512	-0.255247	-0.0537346	-0.0493596	-0.28191	-0.181361	-0.0840317	-0.268107	0.03667	-1.01867	-0.0683058	-0.229925	0.162233	0.209459	0.243499	0.251944
hsa-miR-525-3p	-0.271109	-0.0253414	-0.14727	-0.125805	-0.00140078	-0.0907737	-0.111613	-0.207272	0.2062	-0.208822	-0.0649816	-0.0377662	-0.24698	-0.401712	0.0246333	-0.249067	0.128815	0.127785	0.243631	0.107998
hsa-miR-517b	-0.20135	-0.195174	-0.250398	-0.222187	1.06642	0.470209	-0.655035	-0.381936	0.294244	-0.272678	-0.527584	-0.364967	-0.00192259	-0.338617	-0.153268	-0.519758	0.564891	0.150021	0.245614	0.364644
hsa-miR-551a	0.0325559	-0.0682913	-0.0109621	-0.163682	0.0279893	-0.0582525	0.129697	0.0540363	0.0712283	-0.200992	-0.204413	-0.11747	0.0212481	-0.198794	-0.0418017	-0.263828	0.261969	0.0784141	0.246951	0.0806867
hsa-miR-106a*	0.0518737	0.143166	0.014844	-0.0375345	-0.126732	-0.161241	-0.127892	0.108837	0.0984259	-0.135002	0.0903526	-0.0125132	-0.154602	-0.471036	-0.00170176	0.0182564	0.100715	0.144486	0.247274	0.133
hsa_snoRNA-hY4_RNA-related	0.550779	-0.111447	0.0704095	-0.980145	0.309763	-0.130509	0.0164461	-1.04777	0.051119	0.272703	0.369318	0.835612	-0.533544	0.591933	0.67756	0.899014	0.258163	-0.391551	0.250398	-0.457266
hsa-miR-601	-0.141381	0.729435	0.610618	1.26557	0.748268	0.711003	0.012204	0.70415	0.702054	0.163555	-0.245902	-0.998462	1.17074	-0.0810182	-0.325211	0.134203	0.722756	0.130414	0.252437	0.42924
IVGN-novel-miR_3530	0.133173	0.134494	0.316332	0.464528	-0.0130635	0.192835	0.19243	0.239153	-0.0496457	0.063427	0.0197329	-0.0331138	0.0437584	-0.973854	0.124149	0.386855	0.193868	0.24313	0.252464	0.309489
hsa-miR-375	3.63685	3.59886	-1.59182	-2.81149	-0.28299	0.498895	0.079023	1.36052	-1.00737	1.1666	3.27081	2.73223	3.93183	3.41475	-0.785765	3.40687	0.216027	-1.60441	0.25344	-1.98387
hsa-miR-297	-0.291051	0.078891	1.00713	1.42596	0.579333	0.446171	-0.0349202	0.161939	0.909136	-0.207174	-0.11541	-0.54512	0.342635	0.0529766	0.229291	-0.0507814	0.654732	0.141043	0.254078	0.397542
hsa-miR-181a	-0.115534	-0.297418	-1.15	0.130377	0.240518	-0.596856	0.183842	-0.635239	-0.134307	0.490261	0.959086	0.962105	-0.193943	0.199366	-0.216969	0.450472	0.868051	-0.0566624	0.254931	-0.357884
hsa-miR-221*	-0.541734	0.0733684	-0.125774	-0.0383048	-0.0604371	-0.140638	0.16463	-0.0176961	0.0244622	-0.0408884	0.150741	-1.38878	-0.175624	0.0637032	0.0241708	0.114959	0.458722	-0.168556	0.255905	-0.145722
hsa-miR-150	-1.61546	0.0743906	0.51121	0.879616	0.955424	0.0127883	1.2693	1.96256	2.53436	1.18204	2.19867	1.94068	0.182943	0.769913	1.23373	0.859153	0.707142	0.230697	0.256269	-0.625107
IVGN-novel-miR_3611	-0.101053	-0.136851	-0.435526	-0.177075	-0.348041	-0.143313	-0.14811	-0.232345	-0.141847	-0.279069	-0.146855	0.0105782	-0.189849	0.235803	-0.253999	-0.143101	0.246753	-0.102172	0.256538	-0.135856
hsa-miR-23a	1.09285	0.340341	-1.10197	-0.925646	-0.627312	-0.571132	-0.582253	-0.630194	-1.04196	0.597761	1.92803	1.67021	0.113534	0.558704	-0.608023	1.39096	0.564421	-0.351399	0.257278	-0.662603
hsa-miR-362-3p	0.00960551	0.144591	-0.20631	-0.516512	-0.136728	-0.215917	-0.394427	-0.0291978	-0.411021	-0.145543	0.150675	-0.0968199	0.0839599	0.832775	-0.256549	-0.168757	0.127233	-0.276824	0.25791	-0.276402
hsa-miR-520h	0.0973814	-0.0473267	-0.0122107	-0.0690983	-0.24754	0.273958	-0.245856	0.206347	0.0173251	-0.0513555	0.169993	-0.233485	0.0634404	-0.94803	-0.0783282	-0.041724	0.143004	0.239338	0.257959	0.250354
IVGN-novel-miR_3382	0.0340856	-0.0337445	0.117918	0.467193	0.130437	-0.0206634	0.14398	0.00689622	0.354531	0.0361692	-0.0422552	-0.0649072	0.0626976	-0.162413	-0.0381857	0.0912391	0.258497	0.105802	0.258335	0.127536
hsa-miR-95	0.803317	1.48568	-1.03082	-0.456186	-0.819616	-0.0368706	0.242926	0.132055	-0.900354	-0.248429	0.930283	0.739382	1.012	1.92016	-0.295917	0.361453	0.181046	-0.67931	0.258884	-0.758508
hsa-miR-769-3p	0.015427	-0.175551	-0.313866	-0.244839	-0.1896	0.0569557	-0.634988	-0.227196	-0.857236	-0.455796	-0.215694	-0.484148	-0.129778	-1.13056	0.0564805	-0.427554	0.622076	0.0973091	0.259873	0.265941
1571-mut2-has-mir-152	-0.00678519	0.115106	0.0857521	0.451139	-0.0490316	-0.23056	0.284689	0.150017	0.0750303	0.142572	0.108113	0.0289209	0.148877	0.277619	0.229542	0.159506	0.239004	-0.107639	0.261285	-0.142949
hsa_snoRNA-hY4_RNA-related	0.471975	-0.277327	-0.103854	-1.13559	0.48287	-0.0323189	0.0244623	-1.22124	0.101492	-0.00123351	0.626312	0.831508	-0.582884	0.894455	0.794362	0.454229	0.288492	-0.409453	0.261316	-0.489082
IVGN-novel-miR_3391	0.193128	-0.102123	-0.0972931	-0.956938	-0.271574	-0.594835	-0.0763555	-0.244876	-0.416006	0.0358472	0.341273	0.393652	-0.360607	0.0797492	0.18069	-0.0127871	0.567798	-0.121436	0.261812	-0.2767
hsa-miR-876-3p	0.158771	-0.14927	0.570112	1.00994	0.8204	0.349142	-0.042986	0.115089	0.675192	-0.227798	-0.253926	-0.397124	0.155153	0.256865	0.405635	-0.113015	0.863259	0.0428022	0.262169	0.283689
hsa-miR-578	-0.0806337	-0.33072	-0.283495	-0.0324724	0.213672	-0.0626825	-0.373931	-0.175031	-0.206965	-0.235296	-0.184799	-0.753449	-0.0486857	-0.960804	0.0123528	-0.358766	0.452021	0.130159	0.264322	0.242921
hsa-miR-483-5p	-0.22089	0.118128	1.03422	1.12419	0.773406	0.587056	0.182214	0.280959	1.08523	0.139348	-0.2109	-0.39794	0.603915	0.048976	0.090994	0.159844	0.60763	0.148652	0.267013	0.343419
hsa-miR-329	-0.101939	-0.0728933	-0.0502694	-0.178962	0.129543	-0.0479965	0.125341	0.0643879	0.251883	-0.199595	0.0628452	-0.869299	0.124806	0.486653	-0.0260541	-0.19749	0.317403	-0.170892	0.267032	-0.150732
IVGN-novel-miR_3499	-0.13353	-0.169855	0.326012	0.0805803	0.340199	0.00581111	-0.122666	-0.0577215	0.253854	-0.144911	-0.083046	-0.209046	0.125421	-0.179066	-0.061673	-0.185747	0.459275	0.0824062	0.26774	0.150136
hsa-miR-18a*	-0.0431536	-0.768553	-0.465834	-0.30681	-0.269433	0.0255096	-0.206154	-1.00041	-0.350528	-0.533803	-0.107326	-0.28722	-0.0171616	0.162994	0.00410872	-0.488205	0.127316	-0.27491	0.267937	-0.220146
IVGN-novel-miR_3608	-0.137033	-0.324513	0.120738	0.0854812	0.199987	-0.179607	-0.0732481	-0.114674	-0.053487	-0.186103	-0.0919627	-0.140079	-0.204381	-0.14683	-0.0816619	-0.236993	0.248045	0.0929249	0.267959	0.128309
hsa-miR-450a	-0.364665	-0.238356	-0.27112	-0.303224	-0.217143	-0.394207	-0.354159	-0.396039	-0.277589	-0.472782	-0.0948221	-0.18888	-0.670564	-0.360648	-0.279781	-0.272887	0.202628	0.0982213	0.268202	0.0978511
hsa-miR-655	-0.283021	-0.177973	-0.298261	-0.372228	-0.21477	-0.445651	-0.231911	-0.238411	-0.147642	-0.785067	-0.213197	-0.326597	-0.600895	-0.55852	-0.222431	-0.255665	0.35388	0.0981502	0.268338	0.110727
IVGN-novel-miR_3582	0.115379	-0.0521883	0.634222	0.744634	0.136372	-0.00426463	0.0616457	-0.218992	-0.202828	0.0876873	-0.0578145	0.160673	0.285487	-0.269501	-0.00925098	0.111943	0.600998	0.0873744	0.270407	0.23269
hsa-miR-124	-0.0983871	-0.00177271	0.0382526	0.0172287	-0.461476	-0.358767	0.250273	-0.125379	0.00583087	-0.0903274	-0.060881	0.0907774	0.0359585	0.0769091	-0.0426439	-0.109424	0.581378	-0.056419	0.272025	-0.134354
hsa-miR-448	-0.116391	-0.324723	-0.329906	-0.393034	-0.37772	-0.287228	-0.562668	-0.286998	-0.252616	-0.62606	-0.170143	-0.369862	-0.358727	-1.81839	0.0078689	-0.547001	0.15503	0.337617	0.272905	0.374229
hsa-miR-873	-0.0568667	0.100014	-0.0867531	-0.184401	-0.112185	-0.235195	-0.196998	-0.212591	-0.0233565	-0.191366	-0.0322069	-1.40126	-0.124673	-0.123182	-0.415082	-0.111911	0.899983	-0.0257186	0.273568	0.0978141
hsa-miR-202*	-0.242427	-0.072334	-0.280344	-0.627579	0.00442956	-0.755386	-0.153262	-0.0717819	0.0860876	-0.0996455	-0.00910172	-0.155075	-0.152938	-0.128048	-0.292518	0.0220954	0.660687	-0.0601829	0.273735	-0.191088
hsa-miR-323-5p	0.0128465	-0.276914	0.670953	1.41039	0.930336	0.356819	-0.0598063	0.107572	0.746795	-0.432639	-0.388542	-0.741921	0.0917899	0.232521	0.297899	-0.0591957	0.872822	0.0539037	0.274388	0.376651
IVGN-novel-miR_3491	-0.0173744	0.0094839	0.521848	0.234723	0.103517	0.388186	0.219465	0.166502	0.420946	0.143371	-0.109429	-0.0474051	-0.0554419	0.0480529	0.197138	0.0861093	0.355616	0.100522	0.275026	0.137766
IVGN-novel-miR_3469	-0.288916	0.579238	0.162712	-0.980704	0.284051	0.541785	0.247366	0.490122	0.120005	0.472785	0.454453	0.337014	0.0855349	0.824569	0.614776	0.228735	0.348483	-0.236745	0.275266	-0.388709
hsa-miR-524-5p	0.03405	0.128078	0.117298	0.224579	-0.126045	0.107039	0.284134	0.0440465	0.0201642	0.0433365	0.158697	0.136482	0.0332683	-0.0692157	0.0832555	-0.0330404	0.122108	0.0940881	0.275762	0.0772664
1582-mut1-dme-mir-7	0.0239404	0.132976	-0.240202	-0.0322983	-0.791495	-0.37346	0.133578	-0.000745519	-0.85309	0.177541	0.0313484	0.277471	-0.15387	-0.210117	0.167094	0.255284	0.491318	-0.140801	0.275809	-0.228021
hsa-miR-486-5p	0.370218	0.087185	0.0772736	-1.21216	-0.146182	0.0702404	-0.413642	-0.255084	-0.380887	-0.176055	0.583995	0.216098	-0.0782496	0.205951	0.710526	0.125682	0.199663	-0.339228	0.276155	-0.366549
hsa-miR-125a-3p	-0.342125	-0.0530685	-1.10895	-0.707602	-0.155651	-0.00759084	-0.676841	-0.215703	-0.765918	-0.346442	-0.268127	-0.274313	-0.00121864	0.532858	-0.368054	-0.430917	0.119535	-0.343361	0.2762	-0.328998
hsa-miR-335	1.17703	0.858655	-0.601741	-0.059311	-0.8745	0.156125	0.659117	-0.301067	-1.18083	0.623082	1.45233	1.01814	0.000471527	1.34553	0.269716	1.0653	0.378713	-0.426333	0.2764	-0.560877
IVGN-novel-miR_3419	-0.269789	-0.301924	0.643223	0.186528	0.0652489	-0.105988	-0.0758141	-0.134717	0.0565096	-0.142985	-0.244055	-0.30281	-0.326943	-0.251277	0.0266575	-0.187298	0.371065	0.132501	0.277236	0.220931
hsa-miR-373	0.143453	-0.16694	-0.430131	-0.393413	-0.509007	-0.428199	-0.259846	-0.530496	-0.746467	0.267104	-0.190627	0.326148	-0.663668	0.282074	0.0992253	0.056683	0.377182	-0.18678	0.277343	-0.240951
hsa-miR-650	-0.157366	0.35263	0.690852	0.645601	0.385114	0.731639	0.609832	0.533764	0.54926	0.437158	0.130969	0.0868816	0.333663	0.429332	0.245086	-0.177307	0.205107	0.208667	0.277466	0.233718
hsa-miR-591	-0.117761	-0.0891862	-0.247824	-0.430242	0.599584	-0.186168	-0.176216	-0.300867	-0.126283	-0.415889	-0.128867	-0.278567	-0.221391	-0.372139	-0.146888	-0.451388	0.335487	0.139761	0.278396	0.219352
hsa-miR-125b	1.00307	1.2951	-1.56871	-1.0385	0.886874	-1.20064	-0.823929	1.05605	0.442198	0.959999	2.39721	2.42357	-0.317744	1.40989	-0.0121631	2.31651	0.643295	-0.363099	0.279501	-0.952925
hsa-miR-488	-0.17244	-0.023983	-0.10136	-0.192337	-0.162863	-1.18022	-0.138846	-0.105651	-0.245658	-0.182906	-0.00989099	0.0682549	0.245461	0.104069	-0.0748084	-0.365211	0.326215	-0.181369	0.280054	-0.282912
hsa-miR-539	-0.0821813	0.0754206	0.563173	1.29023	0.601039	0.504185	-0.0106265	0.275196	1.00355	-0.270718	-0.174802	-0.551469	0.32596	0.263255	0.274737	-0.0780107	0.801861	0.0720976	0.282041	0.295492
IVGN-novel-miR_3578	0.501476	-0.13358	0.30041	-0.0533958	0.19971	0.35198	-0.201385	0.403354	-0.0848033	-0.0359068	-0.16584	-0.397445	0.133327	-0.845215	0.15012	0.244768	0.505909	0.136298	0.28365	0.273684
hsa_snoRNA-U81	-0.061279	0.153401	-0.308566	-0.1323	-0.505911	-1.07766	0.509464	-0.653201	-1.0996	0.580981	1.28596	1.03499	-0.581225	0.319301	-0.300467	0.780403	0.858715	-0.0773134	0.283753	-0.376556
hsa-miR-596	-0.0284404	-0.0279832	-0.0229033	0.0547983	0.220781	-0.509408	0.219057	0.0113164	0.316794	-0.177404	-0.182338	0.00226341	-0.0229029	-0.763796	-0.358843	0.0545318	0.101767	0.262464	0.28614	0.22056
hsa-miR-367	-0.145802	-0.0890814	-0.229731	-0.0876041	-0.380246	-0.149831	-0.517084	-0.0559924	-0.275908	-0.406695	-0.0681736	-0.26121	-0.229555	-1.68463	0.0467608	-0.283712	0.176689	0.315505	0.286173	0.357402
hsa-miR-626	-0.608183	-0.0504995	-0.210755	0.0272262	-0.0643698	0.122788	0.0124329	-0.470621	-0.0508419	-0.511067	-0.786951	-0.451106	-0.232037	-0.220213	-0.385849	-0.300801	0.841845	0.0312296	0.287935	0.154093
IVGN-novel-miR_3339	0.105101	0.162721	0.204012	0.176731	0.150048	-0.18284	0.432416	0.227861	0.342647	0.134364	0.0420543	0.0070135	0.201929	0.311406	0.0527957	0.230022	0.576628	-0.048861	0.288551	-0.0964096
hsa-miR-579	-0.0543637	-0.0945056	-0.368327	-0.00325655	-0.0821369	-0.0491689	-0.398701	0.0855574	-0.138435	-0.196916	-0.111931	-0.310007	-0.0249487	-0.638385	-0.243471	-0.103964	0.317176	0.109176	0.288815	0.144066
hsa-miR-92a	0.294586	-1.15418	-0.023673	0.407783	-0.201477	-1.43162	0.394504	-2.01144	-0.0333537	1.01723	1.96258	2.04147	-1.04872	0.315022	0.687934	1.06409	0.828965	-0.149381	0.289506	-0.606012
hsa-miR-541	0.454264	0.192315	0.553526	0.626474	0.480453	0.729046	0.26341	0.305295	0.141138	0.761333	-0.241476	0.241622	0.453419	-0.139245	0.522943	0.481959	0.788968	0.0458479	0.289736	0.176244
1540-rev-mir-200c	0.300066	0.320439	0.259691	-0.468151	-0.284365	0.0674388	0.278994	0.166789	-0.888447	0.294662	0.0517402	0.327632	0.57263	0.198906	0.0468722	0.183546	0.315927	-0.214948	0.290076	-0.217969
hsa-miR-888*	0.186607	0.0408508	0.103853	-0.533912	-0.0391989	0.0286906	-0.15666	-0.0390223	0.114661	-0.112607	0.858945	-0.10764	-0.0919643	-0.776968	-0.0224677	-0.115581	0.159773	0.280459	0.290132	0.216227
IVGN-novel-miR_3374	0.229718	0.28674	0.478554	0.339311	0.186583	0.43028	0.19821	0.319376	0.0554634	0.32482	0.0966651	0.341113	0.398966	-0.259631	0.305927	0.26455	0.361259	0.0964499	0.29159	0.147745
IVGN-novel-miR_3423	-0.217264	-0.0113883	0.480962	0.754944	0.978337	0.443717	-0.107787	0.431489	0.970643	-0.110957	-0.307967	-0.628811	0.560439	-0.138426	0.00188583	0.0190881	0.696305	0.112246	0.29168	0.294138
hsa-miR-302a	-0.258602	-0.0444729	-0.235456	-0.209457	-0.271409	-0.10881	-0.476256	-0.187559	-0.13478	-0.0689423	-0.204606	-0.0187537	-0.0158112	-0.404132	-0.660327	-0.206829	0.181923	0.136849	0.291885	0.13374
hsa-miR-219-1-3p	0.00746217	0.00784079	-0.447147	-0.204877	-0.191498	0.135206	0.186491	0.112383	0.209228	0.126085	0.0302369	-0.0130725	-0.0491552	-0.0733058	0.124085	0.0420715	0.888826	-0.0143956	0.292226	-0.126426
hsa-miR-610	-0.037115	0.0197131	0.813895	1.34018	0.309811	0.536919	0.200234	0.249045	0.787895	-0.124588	-0.224639	-0.60498	0.227488	0.381194	0.228308	-0.101648	0.75488	0.0883622	0.292514	0.313399
hsa_snoRNA-U2-related	-0.0356405	0.0897469	0.461408	0.333352	0.117852	-0.239703	0.278016	-0.118121	0.304708	0.100123	0.156682	-0.0107497	-0.179534	-0.053213	0.035487	0.070808	0.182137	0.151419	0.293097	0.152782
IVGN-novel-miR_3354	0.159942	0.0648604	0.290262	-0.470451	-0.0660033	-0.488009	0.149713	-0.202387	-0.0633273	0.201551	0.276346	0.58248	-0.0284381	0.140804	0.221907	0.0996007	0.664849	-0.0722204	0.293255	-0.193368
hsa-miR-7	2.39839	3.10544	-1.39588	-1.27792	-0.560158	0.719753	0.257309	0.66023	-1.10907	0.98653	2.67541	1.73018	3.24454	2.81339	-0.689357	2.02584	0.231052	-1.16609	0.29329	-1.35033
IVGN-novel-miR_3420	-0.398865	-0.284561	1.12447	0.910444	0.523261	0.653941	-0.174508	0.161032	0.938021	-0.187592	-0.253223	-0.264976	0.277525	-0.191505	0.267135	-0.183539	0.54103	0.186549	0.29332	0.379043
hsa-miR-302c*	0.0794207	-0.152247	0.170459	0.0350081	-0.154911	0.100115	-0.188892	0.0179972	-0.79013	0.200896	-0.294067	-0.0397237	-0.0272886	-1.42238	0.282486	-0.152047	0.330964	0.245134	0.29346	0.342781
hsa-miR-134	0.275	0.249284	-0.173467	-0.3518	-0.0897631	-0.390678	0.323089	0.313901	0.139412	0.0878752	-0.0659843	0.260262	0.0658057	0.0432941	-0.0914458	0.432017	0.663092	-0.0643235	0.293713	-0.192655
hsa-miR-383	0.202677	-0.0259639	0.511399	1.21051	0.760045	0.444614	0.025737	0.0256196	0.765246	-0.316278	-0.200757	-0.401501	0.042459	0.459721	0.510228	-0.0616111	0.963199	0.0124127	0.294142	0.279514
IVGN-novel-miR_3497	-0.0812608	-0.209916	0.028684	0.869018	0.581999	0.323781	-0.0804784	-0.00641341	1.14655	-0.336526	-0.138675	-0.20862	0.299329	-0.227615	-0.0202765	-0.0720193	0.524061	0.162491	0.295977	0.257196
hsa-miR-330-5p	-0.311318	0.0251424	-0.846417	-0.21575	-0.353727	0.218383	-0.120015	-0.161153	-0.438223	-0.179012	-0.438825	-0.0320013	0.0151968	0.444138	-0.296009	-0.146349	0.16046	-0.241987	0.296267	-0.251525
IVGN-novel-miR_3353	0.594932	-0.44633	-0.0482048	0.764742	1.56791	0.306234	0.0416611	-0.014269	1.58321	-0.962869	-0.290193	-0.331134	-0.208444	0.0992164	0.34041	-0.0487223	0.654107	0.18486	0.296975	0.410933
hsa-miR-9	-0.0378746	-0.502065	-0.189993	-0.16724	-0.0016662	-0.124434	0.0818757	-1.22809	-0.022358	-0.407496	0.000587709	0.0233874	0.166583	-0.103189	-0.0831476	-0.179129	0.402162	-0.164893	0.297815	-0.120825
hsa-miR-625*	-0.138253	0.0624243	0.165081	0.221598	-0.0543755	0.266726	0.0763128	0.0660437	0.285822	0.175392	-0.253811	-0.138494	0.0529813	-0.0249843	-0.0568991	0.00615636	0.470349	0.0668919	0.2992	0.0928864
hsa-miR-543	0.133799	0.0214756	0.294281	0.0973963	-0.0685817	-0.482486	0.131489	0.14959	0.0369825	-0.105226	0.153115	0.311245	-0.327691	-0.21548	-0.0502594	-0.0550269	0.0750823	0.218204	0.299304	0.161428
hsa-miR-672	-0.157566	0.0288018	0.716692	1.44866	0.734298	0.387425	0.0226562	0.216859	1.01058	-0.19733	-0.293668	-0.381376	0.543421	-0.146639	0.234218	0.077585	0.704707	0.117522	0.301165	0.349238
IVGN-novel-miR_3568	0.0727602	0.00324231	0.359583	0.289924	0.472799	0.298346	0.0788677	0.16121	0.625048	0.0476219	0.080605	0.0403466	0.4931	-0.0561798	0.0515245	-0.11661	0.362504	0.117904	0.301764	0.156484
hsa-miR-33b	-0.399423	-0.352243	-0.549553	-0.249046	-0.0549522	-0.326389	-0.354574	-0.305925	-0.0378653	-0.240348	-0.230241	-0.26828	-0.261944	-0.126846	-0.308269	-0.195615	0.453111	-0.0575682	0.302367	-0.098766
hsa-miR-431*	0.193665	0.116549	-0.0364846	-0.405926	0.204505	0.160675	-0.196799	-0.00481854	0.0026854	0.0860817	-0.10708	-0.0691758	0.0932796	-1.04358	0.0894121	-0.0711745	0.20524	0.22834	0.302708	0.271848
IVGN-novel-miR_3514	0.0804304	0.0660254	0.215196	-0.109706	-0.0595568	-0.388405	0.0692321	0.0418604	0.0787679	0.186109	0.160459	0.31859	0.122613	0.0242837	0.174542	0.0320749	0.729521	-0.0334613	0.303858	-0.121047
1533-shuf-mir-150	0.0538323	-0.050282	0.203624	0.307657	0.189926	0.219644	0.150211	0.323757	0.115771	0.448468	-0.0553673	0.120551	-0.215362	-0.62775	0.0363938	0.535516	0.138266	0.236783	0.306916	0.221867
IVGN-novel-miR_3633	-0.0438318	-0.0943782	-0.15762	-0.33043	-0.235924	-0.00758729	-0.604864	0.140178	-0.0855537	-0.0130769	-0.0520373	-0.0809846	-0.0333009	-0.206118	0.0450083	-0.0599037	0.519755	-0.0669307	0.308497	-0.0813835
hsa-miR-21	0.015933	0.221709	-0.53429	0.810799	0.907135	0.153154	-0.363719	-0.33869	0.109198	0.278411	2.33792	1.97493	0.546812	-0.617878	-1.97188	0.668678	0.176012	0.807941	0.308799	0.605974
hsa-miR-892b	-0.227508	-0.0731993	0.00290342	-0.101535	-0.104996	-0.139201	-0.0318178	-0.289122	-0.0574389	-0.0524098	-0.197975	-1.01516	-0.184561	-0.00418412	-0.242625	-0.259168	0.901933	-0.0179869	0.30955	0.0653787
IVGN-novel-miR_3501	-0.0140609	-0.109651	0.929052	1.62458	0.606017	0.245621	0.188621	0.19274	0.904198	0.0698511	0.0872971	-0.439362	0.629331	0.0371426	0.020344	-0.0459968	0.52368	0.19687	0.31005	0.386721
hsa-miR-22*	0.0679563	0.118154	-0.433142	-0.465787	-0.15796	-0.689132	-0.325482	0.173324	-0.989369	-0.228465	0.41908	0.16538	-0.515007	0.564886	-0.142696	0.106053	0.424374	-0.198763	0.310073	-0.263294
hsa-miR-211	-0.457443	-0.199316	-0.328768	-0.386676	0.644701	-0.0637197	-0.512072	-0.14053	0.0338648	-1.05207	-0.340858	-0.592413	-0.137916	-0.41448	-0.218584	-0.77711	0.646103	0.10408	0.310278	0.255152
hsa-miR-520g	-0.490406	-0.357152	-0.537858	-0.410457	-0.0774854	-0.232716	-0.451796	-0.419313	-0.272769	-0.743844	-0.447299	-0.653203	-0.337461	-0.555634	-0.331982	-0.643271	0.680982	0.0425619	0.310477	0.116074
IVGN-novel-miR_3523	-0.0569289	0.199296	-0.73114	-0.879692	0.665761	-0.00241721	0.138084	-0.307876	0.41398	0.546337	0.668773	0.825128	-0.409539	0.688054	0.323309	0.370973	0.702388	-0.119924	0.310552	-0.377386
hsa-miR-944	-0.272536	0.082661	-0.199466	-0.130274	0.0736026	-0.263145	-0.322002	-0.18383	-0.140471	-0.278341	-0.104924	-0.0649361	-0.412679	-0.147286	-0.0609462	-0.295785	0.337131	0.0788687	0.310598	0.110981
IVGN-novel-miR_3322	0.0613863	-0.0144799	0.402194	-0.419789	-0.406522	-0.716636	0.108538	-0.19611	-0.189718	0.308975	0.256056	0.635193	-0.15605	0.0324265	0.241149	0.0903645	0.750441	-0.0662153	0.311321	-0.23428
hsa-miR-188-3p	0.386739	0.0587934	0.167566	0.153626	-0.102784	0.248362	-0.0770172	0.267113	-0.0790356	0.110398	-0.112745	0.111633	0.370064	-0.793571	0.28085	-0.237464	0.27287	0.189418	0.311434	0.247081
IVGN-novel-miR_3613	-0.16207	0.284423	0.481604	0.114999	-0.141705	-0.00537434	-0.376057	0.214481	-0.576188	0.122357	0.0768285	-0.157269	0.284839	0.486432	-0.0172781	0.284399	0.112254	-0.269929	0.31316	-0.164285
IVGN-novel-miR_3655	-0.289338	-0.12691	1.09343	0.548777	0.810435	0.438085	0.238066	0.312863	1.10741	-0.029971	-0.125616	-0.330919	0.239336	-0.144042	0.308014	0.0234136	0.470823	0.197179	0.313684	0.305733
1549-shuf-cel-mir-244	0.0590571	0.0845012	0.247153	0.0936149	-0.209764	0.221208	-0.101374	0.287462	-0.00290904	0.145573	-0.0954093	0.192339	-0.0527429	-0.685984	0.109443	0.195084	0.184132	0.185338	0.314269	0.191179
hsa-miR-519a	-0.256848	-0.154282	-0.269216	-0.283235	-0.208991	-0.377784	-0.337947	-0.458656	-0.136634	-0.408196	-0.162201	-0.314945	-0.112867	-0.431542	-0.249083	-0.69546	0.304057	0.0914934	0.317239	0.113845
hsa-miR-10a	0.850591	0.498765	-0.533747	0.597313	1.09356	-0.26029	-0.829821	-0.646291	0.499492	0.548697	1.39272	1.286	0.1411	-0.360888	-0.512633	0.604466	0.34314	0.406738	0.319232	0.406354
hsa-miR-187*	1.21216	-0.44898	0.668857	0.690126	1.48618	1.98223	0.144059	0.594632	1.22058	-0.310072	0.403009	-1.27342	1.72326	-0.363366	-0.0197733	-0.0173214	0.711029	0.200079	0.320643	0.601062
hsa-miR-183	2.65936	0.577153	-2.07202	-1.54837	3.00953	-0.644029	1.98354	-0.21385	-1.32904	1.08907	2.65985	1.68673	2.68761	2.7899	-1.01261	2.37819	0.326292	-1.05595	0.322375	-1.3805
IVGN-novel-miR_3693	-0.119351	-0.285061	-0.338726	-0.138175	-0.122788	-0.232235	-0.129745	-0.26123	-0.264246	-0.186881	-0.135805	-0.228137	-0.0846298	-1.47783	-0.00539216	-0.402822	0.14124	0.289137	0.323692	0.286613
hsa-miR-542-5p	0.149138	0.0166257	0.32744	0.194511	0.139029	0.0289108	-0.0462896	0.116879	-0.206631	0.101587	-0.0454636	0.25216	0.13986	-0.865529	0.198016	0.197369	0.306178	0.168229	0.32498	0.22518
IVGN-novel-miR_3388	-0.291874	0.262375	0.103589	0.564709	0.531641	0.24133	0.139772	-0.0489968	0.302703	-0.0263379	0.320069	-0.120628	0.355611	-0.0643837	-0.190841	0.0669366	0.413283	0.123032	0.326152	0.193464
IVGN-novel-miR_3427	0.954077	0.370841	-0.900762	-1.17638	-0.638492	-0.654894	-0.635443	-0.46887	-1.22321	0.602141	1.83076	1.36886	-0.214734	0.441189	-0.677946	1.38042	0.637168	-0.279846	0.326423	-0.573168
hsa-miR-519c-3p	0.00557703	-0.203866	-0.17604	-0.0760543	0.078554	-0.424946	-0.582261	-0.201558	-0.40343	-0.330305	-0.167799	-0.368678	0.312475	-1.88882	-0.135686	-0.435901	0.290773	0.299417	0.327143	0.404188
hsa-miR-200b	2.91578	1.09085	-0.934756	-1.6364	-0.75167	0.563842	0.289029	-0.258818	0.5276	1.58984	2.75024	2.0813	2.97284	0.564003	-0.0918844	1.5564	0.505416	-0.56477	0.327702	-1.0424
hsa-miR-129-3p	3.08646	4.0474	-1.39652	-0.0370078	-0.611573	3.27264	1.11519	3.11402	-1.15597	-0.0487454	2.41398	0.721606	3.63907	1.89864	2.54863	2.58539	0.164851	-1.45781	0.328896	-1.27437
IVGN-novel-miR_3478	-0.0232922	0.128112	0.26976	0.290371	0.327103	0.0537843	-0.0829381	0.121711	-0.128753	0.113511	-0.0123346	0.149884	0.0965918	-0.0946844	0.217108	0.108306	0.823783	0.0187461	0.329051	0.092476
IVGN-novel-miR_3697	-0.239872	-0.0411448	0.362261	0.0366598	0.127501	0.0479081	0.0449818	-0.0408825	0.178902	0.0183485	-0.221009	-0.0100284	-0.130483	-0.124624	0.0596796	-0.0530615	0.346576	0.0840909	0.329549	0.111008
hsa-miR-512-3p	0.0447176	-0.0118442	0.245556	0.303567	0.493545	0.737929	-0.0649406	0.338293	0.396404	0.171278	-0.168099	0.000583	0.616065	-0.425762	0.21087	-0.141137	0.443913	0.14224	0.329616	0.237236
IVGN-novel-miR_3487	0.155841	-0.113913	0.0411937	-0.770961	-0.157241	-0.427028	-0.0303571	-0.119829	-0.168383	0.127245	0.367308	0.342481	-0.274696	-0.0406846	0.243531	0.019874	0.776263	-0.0498097	0.329941	-0.199024
hsa-miR-182	2.61108	0.608142	-2.04229	-1.71785	2.87355	-0.387737	1.83218	-0.362125	-1.39139	0.894307	2.43478	1.75605	2.68204	2.76822	-1.10946	2.35309	0.309617	-1.08108	0.330075	-1.34933
IVGN-novel-miR_3590	0.316223	-0.0916543	0.116484	-0.398863	-0.411252	-0.853547	0.123979	-0.608848	-1.12769	0.246863	0.650944	0.358538	-0.110655	-0.160689	0.0478424	0.293384	0.58562	-0.157373	0.330477	-0.237905
IVGN-novel-miR_3639	-0.212271	-0.127002	0.760922	1.08766	0.729235	0.706401	0.00690103	0.219333	0.997967	-0.265879	-0.240698	-0.590471	0.619945	0.053709	0.151373	-0.0877755	0.816726	0.0716952	0.331828	0.306511
IVGN-novel-miR_3440	-0.006704	-0.180787	0.711131	1.33364	0.557662	0.584419	0.301826	0.0857263	0.688966	0.195208	-0.183846	-0.409232	0.402452	0.245685	0.153055	0.0270542	0.702368	0.0994392	0.332156	0.292832
hsa-miR-147	-0.132095	-0.0134144	0.396778	0.746055	0.516231	0.242505	-0.0634688	0.27085	0.576385	-0.105435	-0.243936	-0.22046	0.035112	0.225299	0.204418	-0.0145673	0.774076	0.0516009	0.332838	0.180111
IVGN-novel-miR_3539	-0.102542	0.0694745	0.589495	0.619112	0.372129	-0.164946	0.365883	0.252695	0.351951	0.279001	0.00273242	-0.000861769	0.249633	0.957974	0.558263	0.103914	0.158172	-0.247935	0.334296	-0.236992
hsa-miR-936	0.0469027	-0.0668762	0.693269	0.738573	0.452313	0.360496	0.278524	0.239236	0.395902	0.091073	-0.256168	-0.52365	-0.0129644	0.529749	0.257117	-0.130652	0.835796	0.0433204	0.334601	0.209967
hsa-miR-26a	0.751737	1.94797	-1.62027	-1.73545	-0.673273	-0.826742	-0.370587	1.09747	-0.785592	1.18281	2.73356	2.32268	-0.611108	1.31647	-0.628856	2.3226	0.768032	-0.264415	0.335428	-0.959112
hsa-miR-148b	0.39306	1.01277	-1.1232	-0.809601	-0.898371	0.0256958	-0.0307254	0.306865	-1.05416	0.0881966	1.09508	0.625046	-0.144144	1.12281	-0.103988	0.203086	0.495811	-0.30022	0.335509	-0.502716
IVGN-novel-miR_3666	1.57352	0.72309	-0.978152	0.800813	1.16794	0.494416	2.16434	0.63825	1.21645	-0.648534	0.766299	-1.04955	0.219113	-0.340915	0.621588	0.0835163	0.427158	0.426582	0.335653	0.484446
IVGN-novel-miR_3531	0.0479159	-0.0158555	0.150919	0.0538194	0.511317	0.0954225	-0.0926374	0.121125	0.638991	-0.148636	-0.0215907	-0.122214	0.266993	-0.129102	0.0688384	-0.151229	0.524813	0.0876731	0.336544	0.126715
hsa-miR-132	0.483493	0.927461	-0.340648	-2.11302	-0.227827	0.266538	-0.641778	0.195074	-1.6012	0.340417	0.850394	0.765333	0.552047	1.11495	-0.144418	0.185355	0.328573	-0.518298	0.337065	-0.594318
hsa-miR-455-3p	0.287169	-0.423099	0.234633	-0.694763	-0.302294	-2.09724	0.526641	-1.36283	-1.20323	0.502571	0.427914	0.576593	-1.47947	0.806652	0.386899	0.815745	0.441759	-0.426449	0.33799	-0.63172
hsa-miR-155	-1.64616	-1.85729	0.427879	0.747426	0.653835	-0.96962	0.771195	-1.85931	0.393898	1.69042	1.04467	1.33865	-0.510112	-0.00610036	0.553312	0.845457	0.817373	-0.15934	0.340935	-0.661294
hsa-miR-455-5p	-0.318546	0.053547	-0.572431	-0.407622	-0.0775246	-0.6037	-0.671056	-0.439749	-0.287375	-0.386001	-0.0475011	-0.38767	-0.584342	-0.290593	-0.561129	-0.436203	0.329685	0.122597	0.340984	0.14702
hsa-miR-587	-0.362708	-0.18565	-0.317127	-0.237417	0.000481921	-0.465022	-0.491133	-0.396368	0.0730101	-0.365594	-0.278142	-0.481104	-0.207058	-0.516437	-0.507882	-0.239655	0.474981	0.0755268	0.342225	0.106517
hsa-miR-301b	-0.170525	0.170819	0.0448253	-0.0757486	-0.156848	-0.0427955	-0.0922125	0.00461151	-0.0831877	-0.0638257	0.149404	0.0449605	0.225837	-0.042177	-0.0098682	0.00257774	0.319839	-0.066636	0.343293	-0.0824713
IVGN-novel-miR_3415	-0.0128074	-0.188979	0.460891	0.0981113	0.121137	0.0272443	-0.0213857	0.0669615	0.287996	0.103047	-0.0671688	-0.0505332	-0.129223	-0.0444339	0.122322	-0.0867527	0.282747	0.103231	0.343383	0.118788
hsa-miR-1	0.92773	2.06858	0.626965	1.55255	0.88425	1.9422	-2.02567	0.407837	1.21646	-0.112036	0.935263	1.35969	1.62765	1.55229	0.368213	-0.0341616	0.917617	-0.0631794	0.343971	0.455215
IVGN-novel-miR_3504	0.230908	0.586456	-0.929396	0.32173	0.241592	0.0403186	0.136942	-0.10238	0.153642	0.340049	0.577458	0.187922	-0.37526	-0.226174	-0.318728	0.113082	0.116136	0.35054	0.343983	0.283705
IVGN-novel-miR_3579	0.0930056	0.141631	-0.198447	-0.21102	0.363575	-0.0725374	0.195701	-0.223593	-0.128141	-0.00384187	0.265569	-0.0746925	-0.450628	-0.0269695	0.0764559	-0.104957	0.25948	0.138792	0.344228	0.145892
hsa-miR-363*	-0.138797	0.0537266	-0.460306	0.188048	-0.118433	-0.42065	-0.173427	-0.113232	0.199807	-0.0358823	-0.0931152	-0.00802161	-0.0993125	0.131939	-0.177134	0.127682	0.437902	-0.0891508	0.344645	-0.145196
hsa-miR-194*	0.000517032	-0.00451533	0.431292	0.410988	0.639693	0.146549	0.151115	0.09423	0.256437	0.0957961	-0.375919	-0.132673	-0.0218941	0.406339	0.197667	-0.171069	0.798899	0.0400318	0.344744	0.167993
hsa_snoRNA-hY4_RNA-related	-0.294553	-0.0626384	1.19804	0.234067	0.33362	0.201992	0.0837245	-0.143862	-0.15335	0.152094	0.0842799	-0.290437	-0.475336	0.434141	-0.103316	0.0187533	0.538403	0.143354	0.346023	0.299861
hsa-miR-487b	0.0865727	1.21167	-0.727884	0.332123	1.91494	0.397775	0.580412	1.02192	1.58032	-0.431929	0.41301	0.399226	0.437795	0.320475	-0.338527	-0.253872	0.219851	0.523379	0.346183	0.494399
hsa-miR-557	-0.688382	-0.269122	-0.286194	-0.0607176	-0.0945368	-0.0302672	-0.362913	-0.439553	0.112814	-0.875828	-0.749502	-1.29934	-0.290966	-0.112484	-0.427415	-0.805894	0.961425	-0.0111052	0.346463	0.170986
IVGN-novel-miR_3411	-0.0976862	-0.02398	-0.145149	0.59227	0.69553	0.307595	-0.305374	0.376244	0.86625	-0.330257	-0.260839	-0.706725	0.250332	-0.102854	-0.0261505	-0.0196973	0.827989	0.0552489	0.346636	0.196022
1519-mut2-rno-mir-16	0.258557	0.197501	0.164784	0.0647874	-0.186822	-0.112421	0.458611	0.0240014	0.215668	0.164014	0.187412	0.0652761	0.136053	-0.0729657	0.247429	0.448505	0.547905	-0.0646414	0.346844	-0.125358
hsa-miR-187	-0.123459	0.0868198	0.381543	0.58246	0.327123	0.207186	-0.234262	0.235137	0.537956	-0.215992	-0.258459	-0.89162	0.104107	0.514485	-0.181281	-0.182182	0.963121	-0.0109126	0.348737	0.17983
IVGN-novel-miR_3670	-0.0230252	0.0409667	0.483	0.438688	0.402858	0.0746997	0.0510957	0.10851	0.475946	-0.00426304	-0.134894	-0.055866	0.498392	-0.110993	-0.131258	0.0353214	0.568861	0.0819441	0.349608	0.163332
hsa-miR-541*	0.350775	-0.0727317	-0.0152587	-0.399024	-0.500224	0.107154	-0.373977	0.00339525	-1.05838	0.00877523	-0.0472287	-0.106324	0.0194596	-0.745492	-0.57324	0.0431347	0.529597	0.13878	0.350252	0.225816
IVGN-novel-miR_3485	0.0294594	0.796707	-0.463848	-0.0708711	-0.543498	0.323919	0.272886	0.568619	-0.703673	0.325553	0.393454	0.0234	0.494088	0.928606	-0.399804	0.359356	0.354978	-0.266219	0.350445	-0.333583
IVGN-novel-miR_3657	0.00475237	0.1328	0.2269	-0.30817	0.273821	-0.135122	0.0392002	0.191466	-0.212331	0.225703	0.134476	0.0443808	-0.112065	0.142713	0.374723	0.287028	0.290942	-0.12161	0.350938	-0.140603
hsa-miR-328	-0.298327	0.221953	-0.615585	-0.808781	-0.565681	-0.264748	-0.340167	0.0940937	-1.08118	-0.705755	-0.233884	-0.391312	0.132681	0.186131	-0.151012	-0.739028	0.23433	-0.272974	0.353565	-0.245721
hsa-miR-922	-0.113527	0.0463984	0.0959724	0.187187	0.00340163	-0.283451	0.321581	-0.0646346	-0.00871864	0.0466565	-0.03428	0.224532	-0.203095	0.407084	-0.00337609	0.307427	0.424034	-0.0919171	0.353961	-0.13768
IVGN-novel-miR_3311	0.777035	-0.483322	0.17224	1.49906	1.22239	-0.10239	0.109498	0.602701	1.24083	-0.0602133	0.321248	-1.76911	0.408819	-0.164079	0.484011	-0.366741	0.671123	0.203661	0.354161	0.423667
IVGN-novel-miR_3457	-0.0245741	-0.113571	0.254643	-0.527253	-0.119513	-0.493566	0.0459833	-0.157801	-0.194897	0.176498	0.231888	0.382081	-0.229289	0.102548	0.199706	-0.0906262	0.79603	-0.0405914	0.35507	-0.166224
hsa-miR-611	-0.144409	-0.00497149	-0.176214	-0.21579	-0.256489	-0.0365865	-0.021802	-0.0432631	-0.0614669	-0.319365	0.170901	-0.15606	-0.0472459	-0.180689	-0.148699	-0.619939	0.15657	0.143684	0.356165	0.110067
hsa-miR-220c	0.158046	0.00815339	0.326109	0.368054	0.248945	0.191602	0.231852	0.162683	0.259742	-0.239421	-0.222786	-0.24834	-0.0677684	0.574384	-0.156414	-0.0668726	0.825117	0.0328876	0.356215	0.145986
hsa-miR-136*	-0.288247	-0.11981	-0.260892	-0.227455	0.0359441	-0.269262	-0.30737	-0.262522	0.0745045	-0.264712	-0.254254	-0.164086	-0.103019	-0.129552	-0.370309	-0.576174	0.264903	0.102417	0.356423	0.106477
hsa-miR-526b*	-0.304478	-0.199713	-0.114509	-0.257581	-0.0549583	-0.224477	-0.274818	-0.434911	-0.184708	-0.297358	0.349065	-0.316946	-0.256335	-0.401776	-0.0713135	-0.327298	0.51962	0.0712313	0.357223	0.0715612
hsa-miR-300	0.220863	0.118318	0.288336	0.0552927	0.726194	-0.204106	0.201969	0.295369	-0.0876003	0.0972773	0.137601	0.161714	0.117943	-0.160426	0.125322	0.0716228	0.308496	0.128987	0.357763	0.162201
hsa-miR-582-5p	-0.129968	0.0932013	-0.339435	-0.357913	-0.226536	-0.536793	-0.00818436	0.0773915	-0.051782	-0.103875	-0.0326399	-0.142394	-0.218168	0.243941	-0.120441	-0.327196	0.730681	-0.0411114	0.357777	-0.144108
IVGN-novel-miR_3565	0.124592	0.0581938	-0.0256237	-0.435704	-0.171468	-0.547138	0.0774407	-0.166892	-0.394746	0.257187	0.415911	0.592377	-0.144114	-0.0566144	0.000295067	0.100917	0.96984	0.00688981	0.358572	-0.141312
hsa-miR-561	-0.0751478	-0.157465	-0.320407	0.0729778	-0.0267907	0.0174368	-0.408631	-0.0743784	-0.131072	-0.190344	-0.159334	0.0858481	0.0277837	-0.934431	-0.0272459	-0.136966	0.297751	0.153773	0.360194	0.186149
hsa-miR-516b	-0.0974403	-0.731948	-0.144637	0.237976	-0.29543	0.0784145	0.392505	-0.148727	0.281612	-0.0190424	0.145948	-0.0873445	-0.277263	0.574945	0.0592084	-0.117417	0.621229	-0.0922113	0.360245	-0.218713
hsa-miR-499-3p	0.509864	-0.132992	0.052929	-0.32565	-0.258593	0.315776	-0.0161459	0.172811	-0.304917	0.107857	-0.0764753	0.00289204	-0.0434272	-0.88214	0.0886361	-0.00536334	0.243565	0.21452	0.36216	0.237463
hsa-miR-450b-3p	-0.260965	-0.0299498	-0.281483	-0.43178	-0.0593121	-0.745592	0.0537238	-0.14506	0.254507	-0.069431	0.09167	-0.0925897	-0.105814	-0.0362286	-0.397848	-0.0895652	0.920608	0.0143421	0.362787	-0.14415
IVGN-novel-miR_3399	0.12034	-0.227981	0.329066	0.106462	0.127734	0.0149013	0.0874352	-0.0924649	0.0909748	0.0326261	0.0935612	0.00279919	-0.0582834	-0.0635079	0.136446	-0.0936769	0.317513	0.0768767	0.363092	0.0981759
1570-mut1-has-mir-152	0.0114844	0.236201	-0.223761	-0.331769	-0.703137	-0.68679	-0.0588403	0.382771	-1.19626	0.489195	0.356191	0.621519	-0.656415	0.250231	0.113123	0.132661	0.867896	-0.0518333	0.363386	-0.242862
IVGN-novel-miR_3494	0.11434	-0.00567313	0.401448	0.427171	0.375687	0.0955237	0.101565	0.143133	0.595337	-0.0463627	-0.102776	-0.0592575	0.47454	-0.0443377	-0.0420403	0.0205516	0.619439	0.067833	0.363795	0.132571
IVGN-novel-miR_3456	0.264816	0.848736	-0.891007	-0.291085	-0.0738912	-0.428972	-0.287106	0.514342	-0.826344	0.28591	0.785206	0.249997	0.211137	0.508967	-0.312339	0.534417	0.487762	-0.222995	0.364122	-0.33078
hsa-miR-662	0.0406858	0.0104456	-0.0348608	-0.108253	-0.2031	-0.224576	-0.22341	0.0629319	-0.0755728	-0.523087	-0.010567	-0.214154	0.0497015	-0.242413	-0.120546	-0.389669	0.613889	0.0504383	0.365145	0.0891217
hsa-miR-548a-5p	-0.174583	-0.176381	-0.097405	-0.174676	-0.159813	-0.28514	-0.00508389	-0.143617	-0.0290449	-0.200392	-0.121761	-0.468116	-0.273038	-0.220062	-0.121234	-0.254552	0.470129	0.0475536	0.365259	0.0392215
hsa-miR-186	-0.0632462	-0.0559776	-0.592858	-0.772668	-0.376747	0.184942	-0.38956	-0.189541	-0.473893	-0.451849	-0.0519237	-0.211453	-0.0122748	-1.68443	-0.259182	-0.493179	0.19999	0.325202	0.365531	0.332841
hsa-miR-519e*	0.565015	0.842488	0.596414	0.881155	0.324426	0.331685	0.372324	0.0834833	1.10601	0.181035	0.397969	-0.896976	0.305558	0.814552	-0.0936707	0.57984	0.99211	-0.00281731	0.36578	0.188628
IVGN-novel-miR_3631	-0.0241084	-0.127558	0.306857	0.38725	-0.25096	0.0416613	0.0661228	-0.117032	-0.0759462	0.615232	0.144773	0.34209	-0.137597	0.279195	0.200002	0.511082	0.497691	-0.104138	0.36768	-0.157647
hsa-miR-199a-3p;hsa-miR-199b-3p	0.651814	0.610112	-1.53431	-0.563226	0.613016	-1.09931	-0.420317	0.274964	0.117849	0.507116	1.95268	1.761	0.0267059	0.353211	-0.383515	1.31215	0.878479	-0.0878548	0.368197	-0.547453
hsa-miR-377	-0.135529	-0.0204753	-0.530207	-0.0681391	-0.1137	-0.0534937	0.198339	0.0617569	0.303428	-0.191406	-0.105864	-0.126992	0.101942	0.21319	-0.321062	-0.0979928	0.754406	-0.0392094	0.368735	-0.12761
hsa-miR-18a	0.48323	-0.665618	0.413587	0.0403406	-0.064952	0.0239396	0.359068	-1.49297	-0.0366559	0.448153	0.904311	0.788708	0.15125	-0.0725165	0.526958	0.438845	0.646538	-0.161039	0.373255	-0.222713
hsa-miR-208b	-0.169414	-0.0364603	0.0460939	0.0479214	0.0393678	-0.156693	0.0201948	-0.0352571	0.192666	-0.229914	-0.215448	0.157176	0.201038	-0.0329247	-0.0245367	-0.0358973	0.489362	-0.0552337	0.375109	-0.0651171
hsa-miR-518b	-0.115362	-0.0746517	-0.049516	-0.0405022	-0.254601	-0.339957	-0.0643245	0.0244781	0.0867858	-0.271585	0.139908	-0.0246676	0.134593	-0.124248	-0.137579	-0.145695	0.869425	-0.0137674	0.375327	-0.0775328
IVGN-novel-miR_3345	-0.191586	-0.194533	0.195363	0.00494866	0.298091	0.033182	-0.0569339	-0.0966522	0.221495	-0.0172662	-0.141985	0.103184	-0.0172872	-0.216564	0.0451049	-0.134323	0.310702	0.0938762	0.375424	0.105012
hsa-miR-377*	-0.0158626	0.00864115	-0.0934556	0.0393896	-0.142429	-0.224162	0.0402336	-0.249514	0.0182922	-0.233447	0.112709	-0.0215621	-0.0276185	-0.0358045	-0.0777878	-0.590911	0.233811	0.1196	0.376981	0.111717
IVGN-novel-miR_3418	0.207671	0.0437066	-0.036004	-0.0172628	0.105871	0.0179854	-0.361432	0.0929359	-0.160394	0.126185	-0.178271	-0.137481	0.0735653	-0.547134	0.0585445	0.128219	0.696868	0.0469938	0.377019	0.125362
hsa-miR-33a	0.103749	0.0432478	-0.0197899	-0.347086	-0.163214	0.188765	-0.114571	0.233278	-0.179375	0.0757731	-0.279465	0.232317	0.263293	-1.3764	-0.0862425	-0.0644919	0.195412	0.297096	0.377082	0.283572
IVGN-novel-miR_3361	0.10767	0.066635	0.882418	0.489612	0.214588	0.442	0.517484	-0.114484	0.310906	0.439118	-0.0341902	0.245062	0.371032	-0.435206	0.368584	0.33751	0.453472	0.136755	0.377808	0.206674
hsa-miR-196a	0.686937	-0.869417	1.27015	-2.06886	0.212664	-2.4381	0.934548	-1.78573	-0.519011	0.276393	0.701273	1.59148	1.84004	0.494937	-1.67813	0.78706	0.518767	-0.528283	0.381399	-0.895415
hsa-miR-20b*	-0.164949	0.17686	-0.0562823	0.022819	-0.259992	0.076952	-0.0540784	0.0317554	-0.0358461	-0.128143	-0.265741	0.0607311	0.123532	0.0713137	-0.0119904	-0.00210751	0.205558	-0.0948464	0.381994	-0.0792854
IVGN-novel-miR_3379	0.149576	0.16227	0.114191	0.300793	-0.156793	0.233569	0.448352	0.3918	0.277422	0.477468	0.139099	0.149657	0.0991869	0.36773	-0.0799792	0.758152	0.64351	-0.0623221	0.382637	-0.152338
hsa-miR-379*	-0.0682594	-0.287374	0.0508763	-0.449242	0.0213054	-0.379572	0.0903054	0.0836543	-0.0741172	-0.0730317	-0.154091	0.200398	-0.128132	-0.161752	-0.00253124	-0.0295759	0.954041	-0.00609775	0.382663	-0.10488
1539-mut2-mir-200c	0.131661	0.238655	0.321312	0.0447979	-0.241011	0.235035	0.406215	-0.129437	-0.263221	0.589504	0.0253061	-0.589042	-0.186688	0.440927	0.308154	0.524197	0.289732	-0.2075	0.383596	-0.149906
hsa-miR-501-3p	0.581842	0.255387	0.230519	-0.611674	-0.513527	-0.28449	0.218136	0.262708	-0.986176	0.523241	0.438637	0.349237	0.167771	-0.115447	0.184007	0.511978	0.589408	-0.148424	0.384873	-0.244068
IVGN-novel-miR_3317	0.0823813	0.661679	-0.218127	-0.391905	-0.193096	-0.34444	0.193234	0.17441	-0.306957	0.309614	0.762166	0.193467	-0.232576	0.469392	0.0592064	0.29565	0.742302	-0.0710491	0.384936	-0.215169
hsa-miR-141*	-0.211329	-0.0355709	-0.313302	-0.328498	-0.51993	-0.700352	-0.487899	-0.193781	-0.0954276	-0.241529	-0.147229	-0.280508	-0.0886577	-0.141667	-0.351214	-0.3451	0.546213	-0.0646202	0.385482	-0.119838
hsa-miR-549	-0.139378	-0.10353	0.0681446	-0.180173	-0.15759	-0.56506	0.195373	0.04728	0.0844403	0.00149082	0.0253802	0.270433	-0.192825	-0.0252627	-0.0671477	-0.0274202	0.725537	0.0403981	0.387452	-0.101434
1514-mut1-rno-mir-15b	0.0332935	0.00952322	0.0198186	0.0707059	-0.433672	-0.436848	0.180737	-0.014537	0.0778234	0.255652	-0.00324417	0.0821359	0.124086	-1.74384	-0.134296	-0.0671921	0.105685	0.442092	0.387834	0.332447
hsa-miR-15a*	-0.186793	0.00752184	-0.238836	-0.0151439	-0.205685	-0.508153	-0.246414	-0.0581652	0.281026	0.0393659	0.0135877	-0.076951	-0.027996	-0.103342	-0.274503	0.0388613	0.942758	-0.00780856	0.388279	-0.0994367
IVGN-novel-miR_3584	-0.471074	-0.324069	-0.412925	-0.206628	-0.279177	-0.330925	-0.50274	-0.374025	-0.130363	-0.163135	-0.130604	-1.03387	-0.424735	-0.449274	-0.340148	-0.330802	0.859134	0.0229452	0.388522	0.0487732
IVGN-novel-miR_3658	0.188466	0.0843941	0.45164	-0.100332	-0.0519985	-0.0306196	-0.188084	0.333124	-0.427196	0.676127	0.0411026	0.00536616	0.129297	-0.708483	0.361209	-0.188256	0.364949	0.183391	0.389864	0.191816
IVGN-novel-miR_3522	0.478766	0.231327	0.176979	0.0959609	-0.096703	0.431575	-0.200084	0.263571	0.0386966	0.287863	-0.0716172	0.0272425	0.228701	-0.802158	0.279844	0.304567	0.461813	0.135893	0.390509	0.216912
IVGN-novel-miR_3450	-0.106257	0.169654	0.227354	-0.0601068	0.000626858	-0.249782	0.11915	-0.106824	0.275473	0.284264	0.100893	0.427014	0.228919	-0.013868	0.024669	0.110168	0.980369	0.00264951	0.392143	-0.0905573
IVGN-novel-miR_3332	-0.0726879	0.0925317	-0.0560265	0.147134	0.586712	0.248308	-0.0475292	0.190594	0.862212	-0.120799	0.00675118	9.79167e-05	0.318502	-0.0728763	-0.144749	-0.00512885	0.435084	0.129171	0.39277	0.133725
hsa-miR-135b	0.0291164	-0.138784	-0.0869116	0.0451892	0.078786	-0.285556	-0.264647	-0.122537	-0.159386	-0.14247	-0.0963206	-0.229013	0.0570856	-0.916856	0.0916018	-0.184812	0.38816	0.123867	0.394335	0.178552
hsa-miR-485-5p	-0.788772	-0.086201	-0.26391	0.261287	0.328242	0.26918	-0.292308	-1.09558	0.52832	-0.675339	-0.745642	-1.41829	-0.011555	-0.0396315	-0.7512	-0.315024	0.876445	-0.0522322	0.395221	0.232657
hsa-miR-520a-5p	0.0729345	-0.117832	0.0759695	0.0171718	-0.120377	0.283768	-0.553981	-0.0106176	-0.145616	-0.0698954	-0.166249	-0.0788334	0.0375795	-0.57853	0.0134713	0.132877	0.820399	0.030854	0.395834	0.133923
hsa_snoRNA-U2-related	0.0985459	0.525218	0.159543	0.39762	0.389444	-0.377375	0.356496	0.0463116	0.481887	0.314795	0.446004	0.329759	-0.172478	0.0105384	0.0207558	0.285516	0.121191	0.227938	0.396101	0.16275
hsa-miR-30d*	0.235411	0.314652	-0.375747	0.157625	0.0643891	0.163002	0.32436	0.177588	0.31941	0.20762	0.225855	0.191396	0.343994	-0.00233677	0.185903	0.349956	0.628429	-0.0522489	0.397152	-0.126157
hsa-miR-525-5p	-0.1532	-0.264184	0.0239577	0.0127722	0.114993	0.160039	0.0551124	-0.0997431	0.251106	-0.28606	0.125149	-0.142127	-0.035381	-0.0611437	0.022649	-0.387138	0.344781	0.0984048	0.401462	0.0976498
hsa-miR-518a-3p	-0.101953	-0.1366	-0.243964	-0.181305	0.0953817	-0.490012	-0.196946	-0.250181	-0.399626	-0.276763	0.0225461	-0.0424815	-0.0517873	0.193217	-0.129404	-0.275595	0.260265	-0.1176	0.401873	-0.110516
IVGN-novel-miR_3635	0.0221642	0.0064069	-0.13103	-0.0900809	-0.238495	-0.0795408	0.0468135	0.00584925	0.0715886	0.0190564	0.0690519	0.0138085	-0.0257376	-0.721425	-0.0253879	-0.0722	0.0894926	0.187487	0.404493	0.126092
IVGN-novel-miR_3560	-0.209613	-0.333631	0.533306	0.163639	0.00191836	-0.355106	0.130467	-0.281882	-0.506822	0.200502	0.161418	0.503685	-0.00757689	0.348999	-0.0263603	0.215952	0.475733	-0.132097	0.404974	-0.166001
hsa-miR-505	-0.206854	-0.300053	-0.330507	-0.105115	-0.3143	-1.19415	-0.353313	-0.354323	-0.660235	-0.0643571	0.0172173	-0.104348	-0.371038	0.206335	-0.489414	-0.156189	0.500615	-0.128285	0.405661	-0.205919
IVGN-novel-miR_3381	0.429904	-0.546042	0.564421	1.33394	0.647459	0.326358	0.267579	-0.0775983	0.784092	-0.233023	-0.0762468	-0.63284	0.21139	0.440293	0.11248	-0.0469627	0.861429	0.0530333	0.406947	0.28004
hsa-miR-574-5p	-0.445585	0.0216409	0.371343	0.593325	0.82621	0.525657	-0.289916	0.320917	1.13504	-0.236687	-0.357017	-0.465017	0.581705	-0.104748	-0.0733217	-0.0811349	0.770847	0.0860341	0.407655	0.234807
hsa-miR-625	0.346184	-0.318522	0.623221	0.230182	-0.54815	0.237296	0.500942	-0.746526	-0.670467	0.759387	0.498018	0.783509	0.1917	-0.337732	0.767674	0.855341	0.492874	-0.22799	0.407791	-0.274211
IVGN-novel-miR_3466	0.437357	0.265742	0.393094	-0.612585	0.16531	0.607458	0.132448	0.374716	-0.0532435	0.394397	-0.0338038	0.0575243	-0.178631	0.105752	0.0275054	0.0952796	0.34265	0.164891	0.40818	0.196919
IVGN-novel-miR_3643	0.0973779	-0.402324	0.286788	0.510025	-0.118416	-1.04406	-0.0641159	-0.351226	-0.00775053	0.145785	0.177184	0.547485	-0.635052	0.482201	0.544462	0.417011	0.425372	-0.22076	0.408358	-0.313924
IVGN-novel-miR_3490	-0.141723	0.0131685	0.387094	0.333727	0.210922	0.0289369	0.117281	0.107246	0.444595	0.055448	-0.0936938	-0.0192601	0.0592642	0.0672367	-0.0452318	0.097468	0.45117	0.0756276	0.408473	0.0940032
IVGN-novel-miR_3676	-0.318593	-0.12963	-0.205912	-0.683029	-0.0838447	-0.229523	0.126379	-0.241217	-0.478129	-0.249902	0.00993147	-0.0604485	-0.158926	-0.345973	0.0267579	-0.184605	0.701075	-0.0463066	0.409079	-0.109402
IVGN-novel-miR_3561	0.178793	0.191807	0.0675881	-0.260057	-0.0032183	0.0203594	0.2126	-0.0745074	0.072508	0.299145	0.0574144	-0.0515866	-0.102401	0.341927	0.160536	0.115229	0.459045	-0.0695858	0.409605	-0.0962776
hsa_snoRNA-hY1_RNA-related	-0.00286843	-0.338453	-0.0196303	0.0631946	0.389012	0.125927	0.102685	-0.203899	0.00263817	0.0228896	-0.0722129	-0.378873	-0.211876	0.214883	-0.104519	-0.265253	0.595611	0.0658921	0.410777	0.127888
hsa-miR-600	-0.141528	-0.230607	-0.129063	-0.233257	-0.095579	-0.252709	0.107631	-0.154455	0.00332604	-0.308444	-0.0840376	-0.99073	-0.275196	-0.100773	-0.0520898	-0.73838	0.619039	0.0824887	0.411171	0.111153
IVGN-novel-miR_3649	0.432314	0.0278536	0.357788	-0.348021	-0.223181	1.38936e-05	0.114983	0.138773	-0.0451223	0.168378	0.180865	0.0312051	0.127229	-0.0170474	0.350542	0.296131	0.337534	-0.11956	0.411261	-0.148086
hsa-miR-758	-0.183952	-0.0891862	-0.303322	-0.080277	-0.338361	-0.391767	-0.0190234	-0.149143	-0.0340301	-0.185616	0.142612	-0.0986496	-0.286397	-0.0417282	-0.221566	-0.0948168	0.84036	0.016901	0.411949	-0.070017
IVGN-novel-miR_3355	0.0492676	0.528452	-1.14196	0.109412	0.0754963	-0.19046	0.0351813	-0.183174	-0.0636864	0.182975	0.565953	0.0115958	-0.628902	-0.400404	-0.53992	0.102722	0.145446	0.364881	0.413646	0.271661
hsa-miR-30a	0.455221	1.48855	-0.110577	0.124048	0.210559	-0.402527	-0.517313	1.01553	0.227563	0.209797	0.712937	0.710339	-0.258517	-0.0343902	-0.832874	0.826221	0.248242	0.418567	0.416253	0.369103
IVGN-novel-miR_3421	-0.101559	-0.254908	0.926495	0.702396	-0.0276249	0.320829	0.127181	0.182741	0.646944	0.214272	-0.167503	-0.159879	0.244184	-0.274631	0.27348	-0.103306	0.440173	0.16585	0.4168	0.226006
hsa-miR-149	-0.0871697	0.00221351	-0.644973	0.00542387	0.30437	-0.0433099	-0.730078	-0.0349538	-1.04381	-0.523408	-0.457336	-0.638915	-0.0170098	-0.439625	0.0496838	-0.591753	0.741525	-0.0746525	0.416918	0.172435
IVGN-novel-miR_3684	0.0671071	-0.0449756	0.0853899	0.00623843	-0.245055	-0.00896012	0.200775	0.198424	-0.184289	0.237721	0.00577238	0.165856	0.180044	0.0113194	0.0764161	-0.100076	0.985074	-0.00159213	0.417574	-0.0653017
hsa-miR-609	-0.682142	-0.0986903	-0.390708	-0.186255	-0.077241	-0.366549	-0.231731	-0.33082	0.0559128	-0.246091	-0.13469	-0.238815	-0.153429	-0.0114598	-0.25296	-0.342592	0.611194	-0.0538747	0.419886	-0.110154
IVGN-novel-miR_3536	-0.0602569	0.0985248	0.500009	-0.311846	0.183858	-0.126512	0.278402	0.159956	0.286857	-0.00194965	0.376601	-0.0413368	0.230303	0.0349762	0.350735	0.0960315	0.602931	-0.0661527	0.421337	-0.130716
1528-rev-has-mir-93	1.11526	0.414821	-0.286079	1.54054	1.77836	0.234736	0.00213064	0.355647	0.928137	-0.876098	0.551402	-1.29171	2.26319	-0.133777	-0.29491	-0.973755	0.797449	0.157075	0.424065	0.584419
IVGN-novel-miR_3589	0.177246	0.09064	-0.0337333	0.019426	-0.154156	-0.146681	0.00184243	0.0856434	-0.608664	0.00469533	-0.0347535	0.101531	-0.316421	-0.0250823	-0.1007	0.0916296	0.690667	0.0462297	0.427188	0.0797669
1574-mut1-dme-mir-317	-0.230298	0.087517	0.111983	-0.044554	-0.257481	-0.331372	0.320266	0.158838	0.119085	-0.0627108	-0.0210842	0.038002	0.0732751	-0.124926	-0.132327	0.103322	0.917629	0.0108468	0.427564	-0.0905365
IVGN-novel-miR_3462	0.156488	0.127026	-0.0125045	-0.359518	-0.176692	-0.548447	0.075799	-0.13362	-0.351848	0.196776	0.285344	0.558923	-0.0785725	-0.043627	-0.0361259	0.104512	0.991587	-0.00173621	0.428153	-0.122155
hsa-miR-26b	-0.177699	0.663529	-0.501595	-1.49413	-1.09761	-1.80405	-0.727761	-0.191711	-1.44556	0.724688	1.92624	1.61704	-1.9142	0.741394	-0.661993	1.37396	0.900643	-0.0938422	0.429431	-0.620049
1531-mut2-mir-150	0.108508	0.293762	0.127133	-0.0366086	0.0894835	-0.00671467	0.0810918	0.0346055	0.308435	-0.0995939	0.00920107	-0.840681	0.0456228	0.309215	0.0470955	0.249371	0.325621	-0.157108	0.430128	-0.0668989
hsa-miR-30d	1.16515	1.51104	-1.05395	-1.24786	-0.709642	-0.389245	-0.129053	0.204056	-0.588202	0.773577	2.14077	1.72585	-0.329808	0.738344	-0.17596	1.59104	0.790093	-0.172363	0.430452	-0.576656
IVGN-novel-miR_3548	-0.22943	0.042406	0.870259	0.0340388	0.639798	0.45088	-0.0682338	0.318235	0.753909	-0.0503874	-0.0854309	-0.202141	-0.313944	0.368569	0.369259	-0.0537964	0.608898	0.113637	0.431532	0.208804
hsa-miR-346	-0.451134	0.027962	-0.110387	-0.0711941	-0.150395	-0.0854229	-0.107944	-0.242674	0.199018	-0.473973	-0.60988	-0.415708	-0.0262387	-0.467776	-0.288308	-0.149557	0.84956	0.0253257	0.431711	0.092875
IVGN-novel-miR_3554	1.24662	1.12083	0.197052	0.830612	0.76764	0.990811	-1.1317	0.782708	0.0419588	0.581085	0.0443132	0.600143	0.927162	0.290342	0.0211167	1.23439	0.762482	-0.112246	0.431737	0.240675
hsa-miR-642	-0.112242	-0.166053	-0.156893	-0.502279	-0.578422	-0.401881	-0.125497	0.0177565	-0.920003	-0.343717	-0.157897	-0.222966	0.141547	-0.182206	-0.356857	-0.411874	0.498667	-0.103494	0.432486	-0.117281
hsa-miR-222*	0.0658372	0.0723177	-0.115574	0.0534666	0.219648	0.0480174	0.0202312	-0.0377361	0.293213	-0.0655106	0.198571	-0.0342889	0.190672	0.00891974	0.190563	0.0559028	0.457687	-0.0516649	0.432795	-0.0542287
hsa-miR-551b	0.760172	1.00617	0.0508272	-0.225309	-0.600029	0.578135	0.305491	0.570191	-1.37373	0.0329331	0.292753	0.200178	1.06418	-0.461889	-1.05541	-0.0622361	0.5301	0.261987	0.434439	0.390499
hsa-miR-577	-0.347349	0.0201986	-0.231854	-0.129429	-0.399326	-0.119315	-0.0931181	-0.287992	-0.0778964	-0.258412	-0.0356622	0.437403	-0.199358	-0.167769	0.0712296	-0.197363	0.976125	-0.00358074	0.43647	-0.0778637
hsa-miR-765	-0.213351	0.403928	0.98456	0.955438	0.999853	0.763625	-0.137625	0.473654	1.13184	0.00580504	-0.491654	-0.580265	1.12999	0.376671	-0.258449	0.258608	0.958411	-0.0187223	0.437415	0.272303
IVGN-novel-miR_3401	-0.137577	-0.107322	0.118458	-0.423878	-0.0484698	-0.608117	0.0218241	-0.303883	-0.328399	0.114492	0.152636	0.316142	-0.455387	0.0841517	0.054063	0.0683743	0.797368	-0.0406418	0.439453	-0.138952
hsa-miR-583	0.196968	-0.0525271	1.24838	1.01973	0.51789	0.566665	0.540727	0.333733	0.377449	0.571727	-0.0125329	-0.234529	0.101632	0.702173	0.379421	0.27525	0.803163	0.0581873	0.439545	0.218232
hsa-miR-130a	0.473528	1.09555	-0.842131	-0.228848	-0.0653891	-0.471843	-0.203969	0.451669	-0.818838	0.406387	0.824808	0.774938	0.226786	0.705974	-0.229113	0.538361	0.586855	-0.19418	0.439718	-0.317024
IVGN-novel-miR_3521	-0.0343408	0.112945	-0.290697	-1.41171	-0.151927	-0.477809	0.0448854	-0.126739	-0.270715	0.022427	0.0931441	0.297371	-0.655234	-0.404587	0.618158	0.091696	0.730377	-0.0952717	0.443199	-0.288097
hsa-miR-200a	2.38007	1.82628	-0.569371	-1.88312	-0.634858	1.19421	0.275532	0.244374	0.610634	1.06423	1.94978	1.75024	2.77929	0.494101	-0.0674009	1.49131	0.511703	-0.490324	0.444728	-0.788788
hsa-miR-943	-0.135551	-0.0554561	-0.0753857	-0.163676	-0.228102	-0.25458	0.0129188	-0.136314	-0.0323116	-0.161965	-0.0282064	0.0191394	-0.0841178	-0.0573872	-0.15642	-0.163514	0.806589	0.0120688	0.445199	-0.0367655
hsa-miR-616	0.416346	-0.0171789	0.53832	0.659104	0.0801937	0.289296	0.034841	0.287107	0.00482578	0.591439	-0.0467727	-0.10664	0.271506	-0.419611	0.282021	0.509393	0.709975	0.066746	0.445201	0.166853
hsa-miR-483-3p	-0.315249	-0.169977	0.046515	0.0570665	0.365653	-0.391116	-0.24058	0.12467	0.28741	-0.544143	-0.47761	-0.688237	-0.74854	0.319053	-0.166577	-0.405424	0.681542	0.088239	0.446113	0.182521
hsa-miR-425	0.604281	0.300364	-0.273868	-0.2368	-0.32812	-0.289923	0.572791	-0.535123	-1.10112	0.307554	1.12801	1.00676	0.700395	-0.382142	0.115701	0.27222	0.827171	-0.08031	0.446297	-0.213888
hsa_snoRNA-hY4_RNA-related	0.567644	0.0264126	-1.00609	1.23074	1.1764	1.11712	-0.711916	0.213195	1.51496	-0.735659	-0.0821617	-1.10358	0.555979	-0.148334	-0.155359	0.334028	0.940288	0.037343	0.451699	0.372125
1576-rev-dme-mir-317	0.191618	0.143356	-1.07013	0.018462	-0.0859139	0.00739181	0.210484	0.0778793	0.229855	-0.140611	0.0956986	0.281784	0.476662	-0.464074	0.340916	0.0369914	0.646046	-0.100968	0.451928	-0.23016
hsa-miR-570	-0.114914	0.0960934	-0.0269712	-0.529456	-0.086926	-0.136087	0.133089	0.131074	-0.0514882	-0.0521066	0.00332968	0.0167914	-0.138064	0.0800677	-0.149441	0.0480855	0.904717	-0.0116263	0.452204	-0.0932055
IVGN-novel-miR_3500	0.0796795	0.208	0.242037	0.718286	0.0665569	0.06208	0.235097	0.106977	0.0861125	0.289335	0.0664773	0.179254	-0.129973	0.166636	0.179607	0.245217	0.456689	0.0796192	0.452347	0.114068
1527-mut2-has-mir-93	0.281449	-0.505908	0.70701	1.01127	0.371164	0.380188	0.176776	0.135604	0.36436	-0.119613	-0.289237	-0.466136	-0.0770562	0.269793	0.517647	-0.117881	0.928847	0.0224516	0.452359	0.22607
hsa-miR-503	0.289602	-0.0879334	-0.142273	0.273328	0.367452	-1.25513	0.413529	0.235535	0.0101947	0.704384	0.382627	0.246581	-0.605791	0.34401	0.252234	0.885619	0.746325	-0.0991931	0.452427	-0.31151
hsa-miR-628-3p	0.227502	0.261324	0.177154	-0.319195	-0.504222	0.162069	0.297803	0.176306	-0.994664	0.280151	0.274391	0.573789	-0.248069	0.398277	0.0829468	0.428158	0.639644	-0.114294	0.452773	-0.164556
IVGN-novel-miR_3463	-0.20353	-0.609085	-0.00465385	0.643268	1.2098	0.161915	-0.0891009	0.0409173	1.56628	-0.474533	-0.263023	-0.433197	-0.256663	-0.214701	0.327278	-0.147917	0.578411	0.201755	0.453272	0.27262
hsa-miR-135a*	-0.0846981	0.055368	0.0756181	0.47335	0.432855	0.29047	0.369745	0.27044	0.566814	0.0587976	0.134453	0.115206	0.303999	0.370278	0.186576	0.344205	0.507764	-0.0713965	0.453575	-0.0941043
IVGN-novel-miR_3545	0.621953	0.446359	0.102406	-1.48349	-0.171574	0.0546029	0.291424	0.407348	-0.735904	0.328688	0.339017	0.698982	-0.62251	0.663988	0.518005	0.574569	0.569102	-0.208528	0.453661	-0.355136
hsa-miR-22	0.802587	0.791716	-0.855555	-1.10475	-0.490567	-0.934864	-0.266338	0.556078	-1.13226	0.307581	1.58243	1.23737	-0.0669724	0.026207	-0.538117	1.00018	0.903504	-0.0642052	0.45383	-0.403896
IVGN-novel-miR_3331	-0.094916	-0.171494	0.0246419	-0.0900709	0.594991	0.258881	-0.13393	-0.0121279	0.63441	-0.158998	-0.128414	-0.153764	-0.0220345	-0.0732761	0.110293	-0.14947	0.60084	0.081056	0.457556	0.120627
IVGN-novel-miR_3333	-0.0854551	0.0368072	-0.11114	0.0436053	-0.191685	-0.0587864	0.00892499	-0.137819	-0.0766529	-0.111398	-0.00621645	0.00165154	-0.0340051	-0.251369	-0.0741821	-0.0719112	0.29231	0.0505198	0.458423	0.0467578
hsa-miR-744*	0.0188843	-0.0509528	-0.017818	-0.229922	-0.116569	-0.137857	0.198633	0.0221583	0.0294489	-0.0546792	-0.00135798	-0.0531144	0.0397831	-0.307293	0.0933995	0.0959981	0.862074	-0.0132341	0.459406	-0.069511
hsa-miR-875-5p	0.0790605	-0.0698952	-0.373618	-0.0650435	0.00331959	-0.0902423	-0.327055	0.051498	-0.152045	0.0435966	-0.216131	-0.0452947	-0.0274862	-1.15491	0.0336174	0.0442634	0.319347	0.179308	0.459997	0.190059
hsa-miR-384	-0.0530249	-0.214671	-0.333902	-0.562244	-0.187709	-0.176084	-0.58137	-0.0656917	-0.28137	-0.417659	-0.00912986	-0.327632	-0.029813	-1.42078	-0.02484	-0.397009	0.334113	0.200571	0.46031	0.213506
hsa-miR-361-3p	-0.196642	0.462624	-0.481877	-1.12915	-0.334168	0.0386801	-0.228023	0.168186	-0.903463	-0.151134	0.173661	0.193533	0.0732151	0.47309	-0.65483	0.0316425	0.515059	-0.17976	0.462335	-0.254201
1521-shuf-rno-mir-16	0.070085	0.128825	0.227156	0.379845	0.259524	0.161768	0.232981	0.316815	-0.0820664	0.385324	0.0851479	-0.0799819	0.27559	-0.659187	0.212676	0.379934	0.435183	0.121532	0.46288	0.152281
hsa-miR-133b	0.477032	1.19836	0.424306	0.791027	0.742102	1.0179	-1.12537	0.682519	1.15186	-0.244246	0.400513	0.551958	1.2685	0.33704	0.41151	0.361503	0.803679	-0.0889742	0.46441	0.180484
hsa-miR-606	-0.0829457	0.167535	0.0342082	0.359448	0.106294	0.226412	-0.136821	0.0350577	-0.225342	0.0438602	-0.179231	0.0333259	0.274592	-1.08652	0.172556	0.325639	0.591109	0.110249	0.4646	0.213591
hsa-miR-106a	0.943818	-0.733674	0.75779	0.730918	-0.378405	-0.0143133	0.680411	-1.64513	-0.284399	1.27377	1.56926	1.53105	0.237468	0.098077	0.789612	0.932191	0.783093	-0.145079	0.466969	-0.296648
hsa-miR-19a*	-0.0284879	-0.235902	-0.22777	-0.224961	-0.128941	-0.276166	-0.408572	-0.20969	-0.309773	-0.241126	-0.45393	-0.279976	-0.00639636	-1.06665	-0.0841674	-0.200101	0.552599	0.0872215	0.467752	0.152291
hsa-miR-604	0.0822939	0.573566	0.140131	0.292634	0.629381	0.382506	0.34118	0.330898	0.318249	-0.0366198	0.133645	-0.140389	0.4762	1.12028	0.418162	0.0296242	0.148664	-0.257111	0.468913	-0.160982
IVGN-novel-miR_3335	-0.131857	-0.0742472	0.0986786	-0.142934	-0.113076	-0.249592	-0.190893	-0.148235	0.203659	0.256484	-0.0454748	0.0655062	-0.0838999	0.362566	-0.187675	-0.146299	0.814124	-0.025505	0.469414	-0.0883444
IVGN-novel-miR_3638	0.457045	-0.13313	0.266377	0.412664	0.135952	0.373868	0.331355	0.293605	0.0241163	0.322665	0.199066	0.171624	0.236724	-0.187997	-0.0433764	0.501124	0.366224	0.111315	0.469598	0.125511
IVGN-novel-miR_3516	-0.0612521	-0.242873	0.152476	0.494622	0.5523	0.216735	-0.0210425	0.0524437	0.404588	-0.442	-0.301505	-0.40437	-0.132727	0.301524	0.287096	-0.317753	0.995174	-0.00119168	0.471257	0.150799
hsa-miR-138	0.20511	0.230474	-0.0188203	1.33997	0.513585	0.532742	0.285086	0.297294	0.962623	-0.31858	-0.0541287	-0.890056	0.494527	0.468487	0.252256	-0.16325	0.984864	-0.00589713	0.472293	0.204171
IVGN-novel-miR_3380	-0.171619	0.198387	-0.017818	-0.0950887	0.416349	-0.155462	-0.102114	-0.0807	-0.0485464	-0.109662	-0.033281	0.243128	-0.0275492	-0.14766	-0.125692	0.0441141	0.493531	0.067828	0.472673	0.0933217
hsa-miR-23b*	-0.0302652	0.132035	-0.0421424	-0.565282	-0.369587	-0.0426589	-0.308283	0.0652439	-0.956605	0.249742	-0.0623745	0.0323044	-0.371289	-0.907704	-0.0635971	0.0767991	0.460925	0.158292	0.473972	0.163464
IVGN-novel-miR_3700	-0.194836	-0.0334528	0.392534	0.0594806	0.554689	0.217338	0.0485866	0.117937	0.460729	-0.587558	-0.265182	-0.420557	0.166387	-0.0955909	0.332163	-0.270158	0.983593	-0.00405792	0.474908	0.132759
hsa-miR-218-2*	0.288447	0.134855	0.332267	0.203174	-0.147385	0.173531	0.167094	0.296658	-0.107694	0.101329	-0.239007	0.276148	0.12709	-0.561903	0.245779	0.304834	0.524108	0.0943349	0.475139	0.135198
hsa-miR-196a*	-0.115135	0.0872038	0.139696	-0.0665661	0.0347969	-0.229557	-0.0127973	0.000305925	0.0944088	-0.0536382	-0.0307678	0.0380992	0.0592655	0.271089	-0.151617	0.0159257	0.416598	-0.0581616	0.475761	-0.0735926
hsa-miR-155*	-0.138797	-0.0203803	-0.111986	-0.168505	0.0711464	-0.325521	-0.374076	-0.24183	0.388977	0.0175237	-0.161385	0.075446	-0.0576069	0.19609	-0.204581	-0.108285	0.741405	-0.0388534	0.476853	-0.0720784
hsa-miR-423-5p	-0.19764	0.273396	0.539587	0.188468	0.160137	0.158944	-0.0587624	0.248944	-0.234653	0.0271578	0.00963232	-0.220048	0.365959	0.566167	0.0663421	0.192447	0.113958	-0.223132	0.477372	-0.11058
IVGN-novel-miR_3528	0.033652	0.0809602	0.528322	0.704941	-0.0425891	-0.251153	0.524446	0.320834	0.18385	0.625398	0.157947	0.423122	0.0867062	0.844429	0.246545	0.207352	0.687911	-0.0721138	0.477961	-0.170569
IVGN-novel-miR_3324	0.625806	0.749558	0.087027	-0.44948	-0.578343	-0.865539	-0.676502	0.0218716	-0.95674	0.645443	1.01356	1.17723	-0.42379	0.680539	-0.238896	0.99101	0.672992	-0.186058	0.478217	-0.324044
hsa-miR-379	0.0982136	0.579363	-0.252468	0.271869	-0.0904118	-0.168961	0.460528	0.398068	0.61991	-0.0285131	0.373663	0.792717	-0.128421	0.853401	-0.0291882	0.298208	0.977626	0.00599811	0.479383	-0.175566
hsa-miR-18b	0.180501	-0.56938	0.323694	0.257961	0.0753049	0.672739	0.238632	-1.25688	0.194874	0.104606	0.584175	0.457031	0.428286	0.138017	0.305097	0.393443	0.453221	-0.210939	0.480037	-0.159407
IVGN-novel-miR_3455	-0.218045	-0.0989291	-0.0716456	-0.213874	0.12372	-0.193271	0.0611266	-0.22236	0.0690063	-0.104408	-0.0819622	-0.00162728	-0.108222	0.14797	-0.185433	-0.0445175	0.668299	-0.0318054	0.481684	-0.0644571
IVGN-novel-miR_3471	-0.12073	-0.81967	0.397386	0.926219	0.526439	0.143204	-0.0204899	-0.195507	0.657679	-0.134356	-0.133472	-0.505831	-0.315353	-0.198495	0.174092	0.097798	0.652496	0.120562	0.483362	0.235964
hsa-miR-654-3p	0.450108	0.106401	0.0687256	0.271374	0.0651668	0.207502	0.00460703	0.388483	-0.0558863	0.551919	-0.18546	0.179832	-0.263217	0.00514388	0.275468	0.364423	0.581819	0.0756097	0.484492	0.0994249
IVGN-novel-miR_3562	1.52361	-0.790304	1.51915	0.382192	0.811416	0.709888	0.165495	0.276283	0.815537	1.42772	-0.085073	0.386978	1.06629	-0.825928	0.607149	0.335153	0.48201	0.299575	0.484556	0.396993
hsa-miR-924	-0.19088	-0.109454	-0.285953	-0.0397995	-0.148297	-0.088502	-0.107432	-0.0445319	0.0266543	-0.179245	0.0705454	-0.223552	-0.275244	-0.296496	-0.0421859	-0.149732	0.210742	0.0808772	0.485271	0.0471002
hsa-miR-886-5p	0.284121	0.19179	-0.3067	0.229669	0.0108709	0.208933	0.308647	0.283039	-0.0632108	0.341955	0.267358	0.279895	0.155928	0.206125	0.199385	0.181236	0.873917	-0.0159713	0.486436	-0.0825545
hsa-miR-605	-0.199159	0.0207102	-0.184741	-0.00240811	0.0197792	-0.477353	0.0749598	-0.0854463	0.0946424	-0.0669375	-0.176526	-0.11714	-0.0127917	-0.165518	-0.163887	-0.629506	0.18208	0.151291	0.486961	0.10573
hsa-miR-872	-0.329126	-0.123814	-0.166729	-0.0820304	-0.0299844	-0.0534603	-0.317319	-0.186412	-0.175801	-0.307332	-0.0350826	-0.14012	-0.128622	-0.392779	-0.0142382	-0.233883	0.67325	0.0301128	0.486993	0.0615231
hsa-miR-369-5p	0.0294379	0.102412	-0.924967	0.0731303	0.0648062	0.00371135	-0.264885	-0.142021	-0.0427687	0.0584718	-0.00796808	0.0979849	-0.40976	-0.577416	0.162172	-0.309241	0.248535	0.204174	0.487011	0.174983
IVGN-novel-miR_3538	0.550229	-0.0195894	0.558731	0.199616	0.22901	0.243133	-0.0126905	0.341784	-0.0570872	1.02769	0.136757	0.254994	-1.15841	0.0225213	0.594163	0.685476	0.376669	0.251776	0.487922	0.257583
IVGN-novel-miR_3571	0.0409869	-0.0855996	0.0677426	0.0435522	-0.0640986	-0.246946	0.184771	-0.0311723	0.219387	-0.0207164	-0.182985	-0.11662	0.157543	0.0661208	-0.064541	-0.100115	0.696893	-0.0307268	0.490439	-0.0554791
hsa-miR-363	-0.145582	0.14748	0.0965868	0.0654299	0.143491	-0.116786	0.0303783	0.267447	0.381474	-0.00108387	0.210954	0.188709	-0.288439	0.274295	0.440641	0.10557	0.814473	-0.0273083	0.490933	-0.101246
hsa-miR-891a	0.0503755	-0.0255679	0.0412522	0.155065	-0.0163743	-0.132613	-0.188094	0.0759893	0.306299	0.150545	-0.0106886	-0.100282	0.0938485	0.130592	-0.103178	0.114819	0.665813	-0.0335281	0.491706	-0.0469974
IVGN-novel-miR_3518	-0.00872569	0.00824937	0.481725	-0.00838332	0.359339	0.125314	-0.0842086	0.157392	0.415084	-0.134284	-0.206411	-0.359763	-0.193768	-0.00329459	0.360679	0.069817	0.97973	0.00375232	0.49404	0.101228
hsa-miR-521	-0.216962	-0.15994	-0.133635	-0.439604	0.136603	-0.360703	0.0182476	-0.0872068	0.129346	-0.314684	0.112416	-0.270508	0.0312126	-0.112402	-0.17236	-0.211723	0.882197	-0.015901	0.494981	-0.0793886
hsa-miR-24-1*	0.0242406	-0.252116	-0.409318	-0.701296	-0.999429	-0.14149	-0.604799	-0.318822	-1.52866	-0.189116	-0.156344	0.127147	0.0256793	-0.676771	0.074679	-0.391797	0.480285	-0.187114	0.49507	-0.171182
hsa-miR-10a*	-0.0354693	-0.199939	-0.0509682	0.122236	0.023611	-0.152258	0.109682	-0.75596	-0.0864674	0.289549	0.194248	0.269217	-0.112128	0.375458	-0.0404632	-0.104811	0.742995	-0.0522239	0.495467	-0.078312
hsa-miR-195*	-0.399696	-0.229225	0.158687	0.0717917	0.35912	0.286934	-0.0254884	-0.0894359	0.250872	-0.205314	-0.5259	-0.334909	-0.137959	0.293165	-0.339006	-0.181591	0.837093	0.0344675	0.495796	0.132616
IVGN-novel-miR_3413	-0.29916	0.0909841	0.404318	0.566588	0.84289	0.346839	0.0639476	0.407394	1.09388	0.0453128	-0.17722	-0.113627	0.654219	-0.016459	-0.123235	0.0942249	0.614163	0.120492	0.496872	0.173222
hsa-miR-34a	-0.0558724	0.134883	-0.0447457	-0.333734	0.568098	-0.433536	-0.504589	-0.0931613	-1.0146	-0.430944	-0.00584287	0.203434	0.239968	0.174649	-0.163829	0.199981	0.212444	-0.280244	0.496915	-0.140177
hsa-miR-938	0.219446	0.107533	0.0208378	-0.479762	-0.344301	0.120205	0.0506356	0.219202	0.120263	0.0754684	0.0594709	0.0191394	-0.360774	-0.444149	0.0491475	0.01703	0.139982	0.200365	0.496989	0.125346
IVGN-novel-miR_3667	-0.118388	-0.143175	-0.0226698	-0.132597	0.488837	-0.743401	-0.029635	-0.0412445	0.558766	0.0773255	-0.357085	0.0397686	0.0625512	0.144154	0.00217997	-0.0781325	0.705621	-0.0679796	0.497712	-0.144587
IVGN-novel-miR_3533	0.341067	0.184018	0.00730894	0.403629	0.0215251	0.373994	0.54675	0.349443	0.431689	0.436398	0.160565	0.116034	0.316438	0.0106242	0.525802	0.389082	0.788097	-0.0294517	0.499089	-0.0885631
hsa-miR-871	0.0336711	0.190721	-0.0772283	-0.147128	0.666073	-0.869248	-0.064289	0.0334173	1.04189	-0.0405402	0.043704	0.0670487	0.156421	0.419413	-0.099794	0.149862	0.734456	-0.0833007	0.499763	-0.190332
1548-rev-cel-mir-244	-0.10974	0.0105808	0.13994	-0.26948	0.113601	-0.0116008	0.104595	0.0794628	0.125034	0.0646412	-0.0461897	0.0709757	0.218897	-0.0660338	-0.00924225	0.0300638	0.768526	-0.0207695	0.500233	-0.0645376
IVGN-novel-miR_3301	1.02769	-0.0610811	-0.413436	0.618584	0.24741	0.25437	0.782182	0.612776	0.422862	0.465134	0.147955	-0.40088	0.189798	0.447705	0.853356	0.413701	0.494096	-0.167509	0.500692	-0.197217
hsa-miR-220	-0.191497	-0.129913	-0.238352	-0.178384	0.100966	-1.49468	-0.309927	-0.177779	0.224678	-0.148193	-0.0686512	-0.178167	-0.27416	0.101109	-0.247609	-0.157314	0.697267	-0.0879984	0.500823	-0.210817
hsa_snoRNA-ACA47	0.390799	0.39391	0.188321	0.532622	0.00449826	0.303492	0.0231002	0.339662	-0.0604064	0.442486	-0.53939	-0.116253	0.669716	-1.17335	0.356971	0.388801	0.724715	0.098036	0.501066	0.24174
IVGN-novel-miR_3574	0.720404	1.11077	-0.191463	-0.960992	-0.990275	0.175705	0.588921	0.649839	-1.29839	1.57035	0.927962	1.11161	0.512177	-0.0847489	-0.510044	1.58629	0.868063	-0.0913813	0.50303	-0.398559
IVGN-novel-miR_3535	0.101412	-0.124203	0.352161	-0.0267521	0.0614484	-0.168663	0.0762651	-0.0427828	-0.0108266	0.134958	0.109965	0.081446	-0.206752	-0.0889129	0.174723	-0.0700691	0.272915	0.0931218	0.504168	0.0803201
IVGN-novel-miR_3483	-0.113383	-0.317542	0.243006	0.358452	0.761955	0.294148	0.0217409	0.1239	0.436245	-0.437177	-0.422997	-0.279379	0.000602839	0.255916	0.16707	-0.186718	0.986481	-0.00346999	0.505128	0.145222
hsa-miR-99a	0.547259	1.7609	-1.06778	-0.578191	0.649312	-1.31596	-0.161158	1.3812	0.200556	0.378993	1.01665	1.09688	-0.452031	0.838368	0.951288	0.48488	0.806102	-0.129904	0.505891	-0.456369
hsa-miR-191*	-0.195338	-0.0472868	-0.197926	-0.485836	-0.454511	-0.570497	-0.43555	-0.215616	-0.324901	-0.417896	-0.266193	-0.255008	-0.330814	-1.07037	-0.00845803	-0.461756	0.322494	0.145635	0.50607	0.142616
hsa-miR-501-5p	-0.434229	-0.323988	-0.606913	-0.86912	-0.340571	-0.534918	-0.380098	-0.527882	-0.987153	-0.696316	-0.081487	-0.402649	-0.113365	0.114762	-0.416427	-1.03725	0.422844	-0.152374	0.506294	-0.155221
hsa-miR-548d-5p	-0.438354	-0.204997	-0.485115	-0.197677	-1.15444	-0.709684	-0.665592	-0.441592	-0.106542	-0.321427	-0.154461	-0.381518	-0.336904	-0.612631	-0.373608	-0.266343	0.796703	-0.0410781	0.506459	-0.134339
IVGN-novel-miR_3410	0.00227331	0.0521069	0.224294	-0.0280441	0.0024083	-0.347726	0.0518748	0.0295468	0.151444	0.127258	0.0731175	0.269267	0.188769	-0.091929	0.0893266	0.0443123	0.936014	-0.00696793	0.506571	-0.0734008
1579-mut2-dme-mir-11	-0.143959	0.0852386	0.033022	-0.0438522	0.0636193	-0.360908	0.115271	-0.0706428	-0.0727513	-0.091214	-0.143449	-0.117785	0.033867	-0.143144	-0.0497656	-0.402713	0.364876	0.0781547	0.506998	0.0792991
hsa-miR-222	-0.583848	-0.166545	-0.211287	-0.274708	0.332201	-0.339065	-0.0837261	0.19457	-0.139799	0.027779	0.372282	0.68817	0.247362	-0.175505	-0.536633	0.227121	0.834717	0.0440821	0.508061	-0.147795
hsa-miR-497	-0.247319	0.878041	-0.189023	0.189648	0.706751	0.104596	-0.269702	0.623107	0.849428	0.0450347	0.126289	0.399143	0.587925	-0.528235	-0.148207	0.212498	0.356983	0.237004	0.508089	0.209454
hsa_snoRNA-ACA47-related	0.310463	0.298952	0.0865297	0.531013	0.0960709	0.624155	0.069104	-0.113541	0.11849	0.56777	0.371557	-1.46569	1.15429	0.390764	0.042717	0.314134	0.275145	-0.350904	0.510723	-0.150945
IVGN-novel-miR_3682	0.0845255	0.218056	-0.120967	-0.252634	0.140698	-0.339245	0.0104991	-0.0807993	0.00877645	0.223234	0.190698	0.238269	0.245342	-0.0281978	-0.023979	-0.0230729	0.88292	-0.0157638	0.511287	-0.0874508
hsa-miR-34b*	0.415303	-0.0203887	-0.339289	0.210156	-0.0603049	0.192134	-0.179585	0.173174	-0.449291	0.0904075	0.00945826	0.123769	0.188685	-0.581208	0.0536679	0.0752492	0.617499	0.0796968	0.511591	0.13217
IVGN-novel-miR_3610	0.610147	0.725055	0.0565016	-0.319643	-1.08512	0.5463	0.180468	0.582972	-0.596839	-0.0503509	0.397387	0.443825	0.519784	0.22661	0.307959	0.287388	0.472008	-0.21121	0.512139	-0.246561
hsa-miR-129-5p	-0.374289	1.33973	-0.320162	0.0277745	0.411091	1.09845	0.0467587	0.606455	-1.15331	-0.325345	-0.0777396	0.0113984	1.11182	0.983837	0.505597	0.00292765	0.167437	-0.543477	0.513135	-0.287279
IVGN-novel-miR_3357	0.890789	0.00690925	-1.12218	1.40376	2.15645	1.30046	-0.854962	0.360081	1.7993	-0.944789	-0.00338381	-1.09516	1.16587	0.0102411	-0.126014	0.299631	0.984072	-0.0126608	0.513748	0.435265
hsa-miR-409-3p	0.14004	0.57446	-0.272695	0.208015	0.278284	0.139699	0.413737	0.626386	0.694112	-0.227511	0.297033	-0.441551	0.176522	1.11331	-0.155697	0.273956	0.535495	-0.149521	0.514142	-0.174055
IVGN-novel-miR_3604	-0.357972	0.0471015	0.576912	0.201566	0.727579	0.669714	0.113203	0.214311	0.896303	0.0761546	-0.00436868	-0.1514	0.669937	-0.110951	-0.0701484	0.0475415	0.602587	0.116664	0.515958	0.176722
hsa-miR-190b	-0.355102	-0.324228	-0.263873	-0.261912	-0.266328	-0.488345	-0.273583	-0.197217	-0.2051	-0.178971	-0.144789	-0.229472	-0.220308	-0.189552	-0.543973	-0.618151	0.112787	0.127253	0.516314	0.0663647
hsa-miR-520d-3p	0.140524	-0.215269	-0.800055	-0.0568211	0.686964	0.327239	-0.291585	0.0183859	0.187934	0.0445815	-0.460008	-0.227124	-0.0634709	-0.874568	0.249555	-0.116191	0.540855	0.147399	0.521129	0.214932
hsa-miR-153	0.72248	2.25696	-0.0722885	0.375069	-1.00937	0.990335	0.848694	1.51826	-0.9195	-0.499345	1.52349	1.0577	2.28714	1.66681	-0.45175	0.635889	0.457841	-0.468482	0.522242	-0.490658
hsa-miR-302b*	-0.284784	-0.139765	-0.155806	-0.0597875	-0.156233	-0.432599	-0.504858	-0.143617	0.0497865	-0.165097	-0.0941474	-0.282112	-0.0729872	-0.121595	-0.283824	-0.135708	0.606158	-0.0438899	0.522701	-0.0513007
1566-mut1-mmu-mir-325	0.111181	0.116067	-0.0632402	0.0862537	-0.172696	-0.277716	0.194512	0.253667	0.331824	0.0547248	-0.134081	0.066319	0.160724	-0.256788	-0.00610965	0.310804	0.965747	-0.00492314	0.523198	-0.0855161
IVGN-novel-miR_3602	0.17196	0.039521	-0.00529761	-0.0142652	0.0905416	0.186055	-0.0633325	0.334048	-0.227573	0.236645	-0.150325	-0.0145926	-0.122855	-0.298552	0.202813	0.235897	0.688861	0.0442897	0.526719	0.0737601
IVGN-novel-miR_3315	1.78023	-0.518937	1.36885	2.6762	1.4862	-0.539178	1.12802	0.140991	2.49831	1.07736	2.17139	-0.548518	NA	-0.609542	1.26782	NA	0.436493	0.730938	0.528251	0.71309
1543-mut2-mmu-mir-191	0.121125	-0.0647981	0.122127	0.0479214	0.164274	-0.130816	0.282744	-0.026469	0.196987	-0.0162051	-0.165444	0.174861	0.131024	-0.31684	0.0502399	0.0470697	0.380963	0.0809856	0.528383	0.0654321
hsa-let-7c*	-0.363712	0.0128759	-0.46167	-0.0436739	-0.0929755	-0.871367	0.0908365	0.11206	0.136016	0.0763433	0.0397504	0.0355418	-0.4071	0.17716	0.0665037	-0.482224	0.781635	0.0505841	0.528711	-0.142005
IVGN-novel-miR_3656	-0.0564855	0.108967	0.243733	-0.392728	0.143044	-0.00639379	-0.118694	0.171241	0.28662	0.42442	0.122337	-0.00448988	-0.465106	0.214261	0.000209801	-0.143755	0.208469	0.175395	0.529569	0.105287
IVGN-novel-miR_3503	-0.00925846	0.085047	-0.171862	-0.0403598	0.692363	0.258147	-0.0647131	0.080572	0.617928	0.0479772	0.151337	-0.0731938	0.328339	-0.120855	0.00192334	-0.134256	0.465023	0.112377	0.531363	0.116892
hsa-miR-32	-0.304478	0.0167952	-0.129478	-0.203983	-0.112336	-0.0647353	-0.114867	-0.111893	0.0360515	-0.23398	-0.16586	-0.282056	-0.180364	-0.386546	0.0177604	-0.20855	0.485989	0.05019	0.533512	0.056389
IVGN-novel-miR_3529	0.375187	0.201463	0.0317242	0.30273	-0.235625	-0.131251	0.10364	0.135384	0.0881271	0.228013	0.138276	0.269755	0.0470564	-0.0294844	0.0722946	0.773633	0.51276	-0.0902563	0.535525	-0.12517
1524-rev-cel-mir-246	-0.145404	0.19827	0.377829	-0.300292	-0.075735	0.053275	0.243697	0.364707	0.247132	0.0140915	0.0661053	0.379674	0.0431491	0.04508	0.123145	0.192226	0.879268	0.0177125	0.535763	-0.0829094
IVGN-novel-miR_3364	0.227275	-0.546737	0.343461	0.419342	0.075844	-0.556449	-0.177724	-0.261803	0.150629	0.402853	0.360504	0.42348	-0.412374	0.230863	0.511138	0.354986	0.654499	-0.0994302	0.537143	-0.177364
hsa-miR-515-5p	-0.0865079	-0.0719047	0.0648016	-0.0969073	-0.00375748	0.0275542	-0.0784359	0.122252	0.267165	-0.100969	-0.0716228	-0.053948	0.134432	-0.209333	-0.124772	-0.0847129	0.369501	0.0642395	0.537525	0.0433093
hsa_snoRNA-hY3_RNA-related	-0.152431	-0.00780395	0.80379	0.42288	0.346491	0.0947756	0.120341	-0.00903123	0.488237	-0.024817	-0.224136	0.11166	0.294956	-0.0751823	0.128702	0.175682	0.83643	0.0331235	0.537721	0.120244
hsa-miR-886-3p	0.205126	0.0115741	-0.45092	-0.11553	0.0502521	0.0736246	-0.097107	0.0528691	-0.0688984	0.105853	-0.010287	-0.104585	0.0275119	-0.242595	-0.15704	-0.097869	0.338268	0.0884959	0.538776	0.0798527
IVGN-novel-miR_3407	0.169522	0.0814279	0.0638722	-0.484272	0.0741944	-0.0962058	-0.0325007	-0.110858	-0.0664949	-0.0216201	0.234952	0.154134	-0.0168876	0.0168978	0.28486	-0.062882	0.585827	-0.0583178	0.538869	-0.0874073
hsa-miR-126*	-0.434489	-0.115768	-0.342495	-0.317243	-0.572609	-0.408214	-0.518043	-0.0257774	0.0826287	-0.239306	0.00240969	-0.0948609	-0.337711	-0.436433	-0.323336	-0.124609	0.631796	0.0568752	0.539276	-0.0596138
IVGN-novel-miR_3524	0.117098	0.205011	0.140901	0.325099	0.0896968	0.172277	0.0896333	-0.000918333	0.290075	0.177749	0.146375	0.228274	0.290986	0.111571	0.252225	0.180858	0.402392	-0.0438041	0.54097	-0.0338962
hsa-miR-556-3p	-0.163508	-0.0729364	-0.08836	-0.190464	0.107381	-0.0660099	-0.160722	-0.228386	-0.0748203	-0.119167	-0.125896	0.0193994	0.0292739	-0.179387	-0.00208247	-0.407688	0.556523	0.0430135	0.541336	0.060988
IVGN-novel-miR_3641	-0.175642	-0.0368057	0.151036	-0.440851	-0.347269	-0.21891	-0.687184	0.004711	0.0343776	-0.194237	-0.071182	0.0618498	0.308647	-0.394564	-0.118565	-0.104582	0.577224	-0.0827431	0.541439	-0.100808
hsa-miR-29a	0.573895	1.80891	-0.839339	-1.08432	-0.509601	0.618797	0.500715	0.299152	-0.25201	0.600198	2.48287	1.95842	0.522033	0.579465	-0.664192	1.66558	0.984245	-0.0125797	0.541896	-0.430997
hsa-miR-645	-0.677888	-0.174561	0.0257393	0.0860601	0.590451	0.14047	-0.399437	-0.748773	0.267318	-0.659557	-0.909437	-1.21306	-0.171858	0.514419	-0.674911	-0.419776	0.709665	-0.118025	0.542716	0.18641
hsa-miR-23b	1.5567	1.04985	-1.15255	-1.31298	-0.641005	-0.877293	-0.65883	-0.0974037	-1.09965	0.660032	2.03884	1.76826	-0.540616	0.752256	-0.800711	1.61991	0.82923	-0.15488	0.543072	-0.487256
1587-mut2-cel-mir-40	0.096987	0.076303	-0.091908	-0.0988846	0.127059	-0.704702	0.139175	-0.0639267	0.166398	-0.0819974	-0.0085923	-0.136108	0.0964028	-0.00991786	0.0451828	-0.114809	0.671663	-0.0525644	0.544148	-0.103406
hsa-miR-152	0.0564033	-0.451625	-0.0398062	-0.240055	-0.176986	-0.427535	0.0217848	0.0206253	-1.01061	0.130544	0.110832	0.200004	-0.610149	0.084066	-0.00401731	0.107196	0.824213	-0.0448097	0.544237	-0.107541
1541-shuf-mir-200c	0.16396	-0.0716676	0.977806	0.862026	0.0767133	0.440829	0.271693	0.445733	0.193442	0.852217	-0.181915	-0.0270762	-0.364998	0.227814	0.508344	0.560755	0.667215	0.100668	0.544353	0.175299
hsa-miR-371-5p	0.24784	0.227591	-1.21	0.529405	-0.0167962	0.506019	0.355313	0.388583	0.0884162	0.433705	0.191375	0.0343038	0.283571	0.031623	0.386148	0.336006	0.650942	-0.111358	0.546339	-0.211995
hsa-miR-202	-0.311309	-0.0503658	0.187775	0.63914	0.108426	0.420648	0.585846	0.187534	0.421714	0.448814	0.147002	0.380423	0.296949	0.427539	0.092349	0.300377	0.916173	-0.0154997	0.546486	-0.113585
IVGN-novel-miR_3592	-0.37739	-0.0864693	-0.291902	-0.259539	-0.0125243	-0.0422239	-0.32226	-0.197995	0.052584	-0.531118	-0.19174	-1.38385	0.0221162	-0.166258	-0.331629	-0.54593	0.816591	-0.0482769	0.547156	0.0770839
1567-mut2-mmu-mir-325	0.0456877	-0.00409083	0.135894	0.108809	0.270958	-0.0877799	0.115654	0.0652981	0.0215036	-0.0278551	-0.025334	0.0290174	0.0346845	-0.260272	0.0579506	0.226153	0.596445	0.0393512	0.549833	0.0636174
IVGN-novel-miR_3377	-0.403836	0.0799519	0.285725	0.0489394	-0.0853624	0.227285	0.48508	0.296654	0.137282	0.36953	-0.0901261	0.270229	-0.0681799	0.0204151	0.191947	0.316791	0.883331	0.0198693	0.55007	-0.0897929
hsa-miR-20b	0.543461	-0.298617	0.685144	0.473283	-0.0116587	0.222347	0.0709223	-0.944008	-0.108973	0.432432	0.24639	0.0837624	-0.204082	-0.369325	0.645524	0.339496	0.959604	0.013304	0.550113	0.16609
IVGN-novel-miR_3370	0.510896	0.0685955	0.485592	0.307868	-0.0425996	-0.00517474	0.309018	0.0780478	0.232562	0.673138	0.213682	0.45661	-0.0489682	-0.524903	0.508928	0.388391	0.276425	0.193157	0.550124	0.140001
hsa_snoRNA-hY4_RNA-related	-0.0722056	0.0578011	-1.13825	-0.402468	0.323373	0.344687	-0.495	-0.629938	-0.19311	-0.490398	0.191083	-0.223082	-0.575597	-0.497649	-0.0846653	-0.180325	0.649912	0.107266	0.551161	0.186715
hsa-miR-939	-0.217122	0.0350244	0.381385	0.559534	0.221281	0.400344	-0.0943079	0.138624	0.367228	-0.103	-0.261318	-0.48894	0.120244	0.44189	-0.0396979	-0.022304	0.79196	-0.0468054	0.551335	0.105041
hsa-miR-567	0.0308395	0.00977544	-0.30441	-0.0941269	-0.02794	-1.00142	-0.0319616	-0.0639267	-0.129065	-0.0367647	-0.298717	0.0075686	-0.0605421	0.243984	-0.0429443	-0.483207	0.65639	-0.0760012	0.551891	-0.145535
hsa-miR-568	-0.256652	-0.231858	-0.288432	-0.17523	-0.340233	-0.247407	-0.151437	-0.212103	-0.260331	-0.278397	-0.152987	-0.182116	-0.494258	-0.624021	-0.124502	-0.062556	0.251749	0.0949021	0.552355	0.0696987
hsa-miR-198	-0.0182741	-0.0234415	0.352229	0.284427	0.0151685	0.410219	0.424085	0.218922	0.314233	0.149578	0.201144	-0.0281482	0.133733	0.0294799	0.26213	-0.0266177	0.344925	0.0919971	0.553996	0.0703734
hsa-miR-629	0.135487	-0.817202	-0.245753	0.0963431	-0.839775	0.0267312	-0.244078	-1.0472	-1.46196	0.348524	0.0835437	0.241728	-0.0504094	-0.856718	0.290216	0.295081	0.501849	-0.229844	0.554729	-0.193571
hsa-miR-93*	0.0641025	-0.111395	0.077175	-0.0879799	-0.325762	-0.152667	-0.0496366	0.0477308	-0.235666	-0.104045	-0.134252	-0.0965914	0.0971942	-0.41018	-0.129588	-0.191812	0.436178	0.0661808	0.555178	0.0691753
IVGN-novel-miR_3449	0.0136226	-0.732623	0.342791	0.374917	-0.182347	-0.911383	-0.0326343	-0.449846	0.0399706	0.765467	0.446394	0.789223	-0.833717	-0.231253	0.759486	0.558858	0.943202	-0.0247142	0.556424	-0.245847
hsa-miR-603	-0.17432	0.0338535	-0.0914946	0.0895397	0.0960383	-0.237421	0.356035	0.26499	0.175306	-0.137425	0.121711	-0.348771	-0.313312	0.43293	-0.212659	-0.537433	0.292735	0.169956	0.556442	0.110318
hsa-miR-130a*	-0.0380232	-0.248849	-0.167824	-0.395584	-0.0188466	-0.365295	-0.0726974	-0.0787631	-0.196346	-0.248085	-0.168746	-0.158219	0.033106	-0.401455	-0.103669	-0.0825486	0.610684	-0.0411314	0.557543	-0.0670952
hsa-miR-522*;hsa-miR-519a*;hsa-miR-519c-5p;hsa-miR-519b-5p;hsa-miR-523*;hsa-miR-518e*	0.384499	-0.146276	0.0637759	-0.355705	-0.0994076	0.313706	-0.420398	0.48203	-0.285317	-0.146487	-0.0364543	0.00560195	0.0790777	-0.406329	-0.0866609	0.100276	0.721399	0.058373	0.557903	0.105174
hsa-miR-607	0.0164135	-0.0903339	-0.121622	-0.0671595	0.50612	0.13871	-0.0608658	0.252508	-0.057791	-0.151237	-0.0758362	-0.164838	0.0804984	0.0171493	0.119521	-0.312661	0.768331	0.0342122	0.558651	0.0875612
hsa-miR-181a*	0.275303	0.856727	-1.37207	-0.200607	0.935402	-0.877088	-0.312178	0.820511	0.557962	-0.177633	0.683557	0.576899	-0.416152	0.794765	0.30164	0.320791	0.801328	-0.103029	0.559307	-0.313983
hsa-miR-542-3p	-0.0953153	-0.0565269	-0.240476	-0.0584107	-0.254216	-0.159734	-0.25206	-0.135882	-0.182937	-0.126331	-0.0308086	-0.0105147	-0.372191	-0.2085	0.015802	-0.200035	0.363259	0.0576302	0.559589	0.047118
hsa-miR-581	-0.432115	-0.363132	-0.569908	-0.420692	-0.294765	-0.0163143	-0.590088	-0.505169	-0.158233	-0.429416	-0.162142	-1.79637	-0.508519	-0.332118	-0.197056	-0.66406	0.826884	-0.0527569	0.5599	0.0759503
hsa-miR-769-5p	-0.354628	0.0628997	-0.724432	-0.453585	-0.367468	-0.26672	-0.0960334	-0.362727	-1.07035	-0.527687	0.0911063	-0.157197	-0.238601	0.183768	-0.209323	-0.674752	0.549906	-0.117508	0.560065	-0.115929
hsa-miR-548b-3p	-0.414231	-0.194609	-0.556319	-0.331273	-0.576361	-0.697096	-0.709955	-0.310127	-0.352024	-0.57721	-0.178223	-0.436843	-0.153247	-0.405629	-0.408946	-0.593205	0.609663	-0.0542659	0.561015	-0.0713916
hsa-miR-891b	-0.27749	-0.0890814	-0.0816046	-0.410906	-0.136504	-0.157682	-0.22341	-0.195111	0.0228004	-0.189582	-0.0173934	-1.62744	-0.148618	0.108947	-0.299653	-0.199954	0.532015	-0.14713	0.562508	-0.0573918
IVGN-novel-miR_3389	-0.938656	-0.462764	-0.0906328	0.324808	0.381701	0.0182325	-0.289855	-1.22915	0.456176	-0.463714	-0.574237	-1.64045	0.0912338	-0.253052	-0.906417	-0.181434	0.860304	-0.063294	0.562699	0.184532
IVGN-novel-miR_3599	-0.322667	-0.217934	-0.197013	-0.544992	0.228773	-0.155453	-0.327835	-0.329991	0.00271933	-0.277379	-0.144015	-0.110931	-0.27872	-0.00856832	-0.0719967	-0.117595	0.450406	-0.0805065	0.564395	-0.0823277
IVGN-novel-miR_3472	0.208061	-0.0640569	-0.136871	-0.41889	0.0507168	-0.257068	0.15765	-0.297265	-0.381934	0.228457	0.281055	0.536762	-0.392066	0.0535997	0.247779	0.0526604	0.992029	0.00172494	0.565357	-0.093511
IVGN-novel-miR_3567	-0.240007	0.113777	-0.0972898	-0.123455	-0.296184	-0.106414	-0.222033	-0.123444	-0.186379	-0.0336285	-0.0541777	-0.867165	-0.0516994	-0.0331096	-0.317825	0.156228	0.365323	-0.124765	0.565807	-0.0633274
IVGN-novel-miR_3461	0.114524	0.0420475	0.123454	0.386169	0.141087	-0.00384564	0.0331426	0.203623	0.000805674	0.222477	0.192739	-0.212693	0.124473	0.0525555	-0.118021	0.255975	0.778987	0.0248817	0.567686	0.0551603
IVGN-novel-miR_3609	0.089896	-0.145559	-0.134817	-0.366165	-0.0445623	-0.309084	0.0200059	-0.0408705	0.0217731	-0.310805	0.0766314	-0.111556	-0.186302	-0.250902	0.112867	-0.0271511	0.856373	-0.0167208	0.5684	-0.0638432
hsa-miR-663	-0.134618	0.0426157	0.0592287	-0.0524149	-0.140862	-0.389327	-0.278298	-0.148327	0.213178	-0.0259689	0.0222884	-0.0546361	-0.2419	-0.438926	-0.0901759	0.0746853	0.336202	0.100151	0.56882	0.0715163
hsa-miR-411	-0.673864	0.316448	-0.150866	-0.0634478	0.914178	0.184716	0.0913324	0.102643	0.818084	-0.283592	-0.0856848	0.21142	0.224675	0.415314	-0.405153	-0.689156	0.400607	0.228694	0.569511	0.201441
IVGN-novel-miR_3441	-0.180649	-0.380804	0.694617	0.926869	0.425031	0.535514	0.105326	0.254885	0.780878	0.405979	-0.395168	-0.504168	0.350213	-0.0272266	0.297088	0.0923925	0.865147	0.0442423	0.572996	0.158646
hsa-miR-193b	0.611552	0.565011	-0.216516	0.039279	-0.290941	-2.20317	0.185043	0.252304	-1.59764	0.430188	0.788255	0.891622	-0.997114	1.15103	-0.253501	0.620062	0.753405	-0.175536	0.57324	-0.37925
hsa-miR-122*	0.262972	0.599961	-0.270401	0.215185	0.367969	-2.86283	0.501383	0.587827	0.488338	0.0771953	0.481652	0.463958	-1.58859	1.25067	0.709101	0.418636	0.840475	-0.121353	0.577013	-0.478644
hsa-miR-302b	0.000927608	-0.179773	-0.0680289	0.106722	-0.081214	-0.0676302	-0.256464	0.0731168	0.0419554	0.160004	-0.102832	-0.153501	0.154304	-0.690227	0.0284567	-0.0489141	0.43717	0.0952022	0.577769	0.0909292
IVGN-novel-miR_3498	1.03191	0.55409	-0.091517	0.61166	-0.662495	0.333731	0.724967	-0.511706	-1.07694	1.18257	0.415747	0.985112	-0.308669	-0.509308	-0.499922	1.40268	0.554052	0.270231	0.579216	0.275034
hsa-miR-181b	0.0315236	-0.462561	-0.594126	0.637284	-0.0814221	-0.0574488	-0.191358	-0.84995	-0.418881	-0.447873	0.117501	0.263184	-0.126245	0.483191	0.0517973	-0.182681	0.328393	-0.227693	0.58127	-0.144307
IVGN-novel-miR_3435	0.0832774	0.561842	-0.271738	0.129917	0.445708	0.0119778	0.17594	0.0428388	0.353561	0.0447624	0.763416	-0.0332122	-0.631395	0.415413	0.344136	-0.0482359	0.392371	0.172378	0.582291	0.140185
IVGN-novel-miR_3454	0.438148	-0.0131435	-0.529669	0.688577	0.844174	0.631763	-0.450855	0.165267	1.1558	-0.451405	0.0725163	-0.544999	0.308501	-0.0480164	0.0440014	0.429661	0.958194	-0.0163558	0.583369	0.159771
hsa-let-7e*	-0.143959	-0.155658	-0.154059	-0.346475	0.0294257	-0.418938	-0.158435	-0.248668	-0.168998	-0.0848773	-0.146844	-0.121162	-0.22892	-0.00223458	-0.315472	-0.0111851	0.61955	-0.0371011	0.583427	-0.0588244
hsa-miR-16-2*	0.515131	-0.150431	0.128417	-0.168849	-0.0145965	0.104325	-0.533592	0.350606	-0.172636	0.142989	-0.181944	0.0299549	0.0768538	-0.548201	-0.0280874	0.331218	0.792542	0.0461685	0.583454	0.111053
1562-mut1-mir-34c	-0.100778	0.170423	0.0959724	-0.00192164	-0.356595	-0.132955	0.0808937	0.207013	0.159805	0.165017	0.023583	0.194906	0.165882	-0.200847	-0.0395655	0.122858	0.76184	0.0300316	0.583623	-0.066391
hsa-miR-199a-5p	0.918934	0.728851	-0.922784	-0.348049	0.860833	-0.74793	-0.0532391	0.482982	0.193673	0.745443	1.14147	1.44007	0.616059	-0.0748513	-0.209106	1.12689	0.990141	0.0052723	0.585832	-0.283106
IVGN-novel-miR_3405	0.092017	0.0766507	0.046864	0.085231	-0.0801707	-0.0407331	0.178427	0.115074	0.100824	-0.0199068	0.0755828	0.0105951	0.166709	-0.169455	0.055149	-0.090104	0.271686	0.0627964	0.588413	0.0394016
hsa-miR-602	0.461075	-0.0642927	-0.191115	-0.256254	0.0492794	0.114657	0.193568	0.0974335	-0.226857	0.0426652	0.163713	0.149217	0.0277837	-0.0556094	0.303006	0.12712	0.625426	-0.0561508	0.588664	-0.0816833
hsa-let-7f-1*	-0.261568	-0.00434748	0.0125922	-0.0355047	0.121828	0.00527638	0.370719	0.0733222	0.531473	-0.0684688	-0.12403	-0.0986412	0.112073	0.172574	-0.182875	-0.00802895	0.867716	0.0201185	0.589118	-0.0503897
hsa-let-7b*	-0.00915122	0.0428579	-0.132533	-0.0519962	0.0252722	-1.21977	0.0971617	0.124585	0.0641852	0.025941	-0.17508	0.0201009	-0.15901	0.0192436	0.0163536	-0.200978	0.925572	-0.0179377	0.590069	-0.143122
hsa-miR-518f	-0.293881	-0.00592388	-0.370086	-0.212143	-0.0895755	-1.12144	-0.275426	-0.127103	0.181626	-0.180322	0.165514	-0.0856482	-0.19926	0.0157079	-0.130743	-0.571172	0.914456	0.0201663	0.590125	-0.127475
IVGN-novel-miR_3412	0.122469	0.222813	-0.379575	-0.396972	0.176861	-0.246479	-0.0727725	-0.156263	-0.183639	0.115427	0.357748	0.222091	0.258583	-0.0477808	-0.009122	-0.169144	0.852012	-0.0263252	0.590892	-0.0916148
hsa-miR-200c*	-0.0308312	-0.0725307	0.088378	0.0486984	-0.36296	0.195474	-0.558057	-0.199792	-0.373316	0.444263	0.024102	-0.0299465	-0.0483543	-0.293908	0.106342	-0.115178	0.899197	0.018898	0.593107	0.0654792
hsa-miR-545	0.011543	-0.103278	-0.797239	-0.0335243	0.0475489	0.0070596	0.167678	-0.118157	-0.080973	-0.0918297	0.0115236	-0.134253	-0.0967084	0.0390935	0.0180231	-0.162629	0.738887	-0.04227	0.59402	-0.0940932
hsa-miR-194	2.90083	2.87658	-1.25062	-1.13163	-0.741794	0.467132	1.09878	0.522438	-0.113661	1.25077	2.75467	1.94552	0.28916	-0.664634	-0.638924	0.816331	0.264921	0.931101	0.594484	0.569599
IVGN-novel-miR_3484	-0.100329	-0.0988388	-0.158788	-0.0326017	0.0062739	-0.182213	0.127767	-0.0144468	-0.0982016	-0.0892976	0.0201772	0.149601	0.0567064	-0.0265976	-0.0882325	-0.19587	0.692646	0.024257	0.594757	-0.0309176
hsa-miR-512-5p	-0.161435	-0.0724934	-0.433589	-0.260995	0.218304	-0.122778	-0.0911594	-0.294832	-0.0540455	-0.393369	0.128128	-0.235774	0.0167591	-0.310654	-0.135678	-0.423711	0.567575	0.0654845	0.594776	0.07449
hsa-miR-371-3p	-0.420233	-0.0300199	-0.394296	-0.214567	-0.134865	-0.556558	-0.307069	-0.258281	-0.0230649	-0.531767	-0.152087	-0.309853	-0.0827151	-0.266711	-0.204237	-0.366585	0.627335	-0.0476599	0.595078	-0.0616946
1575-mut2-dme-mir-317	0.0559944	0.0810871	-0.131677	0.226701	0.260723	0.0492515	0.109459	0.0470776	0.0801468	0.0485001	-0.0176358	0.104057	0.177391	-0.274304	0.158989	0.0582001	0.556129	0.0460714	0.598124	0.0602776
hsa-miR-424*	0.450131	0.188749	0.273348	0.224274	0.238942	-0.454677	0.0998967	0.543762	-0.0955806	0.506775	-0.276043	0.519977	-0.186796	-0.447047	0.234184	0.505754	0.441105	0.158439	0.598323	0.126937
1586-mut1-cel-mir-40	-0.0202501	-0.00192803	-0.0527648	-0.185735	-0.0451428	-0.489097	0.0484962	0.104708	0.318801	-0.0216949	-0.0653368	-0.138367	-0.0384772	-0.448026	-0.0374827	-0.275739	0.184372	0.154239	0.600215	0.0674451
hsa-miR-612	-0.814602	-0.0521251	-0.150412	0.0519374	0.126779	0.159568	-0.193572	-0.0982749	0.224713	-0.372507	-0.164966	-0.418164	-0.155244	0.184451	-0.310454	-0.679529	0.587062	0.0983919	0.600337	0.127052
1580-rev-dme-mir-11	0.198086	0.244541	0.298257	0.442895	0.514644	0.236525	0.304881	0.4787	0.431756	0.321856	0.106078	0.234014	0.424579	0.211919	0.151983	0.325628	0.59362	0.0391588	0.600626	0.043964
hsa-miR-648	0.0526311	0.0580754	0.0144284	-0.0214698	-0.153159	-0.183417	0.0214858	0.226916	0.0388803	0.0178612	-0.00927571	0.127361	-0.0602382	-0.835445	0.0941784	0.222325	0.26585	0.160655	0.601819	0.105977
IVGN-novel-miR_3318	0.495926	0.194392	-0.182761	1.26478	0.557401	0.295834	-0.0659713	0.32171	0.152412	-0.93892	-0.110361	-1.10809	1.30183	-0.00385891	-0.504701	0.113687	0.696541	-0.15371	0.603621	0.210856
hsa-miR-101*	-0.113257	-0.134852	0.0648593	0.205924	-0.121535	-0.112321	-0.253557	-0.0390962	0.0972362	-0.078023	-0.501456	-0.132974	-0.30656	0.267341	-0.486213	0.0551109	0.853321	0.0243262	0.604012	0.0823835
hsa-miR-302d	-0.205937	-0.119018	-0.191742	-0.0667283	-0.0517693	-0.0964529	-0.143888	-0.127101	-0.180215	-0.0810219	-0.0683462	-0.275396	-0.00681826	-0.140665	-0.106177	-0.145628	0.393871	-0.0341458	0.608243	-0.0221191
hsa-miR-633	-0.134353	-0.0537433	-0.104602	-0.0635056	-0.0232355	-0.258853	-0.048587	-0.174217	0.206933	0.0517045	-0.176539	-0.0209261	-0.0736405	0.100479	-0.254509	-0.0458175	0.981618	0.00171153	0.611381	-0.0380103
hsa-miR-766	0.0672863	0.0182672	0.119523	-0.0351433	-0.848756	-0.466484	-0.066134	0.101897	-0.746952	0.00509582	-0.106489	-0.0251953	-0.285822	0.0346446	-0.146063	0.070903	0.641442	-0.0836729	0.611746	-0.1093
hsa-miR-92a-2*	0.0293954	-0.00437725	-0.300996	0.13571	0.00728989	-0.168328	-0.237471	-0.092727	0.325561	-0.194493	0.0347269	-0.0472453	-0.040532	0.123801	-0.0676194	-0.0335661	0.681944	-0.0382671	0.613835	-0.0457385
hsa-miR-522	-0.327544	-0.225814	-0.276555	-0.4465	-0.0732976	-1.20549	-0.319061	-0.428564	0.0996064	-0.344237	-0.171737	-0.258839	-0.360251	-0.0495748	-0.201867	-0.619444	0.893118	-0.0237185	0.615776	-0.118083
hsa-miR-630	0.131673	-0.148662	0.34686	0.767036	0.08824	0.412786	0.135154	0.0970534	0.297204	-0.0963107	-0.0755397	-0.506863	0.124031	0.466285	0.234914	-0.158703	0.800989	-0.0459125	0.616441	0.0996904
hsa-miR-181c*	0.398295	0.725323	-0.600794	0.888848	0.380789	0.829511	-0.0443707	0.366989	-0.23509	0.342351	0.0539103	0.153152	0.871541	-0.13983	0.193631	0.139936	0.983667	0.00525649	0.617738	0.170676
1569-shuf-mmu-mir-325	0.00146982	0.248442	0.377449	0.172555	0.153255	0.291215	0.0040627	0.172165	-0.0269167	0.0622958	-0.19706	-0.388961	0.412216	-0.456234	0.254803	0.271481	0.755481	-0.0480689	0.619505	0.0868312
IVGN-novel-miR_3496	-0.157153	-0.247047	-0.191657	-0.306365	-0.168317	-0.32284	-0.204895	-0.362332	-0.000219169	-0.207652	-0.0912383	-0.282735	-0.331703	-0.143585	-0.252339	-0.302151	0.435522	0.0455735	0.61962	0.0252146
1584-rev-dme-mir-7	0.217039	0.225197	-0.732951	0.0412483	-0.0232755	0.221912	0.260882	0.13937	-0.0260488	0.0930336	-0.0061738	0.179412	0.3754	-0.228936	0.219642	0.0399297	0.737896	-0.0523719	0.622893	-0.109981
hsa-miR-548c-5p	0.0837516	0.188302	0.140859	0.18924	0.1475	0.376176	0.254521	0.397169	0.069944	0.186779	0.058719	0.29513	0.251449	0.125849	0.228483	0.00673151	0.490744	0.0458795	0.623336	0.0345098
hsa-miR-593*	0.0327777	0.526266	0.0129484	0.244765	0.615186	0.483116	0.43481	0.420465	0.650929	0.0563227	-0.209318	0.125045	0.666008	0.853971	0.105243	0.0699387	0.438455	-0.141014	0.624088	-0.104614
hsa-miR-144	0.220488	-0.531099	0.125225	-1.0912	-0.103725	-1.14122	0.220962	-0.731376	-0.285749	0.170052	0.0836875	0.409428	-0.219302	-0.35985	-0.517847	0.0667803	0.898938	0.0363436	0.625671	-0.162701
hsa-miR-34c-5p	0.147785	0.15597	0.0884236	0.502456	-0.350074	0.202314	0.194413	0.187117	-0.545814	0.388903	0.0310528	0.36672	0.110106	-0.529788	0.212091	0.292907	0.618366	0.0927767	0.626679	0.10315
hsa-miR-30c	0.645544	1.03609	-0.285018	-0.648869	-0.757876	-0.651195	-0.107809	0.27256	-0.578506	0.291448	1.15589	1.05621	-0.402008	0.386328	-0.202616	0.659498	0.982613	0.00873867	0.626943	-0.220521
IVGN-novel-miR_3406	-0.428558	-1.06589	-0.556567	-0.432537	-0.20108	-0.219101	-0.7921	-0.590912	-0.589198	-0.575691	-0.368132	-0.560388	-0.287043	-1.1804	-0.160162	-0.806703	0.667318	0.0768967	0.627356	0.124621
hsa_snoRNA-U3-related	-0.128394	-0.133216	0.297138	0.161009	0.284431	0.491815	0.123966	0.0377943	0.0387685	-0.0653248	0.082428	-0.314161	-0.191242	0.153511	0.336918	0.0374957	0.931517	-0.0111496	0.628156	0.0779597
IVGN-novel-miR_3442	0.618303	0.194379	0.669907	0.302958	-0.445181	0.340552	-0.0556328	0.548669	-0.687479	0.442157	0.271624	0.186162	0.521272	-0.0232653	0.375219	0.730543	0.390571	-0.202074	0.628583	-0.120789
1589-shuf-cel-mir-40	0.387545	-0.0140548	0.0285241	0.189786	-0.145187	-0.0932629	-0.0660172	0.302599	0.0215036	-0.0504941	-0.0469462	-0.130064	0.243836	-0.722399	0.119414	0.180941	0.617445	0.0765462	0.629458	0.103444
hsa-miR-19b-2*	-0.328704	-0.072305	-0.167824	-0.116209	-0.227414	-0.673398	-0.287923	-0.344204	-0.239056	-0.439837	-0.133182	-0.309353	-0.179967	-0.828366	-0.142771	-0.246354	0.563982	0.0710803	0.629562	0.0850553
IVGN-novel-miR_3646	-0.234007	0.102707	0.346989	0.346386	0.0911395	0.333391	0.0889814	0.0987604	-0.106687	0.620629	-0.376587	-0.304488	0.30465	-0.288167	-0.166833	0.442475	0.952672	0.0109031	0.630386	0.0914029
hsa-miR-374a	0.141509	0.361362	-0.31294	-0.108206	-0.72045	-0.00104291	0.157308	0.000532043	-0.396305	-0.162422	0.676868	0.231666	-0.156548	0.612878	-0.0160917	-0.36021	0.889715	-0.0310173	0.631627	-0.126635
hsa-miR-33a*	-0.203158	-0.104874	-0.273445	-0.313723	-0.24078	-0.285483	0.105401	-0.205747	-0.492125	-0.262132	0.0535325	-0.165562	-0.27219	0.10449	-0.0339869	-0.517496	0.863951	-0.0192123	0.632078	-0.0571149
hsa-miR-339-5p	-0.239917	0.0180333	-0.291644	-0.771427	-0.373907	-0.152865	-0.00654657	-0.425293	-1.39544	-0.582939	0.0385423	-0.11089	-0.161774	0.402633	-0.321436	-0.682185	0.500837	-0.167167	0.633151	-0.111264
hsa-miR-374b*	-0.225887	0.0431236	-0.363768	0.00271079	-0.0965678	-0.0260055	-0.161779	-0.107434	-0.110447	-0.0190273	-0.104186	0.112343	-0.0477742	-0.644088	-0.0362806	-0.00424094	0.3794	0.0950191	0.633503	0.0720305
hsa-miR-337-5p	0.326079	-0.167403	0.415843	0.341684	0.28445	-0.12464	0.611737	0.412134	0.360116	0.0911982	0.104835	0.47009	-0.00654728	-0.127993	0.239497	0.308185	0.257842	0.157225	0.634052	0.0760502
1554-mut1-mir-324	-0.0430808	0.23985	0.0598249	0.0419867	-0.352308	-0.166701	0.0772308	0.223533	0.115852	0.0362257	-0.024925	0.155154	0.210011	-0.233269	-0.0322065	0.168695	0.985114	0.00191262	0.634819	-0.0650456
hsa-miR-19b-1*	-0.312156	-0.116556	-0.307084	-0.20983	-0.009097	-1.39959	-0.165558	-0.218522	0.0082568	-0.163135	-0.231368	-0.109373	-0.32002	-0.0181946	-0.124508	-0.56317	0.948928	-0.0130279	0.634978	-0.135913
hsa-miR-184	1.17202	1.4772	-1.61332	0.80876	0.772985	0.112069	0.557651	1.39516	0.728419	1.66917	0.750082	0.165825	-0.179715	1.02486	1.36122	0.846501	0.842178	-0.0968806	0.635174	-0.308264
hsa-miR-523	-0.221599	-0.143582	-0.298651	-0.0816256	-0.108438	-0.154734	-0.356407	-0.157723	-0.431557	-0.193871	-0.207113	-0.0650333	-0.185648	-0.0925918	-0.197919	-0.300155	0.902823	-0.00761601	0.635469	0.0259736
hsa-miR-599	0.13362	-0.0127564	0.00284297	0.056854	-0.418482	0.109738	-0.363919	-0.0652201	-0.926469	0.203777	-0.0346508	0.354472	0.0150806	-0.678474	0.189213	0.0257459	0.877028	0.0320926	0.635752	0.0907448
hsa-miR-589*	0.0110938	0.106078	0.163749	-0.165302	-6.28862e-05	-0.147041	0.296962	0.219202	0.252919	0.112586	0.186476	0.116145	-0.34906	0.505677	0.0506731	0.0739985	0.833021	0.025745	0.635869	-0.0755696
hsa-miR-573	-0.159666	-0.299898	-0.000204077	0.185381	0.215104	-0.0416063	-0.158848	-0.238245	0.35564	0.336164	-0.125273	0.14879	-0.190873	0.093298	-0.125978	-0.0636883	0.463435	0.0899218	0.63638	0.0549954
IVGN-novel-miR_3546	0.563481	0.194446	0.301135	-0.75913	-0.0252429	0.337465	-0.209092	0.334388	-0.208123	0.304067	0.0133496	0.336324	-0.3919	-0.728939	0.478123	0.400794	0.52368	0.15907	0.639012	0.162506
IVGN-novel-miR_3637	0.163783	0.220369	-0.401302	0.159344	-0.5684	0.0267652	-0.266529	-0.0716418	-0.161815	0.0219016	0.178615	0.0838359	-0.206591	-0.50885	0.0600241	0.00190826	0.455035	0.112121	0.639069	0.0968037
hsa-miR-505*	0.577717	-0.639606	0.654921	-0.277097	-0.574672	-0.370117	0.168865	-0.187337	-0.725372	0.962498	-0.112477	0.168255	-0.0796329	-0.207117	-0.0699851	0.56915	0.782726	-0.0826388	0.639153	-0.157913
hsa-miR-137	0.494653	1.0852	-0.127422	-0.499628	-1.11158	1.80892	0.331254	1.09029	0.523935	0.631721	0.587733	0.768258	1.58931	0.542698	-0.408643	0.607004	0.798109	-0.117315	0.641079	-0.30757
IVGN-novel-miR_3368	-0.0927242	-0.205377	0.092736	0.362418	0.106891	-0.587313	-0.184513	-0.364732	0.0414622	0.19812	0.11853	0.20816	-0.614717	0.0366261	0.0248085	-0.0618883	0.439983	0.128264	0.641512	0.0998978
IVGN-novel-miR_3341	-0.166684	0.773195	-0.917032	0.139973	-0.359938	-0.112815	0.441406	0.101478	-0.372186	0.466087	1.38099	0.718991	-0.0212371	0.302957	-0.649455	0.627729	0.758966	0.109456	0.642688	-0.172215
hsa-miR-212	0.672478	0.143889	0.315639	-0.361428	-0.0510808	0.700332	-0.00248703	0.59019	-0.621886	0.719378	0.0374778	0.0180682	0.225983	-0.0928471	0.449996	-0.0909403	0.809935	0.0569996	0.643306	0.11359
hsa-miR-378*	-0.293679	-0.198738	-0.345599	-0.299216	-0.0660634	-0.162801	-0.306891	-0.361971	-0.00826335	-0.853135	-0.025153	-0.262673	-0.697916	-0.121781	-0.0217312	-0.318039	0.862461	0.0245182	0.643952	0.062184
IVGN-novel-miR_3325	0.637397	-0.335735	0.885672	0.933647	0.248151	0.633263	0.258346	0.530144	0.227374	0.644194	0.36395	-0.179081	0.296717	0.249748	0.649823	0.320321	0.905299	0.0247915	0.645469	0.121247
hsa-miR-590-3p	-0.189663	-0.0209802	-0.235942	-0.0620935	-0.25678	-0.544345	-0.0415815	-0.172932	0.111311	0.0338691	-0.0833061	-0.183106	-0.078872	-0.130043	-0.300641	-0.169339	0.72454	0.0325947	0.646199	-0.0485769
hsa_snoRNA-hY1_RNA-related	-0.147951	-0.15252	0.353333	0.0410353	0.34293	0.4355	0.105389	-0.409649	0.42445	0.427532	0.178126	0.365229	-0.246226	0.123728	0.22704	0.172499	0.551205	0.0943566	0.646493	0.0761276
hsa-miR-16-1*	-0.0169273	-0.04432	-0.390359	0.197893	0.141469	0.130084	0.108842	0.106643	0.0612554	0.00993024	-0.000620459	0.0179156	-0.036937	-0.148479	0.117783	0.341936	0.669328	-0.0417586	0.647413	-0.0656024
IVGN-novel-miR_3699	0.0223728	-0.0664878	0.212814	-0.431148	0.248492	-0.222138	-0.00497694	-0.183835	0.0152377	0.0642651	0.279837	0.254124	0.0243045	0.038625	0.0973734	-0.0610304	0.937026	-0.00910516	0.647645	-0.0641672
IVGN-novel-miR_3416	0.102915	0.245085	0.171375	0.504198	0.123535	-0.625024	0.386358	-0.131195	-0.553016	0.285066	0.125015	-0.0229226	0.421059	0.320927	-0.109148	0.119944	0.474353	-0.137247	0.649045	-0.101182
hsa-miR-126	-0.737067	0.608258	-0.703873	-0.046583	0.438157	-0.584165	0.132274	0.438559	-0.259441	0.176162	1.93976	1.9366	-0.996001	0.219445	-0.236309	1.22696	0.673182	0.224695	0.650237	-0.224404
hsa-miR-572	-0.120245	0.126424	-0.022608	-0.172317	0.391045	0.023833	0.074773	-0.0907249	-0.278498	-0.209841	0.169678	-0.0943085	0.128573	0.0339811	-0.0668859	-0.160255	0.994176	-0.000752443	0.651219	0.0538353
hsa-miR-146b-5p	-0.247687	-0.242883	0.407968	-1.18007	-0.163393	-1.92081	0.742523	-0.198354	-0.392903	0.353422	1.31283	1.14814	-0.874838	-0.664149	0.041168	0.156043	0.54525	0.303675	0.651391	-0.222369
IVGN-novel-miR_3591	-0.173566	-0.267034	-0.105204	-0.287671	-0.0244075	-0.0835484	0.0947733	-0.34728	0.179007	-0.233676	-0.10976	-0.138329	0.0530721	0.242232	-0.167623	-0.499268	0.788303	-0.0318279	0.652404	-0.0640082
IVGN-novel-miR_3575	-0.30732	-0.272915	-0.421915	-0.225695	-0.130381	-0.214776	-0.388205	-0.403012	0.00847898	-0.250071	-0.239439	-1.07895	-0.253088	-0.323351	-0.352917	-0.223213	0.780414	-0.0388741	0.653215	0.0259754
IVGN-novel-miR_3338	0.0196585	-0.0468803	0.262782	-0.0585755	0.19197	-0.114256	0.119537	-0.00961347	0.361239	0.0806956	-0.00509141	0.289477	0.216536	-0.0383079	0.141023	0.0176838	0.938258	0.00667825	0.653613	-0.0417839
hsa-miR-376a	0.281185	0.447537	-0.160899	0.394301	0.315433	0.51002	0.627645	0.439718	0.602487	0.0107265	0.560323	0.525934	0.29099	0.72028	0.250152	0.216545	0.943008	0.0100424	0.654282	-0.0715622
1577-shuf-dme-mir-317	0.24425	0.0715009	0.296244	0.434507	-0.165529	0.218091	0.264568	0.418842	-0.17972	0.289559	-0.0577247	0.154816	0.241869	-0.551129	0.196463	0.465678	0.633246	0.0775633	0.6545	0.0949569
IVGN-novel-miR_3564	-0.174168	0.0659413	0.501481	-0.223144	0.372973	0.19011	0.169471	0.14175	0.285363	-0.0252874	-0.233202	-0.332223	-0.121296	0.217076	0.317854	-0.265655	0.874976	0.0245939	0.655542	0.085204
hsa-miR-551b*	0.0675933	-0.00396833	0.608798	0.574203	0.508119	0.428608	0.419222	-0.123576	0.31012	0.0727092	0.202198	-0.155887	0.0980735	0.740545	0.382598	-0.137757	0.870004	-0.02852	0.65715	0.0930272
hsa-miR-25*	0.1132	-0.509754	0.641126	0.920293	0.370685	-0.0266885	0.566168	0.0237617	0.339534	0.191581	-0.234771	0.206132	-0.0373145	0.394785	0.370455	-0.252515	0.658694	0.0979194	0.657271	0.132624
hsa-miR-892a	0.323532	-0.0045218	-0.0120145	-0.0290186	-0.171939	-0.0174087	-0.428322	-0.0235307	-0.0959249	-0.136048	-0.23043	-0.285197	0.305229	-0.579784	0.00883199	0.0150497	0.830858	-0.0299	0.658916	0.0774401
IVGN-novel-miR_3630	0.121149	0.269835	0.184469	0.346766	-0.0459192	0.0895002	0.105931	0.233031	0.0965221	0.290005	-0.11827	0.174403	0.228682	-0.20787	0.170809	0.249615	0.700261	0.0353095	0.659035	0.0506577
hsa-miR-644	-0.135781	-0.240225	-0.387515	0.554492	0.282358	0.150432	0.0298451	-0.0698215	0.329972	-0.387304	-0.3482	-0.586288	-0.194819	0.462052	-0.00632911	-0.561647	0.970739	0.00784933	0.661039	0.112479
hsa-miR-641	0.0758948	-0.213127	0.0952227	0.250347	-0.0335119	0.311439	0.227525	0.101391	-0.0683014	0.208265	0.223814	0.264897	-0.147032	0.283751	0.232861	0.179462	0.863129	-0.0169392	0.66213	-0.0562165
hsa-miR-545*	-0.238455	0.0140676	-0.32603	-0.159284	0.0438103	-2.13026	-0.574588	-0.00422654	-0.00882601	-0.165575	-0.114699	-0.103106	-0.179375	-0.0157526	-0.796665	-0.0650987	0.879033	-0.0497085	0.662884	-0.201803
1558-mut1-rno-mir-101b	-0.113659	0.133452	-0.404148	-0.00272152	-0.300664	-0.365646	0.167585	0.120738	0.0798252	-0.00474256	-0.0532791	0.104057	0.135025	-0.355026	-0.258934	0.0369914	0.642449	0.0572191	0.662911	-0.0650784
hsa_snoRNA-hY1_RNA-related	-0.168981	-0.0409682	0.372051	0.217231	0.376764	0.368562	0.133364	-0.138129	0.556768	0.339999	0.184531	0.393695	-0.0819576	0.229902	0.120914	0.237875	0.483634	0.0895573	0.664375	0.0607599
hsa-miR-146b-3p	-0.332954	-0.163377	-0.224864	-0.183228	-0.0115267	-0.313128	-0.296791	-0.274377	0.0701818	-0.343868	-0.176608	-0.184497	-0.184907	-0.136837	-0.214247	-0.174766	0.706187	-0.0252303	0.667374	-0.0271567
IVGN-novel-miR_3515	-0.144657	-0.187354	-0.134319	0.373083	0.154022	0.108689	0.0656144	0.0353118	0.0278425	-0.119852	-0.0380003	-0.403085	-0.235339	0.228551	0.10895	-0.252142	0.898421	0.0156031	0.669006	0.0657392
hsa-miR-933	-0.0776833	-0.0862528	0.115285	-0.248173	0.221648	0.259539	0.263115	-0.0596582	0.100975	0.0886343	0.121536	-0.0785537	-0.275193	0.405849	0.19726	0.0646132	0.685503	-0.0464313	0.669391	-0.067405
hsa-miR-185*	-1.25907	-0.463212	-0.540766	-0.0556428	0.488065	0.0464569	-0.513718	-1.51797	0.369927	-0.939326	-1.03586	-1.84916	0.0903828	-0.466502	-1.276	-0.216268	0.739676	-0.138759	0.670288	0.169737
hsa-miR-524-3p	-0.275918	-0.25888	-0.328398	-0.2831	-0.166186	-0.280763	-0.297267	-0.286716	-0.123944	-0.339472	-0.0869508	-1.25149	-0.258134	-0.235975	-0.262269	-0.369854	0.751014	-0.0500324	0.670777	0.0160172
IVGN-novel-miR_3460	-0.314717	0.0818207	-0.0979504	-0.0296485	0.109675	-0.0208517	0.0908563	0.0547124	0.151256	0.0677174	0.171708	-0.0822174	-0.271767	0.162786	0.0337312	0.0838152	0.881265	0.0130554	0.672856	-0.04742
hsa-miR-99a*	-0.121209	0.0354569	-0.440494	-0.359071	-0.24207	-0.39016	-0.362148	-0.409279	-0.635381	-0.478943	-0.108977	-0.109683	-0.106269	0.0357368	-0.308701	-0.417463	0.378728	-0.102656	0.673092	-0.0537504
hsa-miR-100	0.687181	1.02096	-1.1505	-0.493011	0.965928	-0.598913	-0.00738598	1.11971	0.304525	0.45239	1.27279	1.0959	-0.393813	1.18531	-0.271156	0.752739	0.878656	0.070861	0.67457	-0.246329
hsa-miR-335*	-0.0710994	-0.0551146	0.242871	0.52777	0.00727705	0.231032	0.266597	0.128025	0.205524	0.244484	0.0865833	-0.0152772	-0.127845	0.751574	0.119496	0.173869	0.559904	-0.0793842	0.675028	-0.0821508
1552-rev-mmu-mir-292	0.353901	0.221213	0.219383	0.291495	-0.255826	0.361395	0.324187	0.395343	0.172473	0.165201	0.30742	0.127228	0.404362	-0.43399	0.243336	0.252	0.436698	0.107191	0.675503	0.0821665
hsa-miR-767-3p	-0.324995	-0.165195	-0.2658	-0.222342	0.0172365	0.100105	-0.186953	-0.114527	0.220477	-0.54873	-0.102625	-0.876473	0.0955548	0.0247496	-0.200853	-0.29806	0.490388	-0.111166	0.675532	-0.0488463
hsa-miR-302c	0.0495293	0.176481	-0.0492655	0.0606305	-0.281491	-0.12312	-0.0131248	-0.165505	-0.00645918	-0.0682768	-0.105746	-0.110747	-0.072037	-0.16903	-0.00814971	-0.0137824	0.846351	0.0126586	0.67567	0.0378772
IVGN-novel-miR_3673	-0.0462628	0.1242	-0.367412	0.0517676	0.0988734	-0.0410149	0.0788252	0.0726952	0.277852	0.0571308	0.106924	0.0392407	-0.134146	-0.224245	-0.171041	0.20254	0.221692	0.119458	0.675853	0.0517484
IVGN-novel-miR_3306	0.0674824	0.100603	0.0913322	0.036805	0.512393	-0.00702303	0.480136	0.119177	0.734597	-0.0507791	-0.069432	0.117319	0.432668	-0.0416691	-0.0379472	-0.0529856	0.490665	0.102701	0.676066	0.0585824
IVGN-novel-miR_3438	-0.117952	-0.271516	0.589739	0.0887015	-0.122531	-0.299408	-0.0117743	-0.199228	-0.239648	-0.0340372	-0.0789817	0.109198	0.0304555	-0.303076	-0.0402421	-0.0825887	0.704446	0.0499097	0.677613	0.0767017
IVGN-novel-miR_3550	0.0675024	0.0916362	0.1435	-0.188554	0.210175	-0.337667	0.0750562	-0.0202078	0.126695	-0.0129469	-0.0579413	0.0175057	0.101064	-0.0241228	0.0830126	0.022752	0.6545	-0.0361136	0.677761	-0.0479109
hsa-miR-649	0.313475	-0.456671	0.0822742	0.268119	0.25779	0.458151	0.0949421	-0.414613	0.0830242	0.0452699	0.143764	-0.0525751	0.285539	-0.096745	0.120279	0.00292114	0.949595	-0.00941955	0.679369	0.0758576
hsa-miR-493*	-0.665718	-0.265127	-0.854321	-0.537704	0.307945	-0.798336	-0.500459	-0.476662	-0.172548	-0.892866	-0.0378279	-0.446287	-0.668792	-0.167667	-0.649616	-0.814907	0.519422	0.130253	0.679627	0.106369
hsa-miR-130b*	-0.0361631	-0.116591	-0.279624	-0.256277	-0.419071	-0.171236	-0.43801	-0.197089	-0.116217	-0.298213	-0.158892	-0.188376	-0.106097	-0.34535	-0.195795	-0.347665	0.71681	0.0257468	0.680807	0.0355665
hsa-miR-125b-1*	-0.324338	0.15956	0.113076	0.159154	0.218591	0.0184619	0.128532	0.109361	-0.111266	-0.116847	-0.298998	-0.547213	-0.20946	0.916734	0.0234089	-0.112228	0.308978	-0.195608	0.681251	-0.0971961
1556-rev-mir-324	0.353647	0.276708	0.199371	-0.119895	-0.16219	0.315427	0.273443	0.137249	0.00362635	0.318459	0.198751	0.160848	0.271208	-0.15809	-0.031927	0.250905	0.45686	0.0799299	0.681712	0.0608209
IVGN-novel-miR_3443	0.0757554	0.103249	-0.0319437	0.0861107	-0.409644	-0.33603	0.0697434	-0.142811	0.0558418	0.0421643	-0.112794	0.227038	-0.0992832	-0.312986	0.168079	0.15367	0.941766	-0.00847987	0.682168	-0.062787
hsa-miR-186*	-0.120332	-0.0488823	-0.453085	0.0249002	0.0109428	-0.127045	-0.154908	-0.0489917	0.164637	-0.116209	-0.0131342	0.11612	-0.17021	-0.342134	0.0255392	-0.171068	0.281189	0.100636	0.682959	0.0455513
hsa-miR-589	-0.00589344	0.0429112	-0.0939934	0.0734421	-0.121045	0.0343998	-0.0163952	-0.118237	-0.076151	0.0208624	0.0329394	-0.0221049	-0.036754	-0.0970427	0.123332	-0.139213	0.722393	0.0166473	0.683179	0.0257229
hsa-miR-101	0.0823141	0.649416	0.0355819	-0.224722	-0.604477	0.210703	0.359019	0.123902	-1.29666	-0.00675916	0.449627	0.155996	-0.0527889	0.970379	-0.271982	-0.0281399	0.606467	-0.159872	0.684168	-0.129564
hsa-miR-433	-0.0993459	-0.457331	-0.376024	-0.265559	0.160427	0.17908	-0.355195	-0.0526468	-0.0576293	-0.45202	-0.187888	-0.209863	0.000589979	-0.452646	0.115016	-0.555969	0.770208	0.0420859	0.684454	0.0801267
hsa-miR-214	-0.250496	0.0185477	-0.327486	0.62665	0.805142	-0.289711	-0.356493	0.354681	0.754601	0.038491	-0.0690062	-0.0458629	0.160695	0.222696	0.200654	0.231473	0.656892	-0.0989581	0.685632	-0.106772
hsa-miR-138-2*	-0.027385	0.084308	0.428551	0.00258587	-0.150068	0.107864	-0.00493565	0.0252763	0.0138157	0.0121936	-0.0205805	0.0235132	0.100881	-0.0121659	0.0290917	0.00828094	0.893533	0.00973961	0.685939	0.0427873
hsa-miR-372	-0.291534	-0.319506	-0.397195	-0.351383	-0.659831	-0.835836	-0.587147	-0.303973	-0.145071	-0.355218	-0.298987	-0.382882	-0.388949	-0.475717	-0.321612	-0.519479	0.877563	0.0157259	0.686062	-0.0494414
1522-mut1-cel-mir-246	-0.278223	-0.349495	0.153446	0.389539	0.102246	0.485506	-0.0307478	-0.116953	0.0470018	0.126359	-0.237794	-0.0190337	0.053639	-0.0788511	-0.137053	0.191058	0.910668	0.0154558	0.686395	0.076638
IVGN-novel-miR_3358	-0.181807	0.0351677	0.237035	0.264617	0.0461468	-0.161198	0.184218	0.18519	0.0202729	0.309661	-0.0275171	0.296103	0.263034	-0.253466	0.215214	0.16002	0.967612	0.00445713	0.687025	-0.0562066
hsa-miR-196b	-0.0976748	-0.252194	-0.234336	0.218413	0.3296	-0.0378557	-0.162302	-0.576629	0.0131471	-0.457748	-0.338326	-0.299598	0.26571	0.229622	-0.33117	-0.549453	0.726941	-0.0616359	0.688385	0.0839814
hsa-miR-92a-1*	0.437719	-0.363358	0.332267	0.153669	0.162312	0.159096	0.063868	0.0829613	-0.0639832	0.32418	-0.0388023	0.0810281	0.120616	-0.565206	0.212714	0.452784	0.731402	0.055686	0.691183	0.0917237
hsa-miR-365	-0.164182	0.185796	-0.483797	-0.411041	-0.562344	-0.962445	-0.20895	-0.0419715	-1.13495	-0.365316	0.173659	0.0659666	-0.831898	0.156206	-0.321768	-0.180804	0.898752	-0.0312321	0.691703	-0.105103
hsa-miR-635	0.0371005	0.272095	-0.318151	0.0299593	NA	NA	0.0482635	-0.0188984	NA	-0.132238	NA	0.0629159	-0.0384292	NA	-0.0114438	-0.118538	0.613842	0.0537677	0.692324	0.0613878
IVGN-novel-miR_3486	-0.0466996	0.0628632	0.416956	0.0606563	0.0459365	0.163131	0.162012	0.185848	-0.107859	0.348973	0.135695	-0.521825	0.135749	-0.376494	0.287316	0.186908	0.908287	0.0171042	0.692411	0.058771
hsa-miR-224	0.221306	-0.911972	0.369534	-0.645068	-0.495483	0.0825819	-0.227285	-0.556391	-1.51548	0.498547	0.138534	0.17846	0.0986256	-0.777043	0.161571	0.125037	0.676636	-0.140607	0.692457	-0.131898
hsa-miR-495	0.144143	0.329958	-0.0114119	0.0215235	-0.338762	-0.0404798	0.210538	0.329812	0.10244	0.136056	0.464624	0.390688	-0.20687	0.945047	-0.0961348	-0.169058	0.888361	0.0266813	0.692965	-0.100751
hsa-miR-935	0.24412	0.0668402	0.199812	0.111567	0.0661168	-0.0493181	-0.0210318	0.298707	-0.151858	-0.0493659	-0.109298	-0.0656215	0.314048	-0.539929	0.0544355	0.325712	0.961266	0.00648931	0.698142	0.0679565
hsa-miR-20a*	-0.0168207	0.0738974	-0.022954	0.129342	-0.247213	0.142939	0.202163	-0.108931	0.0584181	-0.0130149	-0.116883	0.157377	-0.0627047	-0.0259818	0.0978083	-0.0993176	0.564205	0.042409	0.699496	0.032414
hsa-miR-504	0.334167	-0.548624	0.170038	-0.677058	-0.434779	0.248892	-0.215887	-0.0785044	-0.883605	-0.10717	0.110876	0.142782	0.136507	-1.52184	0.196499	-0.0488672	0.626488	0.147853	0.699774	0.158199
IVGN-novel-miR_3612	-0.243919	-0.153435	-0.172088	0.00870213	0.238236	-0.194731	-0.165396	-0.061533	-0.0572623	-0.265014	0.0328266	-0.0976503	-0.106532	-0.271196	-0.0472001	-0.0797085	0.683155	0.031887	0.700418	0.0399533
1529-shuf-has-mir-93	-0.129231	0.0156718	0.477491	0.703863	0.517247	0.349375	0.281977	0.36544	0.204753	0.567093	0.00552781	0.15937	0.257357	-0.487171	0.325319	0.775301	0.697508	0.0755134	0.70088	0.104701
hsa-miR-192	2.48692	2.42897	-0.524633	-1.36633	-0.73231	-0.579733	0.787672	0.650019	-0.693515	1.539	2.26652	1.73299	-0.326899	-0.374077	-0.639369	1.0163	0.33439	0.74731	0.700969	0.366494
IVGN-novel-miR_3650	-0.0513056	0.173582	-0.00402652	0.24321	0.250135	-0.0811634	0.098818	0.104841	0.57749	0.117914	0.0431034	0.264382	0.501167	-0.214554	-0.165664	-0.00674397	0.373506	0.116197	0.701491	0.0598539
1523-mut2-cel-mir-246	-0.229499	-0.335094	0.494172	0.659531	0.114996	0.481364	0.286131	0.0573993	-0.062135	0.287994	-0.0671286	-0.636128	-0.0293392	0.651002	0.118494	0.435872	0.343523	-0.206374	0.702371	-0.0964291
hsa-miR-220b	-0.0273211	-0.164277	0.0454592	-0.319315	-0.370911	-0.754197	-0.0937941	-0.270688	-0.608798	-0.314463	-0.108735	-0.117431	-0.471124	-0.412513	0.047683	-0.506859	0.588643	0.0769973	0.703959	0.0706097
hsa-miR-409-5p	0.0808672	0.147837	-0.0233073	0.00967135	0.0673221	0.084534	0.239563	0.0114269	0.248106	-0.0736909	0.0519892	0.182499	0.150668	0.148471	-0.00207515	0.0175852	0.904314	0.00690574	0.706295	-0.0175083
hsa_snoRNA-hY1_RNA-related	0.0533956	0.0265603	0.128438	0.862608	0.439498	0.0880407	-0.20058	-0.362077	0.440471	-0.133243	-0.192448	-0.790933	0.301809	0.549224	0.0243419	-0.130046	0.512307	-0.156355	0.70685	0.0800913
hsa-miR-668	-0.283229	-0.120879	-0.127917	-0.114282	0.644552	0.263873	0.0746296	0.020765	0.257993	-0.598284	-0.0612068	-0.501446	0.282641	0.175008	-0.000104474	-0.658129	0.982252	0.00469329	0.709183	0.0938322
hsa-miR-509-3-5p	-0.286365	-0.0814945	0.0441913	-0.0423892	0.100182	-0.345017	0.0621019	-0.0419188	0.049815	-0.0409964	0.139843	-0.027577	-0.100737	-0.0551951	0.0643152	-0.163214	0.75982	0.0245721	0.709463	-0.038108
IVGN-novel-miR_3476	-0.208621	0.10216	0.610405	0.442011	0.462782	0.049038	0.206899	0.185631	0.0789962	0.225824	-0.295857	0.00330717	-0.238259	0.563642	0.308058	0.0166541	0.965171	-0.00730906	0.71192	0.0804388
IVGN-novel-miR_3429	-0.177275	-0.047665	-0.254138	0.577174	0.281627	0.445915	0.21655	0.152711	0.380107	0.123559	0.153099	-0.0984376	0.252247	0.189136	0.353278	0.0364611	0.655584	-0.0616781	0.712592	-0.0701739
hsa-miR-195	0.198727	1.89247	-1.27405	-0.489937	0.16625	-0.286958	-0.0884612	1.27028	-0.269537	0.734749	2.08177	1.79777	-0.0647061	0.227875	-0.269087	1.14988	0.711313	0.216765	0.712626	-0.226574
1545-shuf-mmu-mir-191	1.26974	2.23182	2.01224	NA	1.36494	0.403881	1.07971	1.29536	0.77133	1.33105	1.08013	0.794458	1.92999	0.425192	0.685936	2.0011	0.953619	-0.0210393	0.713525	0.19597
IVGN-novel-miR_3595	-0.158658	-0.02368	0.159137	-0.711037	0.565576	0.281871	-0.122552	0.00521109	0.659	-0.101631	-0.0755057	-0.00877801	-0.49811	-0.00314716	0.262336	-0.0733962	0.569712	0.117159	0.714059	0.0969476
hsa-miR-193b*	0.205363	-0.0450536	0.256511	0.60859	0.186083	0.126229	0.433556	0.0503692	0.0145483	0.220601	-0.346911	0.11967	-0.473933	0.775973	0.112094	0.129119	0.928839	0.0166497	0.714537	0.0871404
IVGN-novel-miR_3307	0.022004	0.115045	-0.0146448	0.00809029	-0.155466	-0.181752	0.0692234	-0.0319303	0.0442487	0.0498357	0.11614	-0.0261648	-0.0117161	-0.395781	-0.0270953	0.135546	0.340621	0.0759807	0.714822	0.0403077
hsa-miR-942	-0.107978	-0.139997	-0.147448	-0.172673	-0.145927	-0.237234	-0.215161	-0.176306	0.00689501	-0.19088	-0.23565	-0.0864394	-0.0245987	-0.288807	-0.26421	-0.136998	0.617504	0.0245866	0.715642	0.0201102
IVGN-novel-miR_3436	0.36151	0.127469	-0.0252006	-0.386438	0.10047	0.105529	0.387553	-0.248564	-0.479341	-0.0184605	0.247151	0.470241	-0.614397	0.699381	0.25707	0.223512	0.68651	-0.0878983	0.717043	-0.0941683
hsa-miR-193a-3p	0.029717	0.237442	-0.106584	-0.625393	-0.626157	-0.314378	0.138814	-0.417585	-0.933692	-0.100915	0.275133	0.325726	-0.0297022	-0.288364	-0.413963	0.0986277	0.934915	-0.0181391	0.717454	-0.0758751
1518-mut1-rno-mir-16	0.446671	1.32884	-0.483819	-1.06271	-1.0394	0.151243	0.698648	0.0755326	-1.13808	0.561306	1.72633	1.29342	0.365685	-0.339407	-0.488756	0.823523	0.819822	0.122904	0.718015	-0.200124
hsa-miR-30b	0.671194	1.68316	-0.688975	-0.631882	-0.629239	-0.153352	0.18198	0.445388	-0.386497	0.570307	1.5729	1.33826	-0.484937	0.47075	-0.0685993	1.08027	0.866788	0.0817326	0.718866	-0.207554
hsa-miR-325	0.0664227	0.243398	0.296732	0.388883	0.0299718	0.439944	0.259015	0.140529	0.263821	0.333652	0.0514997	-0.0346103	0.0655001	0.488259	0.35822	0.229899	0.405223	-0.0788645	0.720331	-0.0412441
hsa-miR-27a	0.77262	0.929768	-0.703634	-0.0404969	-0.650008	-0.14692	-0.260563	-0.271202	-0.9217	0.254265	1.50872	1.55323	0.35669	0.109484	-0.627902	0.912637	0.967804	-0.0190537	0.720811	-0.160839
hsa-miR-508-3p	0.0649635	-0.0274545	-0.138387	0.0392327	0.351921	0.0817475	-0.141478	-0.964755	0.61268	-0.00963615	-0.0650031	0.01223	0.0589137	0.399116	0.0115455	-0.0510734	0.549394	-0.119954	0.721025	-0.0426215
1585-shuf-dme-mir-7	0.108403	-0.127821	-0.0953923	0.193968	-0.0146582	0.186585	-0.0388427	0.354255	-0.0856167	0.281121	-0.317631	0.169278	0.425127	-1.34887	0.104021	0.475669	0.5922	0.137151	0.721801	0.127861
IVGN-novel-miR_3678	-0.265939	-0.826005	-0.380087	-0.0725949	-0.111796	-0.182806	-0.255073	-0.019676	-0.241681	0.0829009	-0.62953	-0.258618	0.00608681	-1.52514	-0.136828	-0.0461136	0.502827	0.16209	0.722499	0.118961
hsa-miR-517a	-0.0571096	0.0728463	-0.194112	0.00568306	0.443245	-0.169115	-0.140462	-0.163248	0.214133	0.0309483	-0.000583228	-0.17554	0.155917	0.0935611	-0.151892	-0.234377	0.835507	0.023088	0.724449	0.0511037
IVGN-novel-miR_3363	0.279979	0.0717862	0.470323	0.242912	-0.153698	-1.27149	-0.0497881	-0.485388	-0.0433135	0.360704	0.227419	0.689362	-0.981333	0.256237	0.632686	0.485133	0.834181	-0.069947	0.724601	-0.158212
hsa-miR-507	-0.611333	-0.411871	-0.769379	-0.451623	-0.146027	-0.452808	-0.568555	-0.547846	-0.0797338	-0.550277	-0.510516	-0.44795	-0.46193	-0.236158	-0.434572	-0.586292	0.759474	-0.0325884	0.725141	-0.044102
IVGN-novel-miR_3685	0.304476	0.0456856	-0.0506994	0.164062	-0.799707	0.139976	0.272711	0.184222	-0.636775	0.13321	0.0650482	0.0862702	0.0277814	-0.735954	-0.0330531	0.230312	0.576957	0.120102	0.725261	0.0950272
hsa-miR-675	0.335376	0.168036	0.633826	0.274776	0.00582878	-0.183265	0.444328	0.277381	0.0605532	0.318562	-0.137149	0.0557046	-0.203981	0.4792	0.505333	0.323834	0.567863	-0.0882668	0.726604	-0.0703335
hsa-miR-889	0.094844	0.203184	0.0637759	-0.00477567	-0.101278	-0.266456	-0.641363	0.0727783	0.084323	0.00532614	0.0302945	0.100008	0.264385	-0.194156	0.080797	0.00490443	0.593195	-0.0689273	0.726823	-0.0407667
hsa-miR-26a-2*	-0.400649	-0.0418818	-0.234507	-0.214978	0.264909	-0.369084	-0.259393	-0.17221	0.297346	-0.236893	-0.165664	-0.140782	-0.0833779	-0.115716	-0.345077	-0.317838	0.5281	0.0760204	0.726939	0.0494708
hsa-miR-27b	1.00355	1.25283	-0.643278	-0.992629	-0.959194	-0.781924	-0.108289	0.322446	-1.08541	0.294334	1.4744	1.08368	-0.20448	0.782522	-1.0745	0.654113	0.953454	0.0322949	0.727286	-0.22619
hsa-miR-29a*	-0.288676	-0.167578	-0.595574	-0.283112	0.288851	-0.316962	-0.238216	-0.201297	0.107963	-0.330864	-0.56043	-0.183482	-0.0143589	-0.153353	-0.269322	-0.248059	0.651373	-0.059508	0.727608	-0.0559019
hsa-miR-519d	0.0214377	-0.0667741	-0.145599	-0.0410702	0.121043	-0.178903	-0.0242503	0.130979	0.0292072	-0.119473	0.0399446	-0.0836359	-0.0631367	-0.0841985	0.0905373	-0.249858	0.437209	0.0502395	0.727681	0.028353
1553-shuf-mmu-mir-292	0.453178	0.0676774	-0.435261	0.680764	0.677003	0.463004	0.260811	0.217549	0.185945	0.514007	-0.241085	-0.34077	0.353473	0.0920776	0.334372	0.165376	0.890661	-0.0277562	0.727813	0.0814029
hsa-miR-520a-3p	-0.0938485	-0.042498	-0.189872	-0.104314	-0.211834	-0.424839	-0.179638	-0.178451	-0.0868258	-0.319168	0.0420166	-0.784829	-0.143371	0.0184732	0.00811433	-0.437499	0.55363	-0.0759379	0.728091	-0.039297
IVGN-novel-miR_3404	-0.461468	0.315091	0.14185	0.0405104	0.430326	0.0193451	-0.140923	0.264615	0.249032	0.171216	0.421128	0.916485	0.294505	0.00807558	-0.133595	0.425043	0.79669	0.0487603	0.728365	-0.0675645
IVGN-novel-miR_3645	0.125197	0.0929406	-0.880735	-0.0937423	-0.483127	0.293831	0.282721	0.321818	0.0583119	0.176139	0.31624	0.166689	-0.0488965	-0.334687	0.132773	-0.0365328	0.60249	0.103193	0.728449	-0.0857699
hsa-miR-15b*	-0.033759	-0.206391	-0.178605	-0.181305	-0.202233	-0.0164139	-0.110556	-0.135671	0.146345	-0.141981	-0.138579	-0.0918766	-0.0280918	-0.260649	-0.0739948	-0.0974963	0.899354	0.00747251	0.729896	-0.0213931
IVGN-novel-miR_3624	-0.240769	-0.11617	0.699446	0.411332	-0.026877	-0.120973	0.276202	-0.0761617	-0.394501	0.129897	-0.0409956	-0.233568	-0.397135	0.532384	-0.0256233	-0.0517755	0.967693	0.00777606	0.730276	0.0865357
IVGN-novel-miR_3640	0.071611	0.0342273	0.0891784	0.000140443	-0.295987	-0.420216	0.0196063	-0.17614	0.157815	0.00747627	-0.0298775	-0.121117	-0.10165	0.00415086	-0.0600687	-0.37277	0.439391	0.077311	0.730557	0.0457435
IVGN-novel-miR_3309	-0.0436473	-0.272146	0.651476	-0.0810787	-0.0943059	-0.438566	0.115876	-0.250496	-0.151336	0.227253	-0.0726206	0.0498948	-0.437836	-0.169778	0.08952	0.0300328	0.565281	0.0920406	0.730819	0.0756374
hsa-miR-552	0.0825659	0.212379	0.404926	0.253888	0.01112	0.0575657	0.224554	0.149026	0.140368	0.069194	0.0551438	0.307609	0.24574	-0.0496971	0.0526818	0.292217	0.70523	0.028793	0.731052	0.0351721
hsa-miR-559	0.0109118	-0.00701318	-0.0194796	0.0402804	0.841719	-0.594043	-0.0421333	0.0841227	1.16327	-0.0794357	-0.0298901	0.289687	-0.0474354	0.12655	-0.210853	-0.0278167	0.463588	0.178055	0.731789	0.0852848
hsa-miR-619	-0.466786	-0.122362	-0.207169	-0.223051	-0.00519532	-0.378167	-1.06103	-0.326321	-0.0167584	-0.0720762	-0.266143	-0.226626	-0.217564	0.15473	-0.406936	-0.284155	0.569083	-0.0924927	0.73315	-0.0453072
1551-mut2-mmu-mir-292	0.219787	0.110375	0.180448	0.159689	0.324259	0.0672637	-0.11806	0.175891	0.101733	0.259635	0.178034	0.0739059	0.40956	-0.22865	0.362213	0.344961	0.445692	-0.0776075	0.733467	-0.0450506
IVGN-novel-miR_3547	0.319732	0.174242	0.4886	0.591422	0.306918	0.137566	0.468237	0.324572	0.236369	0.420783	0.114604	0.11516	0.0981737	0.712589	-0.0194096	0.334331	0.824792	0.0267628	0.733752	0.0549923
IVGN-novel-miR_3629	0.156382	-0.236644	0.431708	0.0685938	0.0365329	-0.127455	0.095707	-0.0503717	0.119432	-0.0223661	0.111643	0.0597472	0.0844346	-0.0982128	0.115809	-0.0594165	0.635928	0.0429222	0.734598	0.0441994
IVGN-novel-miR_3537	-0.108887	0.105306	-0.0554952	-0.451217	0.387176	0.00217034	0.0101825	-0.0620252	0.378224	0.234809	0.146565	0.168951	-0.577933	-0.286142	0.344331	0.136944	0.343619	0.15868	0.735267	0.0755422
IVGN-novel-miR_3570	0.0314935	-0.0777708	0.540457	-0.0708736	-0.159625	-0.581101	0.13853	-0.137756	-0.0143512	0.245281	0.0345212	0.286914	-0.287636	0.0359962	0.204328	0.117598	0.989388	0.00207164	0.737054	-0.070475
hsa-miR-627	0.544421	-0.580549	0.259642	0.398152	-0.203057	-0.0895698	0.22316	0.159335	-0.0303967	0.0773663	0.238132	0.393503	0.115352	-0.118175	0.243792	0.293847	0.915318	-0.0178594	0.73759	-0.0788644
hsa-miR-660	0.0660648	0.502484	-0.302139	-0.936801	-0.438345	0.184665	0.292353	0.192237	-0.919089	0.0442825	0.44637	0.371698	0.565308	0.557127	-0.590287	-0.630733	0.958175	-0.0167055	0.73824	-0.129366
hsa-miR-429	0.869083	1.53824	-0.153906	-0.630719	-0.861866	1.26635	0.622026	0.277073	0.417511	0.958269	0.907194	1.04508	2.18009	-0.17388	-0.536005	0.854894	0.906288	-0.0600805	0.740243	-0.243411
hsa-miR-142-3p	-0.691429	-0.0756044	-0.152277	-0.0205655	0.144271	0.247245	0.0424456	0.0308367	0.0388632	-0.0969989	0.098162	0.21185	-0.33116	-0.182361	-0.0420853	-0.0489471	0.325019	0.132538	0.743046	0.059745
hsa-miR-27a*	-0.580564	-0.124521	0.0234767	-0.0557216	-0.0484711	0.00821767	-0.00807173	-0.446204	-0.172226	-0.419769	-0.4005	-0.343325	-0.353591	0.183725	-0.427311	-0.135757	0.817533	-0.0307399	0.744033	0.053636
hsa-miR-487a	0.486617	0.159396	-0.42265	0.550579	0.298994	0.485149	0.222822	0.850054	0.145272	0.581637	0.268053	0.514932	0.327607	-0.091225	-0.000966233	0.510825	0.390851	0.158511	0.744463	0.0731205
hsa-miR-92b*	-0.154901	-0.105693	0.724153	0.507043	0.132374	0.402526	0.378219	-0.0256607	0.178142	0.284147	-0.297625	-0.0670495	-0.120799	0.355426	0.251616	0.251374	0.899146	-0.0214312	0.745103	0.0665129
1568-rev-mmu-mir-325	0.358152	0.123983	-0.150519	0.398729	-0.209007	0.218925	0.235884	0.0962499	-0.0685232	0.172699	0.0396962	0.192507	0.263757	-0.403233	0.123336	0.266249	0.675577	0.0548708	0.745218	0.0608501
1526-mut1-has-mir-93	0.0799925	-0.185614	0.350749	0.19046	0.0674599	0.0294094	0.0920323	-0.501349	-0.164572	0.0370719	-0.253472	-0.133877	-0.0456064	0.417919	0.316841	-0.144441	0.237788	-0.168821	0.745338	-0.0474355
1536-rev-has-mir-27a	0.329353	0.336781	0.169973	0.221757	-0.0389682	0.310485	0.0256641	0.150848	0.236142	0.102675	0.202179	0.287011	0.537835	-0.318356	0.281417	0.171067	0.819101	0.0265008	0.745871	0.0535726
hsa-miR-592	-0.260207	-0.293693	-0.586783	0.0465874	0.275914	0.273174	-0.262161	-0.312585	0.210746	-0.366837	-0.392266	-0.342476	-0.153763	0.151359	-0.160382	-0.473284	0.959182	-0.00853147	0.746463	0.0681829
hsa-miR-127-3p	-0.87097	0.499281	-0.755345	-0.0364583	-0.384754	0.0418702	-0.296946	-0.640881	0.707385	-0.806483	-0.634821	-0.585469	0.108918	0.184588	-0.572169	-0.324037	0.572086	-0.162957	0.747272	-0.100387
IVGN-novel-miR_3367	0.0187519	-0.302042	0.337103	0.308236	-0.286059	-0.829438	-0.116809	-0.244237	0.349886	0.189951	0.0540434	0.25771	-0.526237	-0.142404	0.334399	0.192291	0.948719	0.0135793	0.748652	-0.0900867
IVGN-novel-miR_3505	-0.298159	1.6551	-0.65608	-0.352586	-0.308355	0.151867	0.462656	0.727886	-0.599454	0.787369	1.72009	0.340402	0.285611	0.0935228	-0.657528	1.08402	0.827675	0.101154	0.749126	-0.169443
hsa-miR-380	-0.295479	0.166729	-0.325566	-0.0152293	-0.327833	-0.468036	-0.0594391	-0.214156	0.334307	-0.239709	-0.07905	-0.169464	-0.219911	0.0586887	-0.163878	-0.336608	0.847063	0.0243499	0.749505	-0.0454753
hsa-miR-653	-0.241589	0.0339942	-0.0614189	-0.0273773	-0.237752	0.0285789	-0.0230446	-0.251027	0.0408699	-0.0458252	-0.0266781	-0.0343237	-0.061623	-0.0169584	-0.177134	-0.175744	0.542592	0.0373988	0.750318	0.0236042
hsa-miR-15a	0.645829	1.77318	-0.546199	-0.671688	-0.680804	0.431789	0.781188	0.360046	-0.829882	0.350552	1.82709	1.46754	0.98012	0.23321	-0.714754	0.892635	0.909777	0.0612514	0.756155	-0.189118
hsa-miR-29b-2*	0.19433	-0.100938	0.561997	0.337365	0.0474288	0.209498	0.0416045	0.0072689	0.0814232	-0.374166	-0.136974	-0.306394	0.0519428	0.670526	0.0390825	-0.165467	0.547068	-0.102151	0.756705	0.0592592
hsa_snoRNA-hY3_RNA-related	-0.138903	-0.162867	0.617291	-0.0861346	0.138295	0.156153	-0.0356347	-0.124561	0.204339	-0.0191587	-0.0624439	-0.0767517	0.022513	0.123099	0.27641	0.126693	0.389465	-0.103044	0.756797	-0.0498731
IVGN-novel-miR_3362	0.57644	-0.192678	0.316193	0.6683	-0.296861	-0.578721	0.0542441	-0.113482	-0.0176825	0.55671	0.260257	0.437499	-0.693528	-0.637076	0.762393	0.398872	0.528462	0.18152	0.75776	0.124447
IVGN-novel-miR_3426	0.210129	0.452336	-0.350388	0.18669	-0.0569316	-0.261917	0.196149	-0.0614079	0.162798	0.229523	0.315075	0.139955	-0.15472	-0.0955589	-0.0408657	0.196441	0.35865	0.12051	0.758024	0.0536623
IVGN-novel-miR_3344	-0.230153	0.0517516	-0.0879341	-0.147814	-0.201347	-0.241048	-0.131464	-0.0721246	-0.152584	0.0246081	-0.0322934	-0.691928	-0.247991	0.0788744	-0.418846	-0.111385	0.893242	0.015476	0.758326	0.0320794
hsa-miR-216a	-0.176655	0.0480667	-0.320174	-0.271725	-0.337414	-0.21393	-0.0843409	-0.0982726	-0.312579	-0.271343	0.0774845	-0.0871205	-0.460825	-0.00673319	-0.252806	-0.258317	0.414502	0.0740036	0.758895	0.0326987
hsa-miR-29c	-0.0279894	2.39449	-0.659732	-0.454813	-0.0975817	1.42807	0.332627	1.18511	0.0587841	-0.330724	1.98448	1.06246	0.867295	0.63213	-1.27028	0.571869	0.530679	0.372677	0.760779	0.230152
hsa-miR-562	-0.156052	-0.12208	-0.157339	-0.0698468	-0.234182	-0.297251	-0.27779	0.129786	-0.119619	-0.259621	0.00278991	-0.124667	0.0177694	-0.34127	-0.0751593	-0.406166	0.478485	0.0607174	0.762412	0.0284149
hsa-miR-34a*	-0.0335175	0.0181113	0.0949694	-0.0850804	0.190578	-0.0791821	0.187955	0.0873933	-0.568655	-0.0372635	0.148485	0.191856	0.148356	-0.024126	0.12399	-0.088343	0.790151	-0.0303318	0.762463	-0.0223227
hsa-miR-802	-0.109045	-0.0259745	-0.102543	-0.114012	0.0625293	-0.0242532	0.0244698	0.0835867	-0.0311608	-0.125717	0.0539806	-0.117057	0.116903	-0.306514	-0.0720777	-0.0439943	0.514669	0.0409877	0.763071	0.0242043
IVGN-novel-miR_3512	-0.0122295	0.46895	0.158786	-0.127404	-0.287501	-0.437616	-0.201677	-0.00201732	-0.827247	0.186974	0.139739	0.0864674	-0.962746	0.344709	0.149448	-0.0406471	0.81275	0.0560777	0.7638	0.0878065
IVGN-novel-miR_3321	0.439322	-0.17406	-0.0121845	-0.139574	-0.244071	-0.988533	0.2331	-0.0425891	0.151568	0.5836	-0.059529	-0.00171038	-0.727849	-0.418948	0.146889	0.674803	0.821109	0.0600545	0.765196	-0.10524
IVGN-novel-miR_3626	0.0270004	1.24876	-0.132056	-1.60861	0.994194	0.931975	0.193859	0.709472	1.11473	-0.0276817	0.482706	0.274475	-0.205248	0.615008	1.14301	0.15011	0.863165	-0.0749834	0.765506	-0.182175
IVGN-novel-miR_3606	-0.0756827	-0.0175844	-0.00299958	-0.197226	0.189238	0.0614816	-0.118632	0.14524	-0.205562	0.138767	0.116084	-0.777217	0.166436	-0.500006	0.257563	-0.137739	0.958588	-0.00857145	0.76642	0.0463074
hsa_snoRNA-U2-related	-0.068672	0.41521	0.242165	0.442453	-0.00832815	-0.565417	0.406215	-0.0608877	0.357036	0.45029	0.208418	0.286768	-0.164416	-0.0337662	-0.024538	0.275829	0.33561	0.16216	0.768489	0.0629579
hsa-miR-142-5p	-0.480145	0.315012	0.933415	0.456829	0.327768	0.756202	0.66887	0.905315	0.334634	0.711304	0.340559	0.901186	0.491326	0.0519211	0.532266	0.802239	0.840976	0.0448076	0.769126	-0.0845913
IVGN-novel-miR_3668	-0.094396	-0.165981	-0.106538	-0.137084	-0.0155617	-0.00881929	0.0894359	-0.0646235	-0.179988	-0.177297	-0.172702	0.149596	0.101294	-0.301116	0.000382672	-0.254131	0.610415	0.0397295	0.76987	0.0253293
1546-mut1-cel-mir-244	-0.170709	0.124069	-0.193701	0.0360728	-0.433591	-0.286442	-0.0326796	0.0408688	0.260218	-0.00674662	-0.0470677	0.0546286	0.228565	-0.501865	-0.193478	0.0473737	0.701511	0.0502611	0.770629	-0.0491991
hsa-miR-661	-0.746879	-0.16009	-0.336222	-0.0611669	0.0377403	0.193822	-0.253512	-0.473935	0.258323	-0.632716	-0.998756	-1.75751	0.0297957	0.166156	-0.638749	-0.550782	0.608852	-0.162513	0.772587	0.0695957
1563-mut2-mir-34c	0.152184	0.371334	0.25415	-0.0138553	-0.313091	-0.274609	0.0337994	-0.0999954	0.18055	-0.0620659	-0.0994292	0.0304429	-0.0193275	0.0970288	0.0605207	-0.202685	0.793323	0.0294001	0.77345	0.0454676
IVGN-novel-miR_3475	0.000138388	-0.131988	0.370389	-0.348956	-0.0407308	-0.467285	0.0167216	-0.0450933	-0.106939	0.0948227	0.0504865	0.0922572	-0.277399	4.39122e-05	0.0859097	-0.0279229	0.921331	0.0118273	0.773905	-0.04823
IVGN-novel-miR_3632	0.0263088	-0.209188	0.76246	0.78307	0.227229	0.343787	0.531359	0.415466	0.354905	0.622478	-0.0849261	0.274556	0.0974705	0.895924	0.255862	0.329549	0.7625	-0.0574093	0.774703	-0.0724235
IVGN-novel-miR_3481	-0.00694572	-0.0370844	0.277159	0.132298	-0.0471573	0.203788	0.142454	0.0814359	0.27247	0.236689	-0.28771	-0.190436	-0.0784301	0.162724	0.120536	0.0470707	0.985755	0.00177141	0.775624	0.0240343
hsa-miR-10b*	-0.264071	-0.327475	-0.00560515	0.0746746	0.0188396	0.161832	-0.319863	-0.234064	-0.329886	0.105422	-0.727749	0.00818995	0.431396	-0.757149	0.252457	-0.440653	0.903123	-0.0248256	0.776688	0.0715198
1572-rev-has-mir-152	0.0872795	0.408692	0.200563	-0.359881	0.0264077	0.155733	0.0643462	0.161074	0.203073	0.214818	0.0716664	0.223792	0.248509	0.0715637	0.0768884	0.105354	0.966358	-0.00411511	0.777964	-0.0391131
hsa-miR-140-5p	-0.12952	0.138714	-0.0785145	0.00526783	-0.30961	0.149897	-0.0558166	0.0197578	-0.00601798	0.0123884	0.203663	0.0914278	-0.0793502	0.206708	0.0381962	-0.186759	0.918704	0.00877105	0.780895	-0.031993
hsa-miR-499-5p	-0.614719	-0.736839	-0.0916773	-0.143533	-0.146948	-0.347815	-0.146559	-0.246058	-0.0375427	-0.12382	0.0523414	0.0307994	-0.573712	-0.507701	-0.0275727	-0.0740392	0.578428	0.0830589	0.781975	-0.0511654
IVGN-novel-miR_3366	0.120771	-0.079357	0.654531	0.712998	-0.000594113	-0.248671	-0.00605279	0.0517412	0.103922	0.678897	0.266394	0.611397	-0.222192	-0.0654333	0.942146	0.452362	0.867677	-0.0378893	0.782189	-0.0834411
IVGN-novel-miR_3672	0.0169971	-0.167708	0.317041	-0.0808691	0.33559	0.0548726	0.0670089	-0.0566116	0.20534	0.0698871	0.0686988	0.293608	0.113581	0.0580695	0.0948805	-0.0754656	0.603568	0.0458883	0.78281	0.0315543
IVGN-novel-miR_3375	-0.236516	-0.0112938	0.280277	0.178375	-0.548748	-0.333025	-0.0191783	0.183234	0.0724217	0.192417	0.0301001	0.140106	-0.313714	-0.716426	0.15248	0.16646	0.328779	0.171814	0.783964	0.0659783
hsa-miR-199b-5p	-0.133514	0.543666	-0.199635	-0.729556	0.58122	-0.0333406	-0.059917	0.117201	-0.189208	-0.420459	-0.0145713	0.146441	0.594771	0.336477	-0.54927	-0.776563	0.801807	0.0660067	0.784008	0.103453
IVGN-novel-miR_3351	-0.0298318	-0.299701	0.419946	-0.294968	-0.0395429	-0.404304	-0.0977304	-0.0830192	-0.0661613	-0.0529005	-0.125483	0.00746623	-0.524187	-0.107639	0.12073	-0.131814	0.580759	0.071875	0.784234	0.0526605
hsa-miR-614	0.0611335	0.0278536	-0.062553	-0.133572	0.0153062	0.0162506	0.0971144	-0.00960596	0.0413766	-0.225101	-0.114893	-0.177658	0.0932052	-0.135528	0.0442627	-0.118318	0.876715	-0.00960117	0.78467	0.0164976
hsa_snoRNA-hY4_RNA-related	-0.281917	-0.219141	1.05099	0.147843	0.26682	-0.472117	0.172477	-0.134916	0.183611	0.239578	0.0846292	0.00893414	-0.568623	0.0761911	0.333826	0.129637	0.676181	0.0944749	0.787156	0.089322
IVGN-novel-miR_3390	0.170733	-0.151172	0.454074	0.136665	-0.0930784	-0.355111	0.257731	-0.137049	-0.0206189	0.162907	0.214457	0.253081	0.200657	-0.0614284	0.111862	0.026471	0.967406	0.00499447	0.787879	-0.0423719
hsa-miR-569	-0.309618	-0.0586901	-0.230569	-0.0617286	-0.0602859	-0.0910031	-0.0697078	-0.0799212	0.0433291	-0.115068	0.179502	-0.0628355	-0.204045	-0.0672773	0.0861138	-0.264195	0.637059	0.0359679	0.788216	-0.022965
IVGN-novel-miR_3308	0.125914	-0.193077	0.709025	0.696465	0.0284989	0.641157	0.627935	-0.182416	-0.0272458	0.598183	-0.0696938	0.42112	-0.0313085	0.275568	0.247232	0.597165	0.964016	0.00915783	0.788982	0.0624997
hsa-miR-30e	-0.351372	1.21799	-1.13334	-0.567966	-0.357263	0.45612	0.330052	0.232408	-0.0617005	-0.100144	1.11118	0.623211	-0.014213	-0.317518	-0.62806	-0.0165773	0.333417	0.36069	0.789516	0.121453
1557-shuf-mir-324	0.0590441	-0.104836	0.157982	-0.0372128	-0.0924981	-0.192389	-0.0445458	0.200395	-0.188014	0.0979044	-0.120734	0.0370433	0.142633	-0.959124	0.148483	0.268603	0.636911	0.0808627	0.790796	0.064866
hsa-miR-21*	-0.0853316	-0.175419	-0.134038	-0.109828	0.046938	-0.00859436	0.242606	-0.067445	0.114976	-0.115843	-0.0248494	-0.07773	0.0645183	0.372514	-0.306677	-0.637163	0.489196	0.0938221	0.790875	0.0489898
hsa-miR-296-5p	-0.951662	-0.337057	-1.04143	-0.660523	0.304853	-0.1613	-0.979545	-0.398158	0.300856	-1.25	-0.863238	-1.20214	-0.157767	-0.198284	-0.790532	-1.10018	0.893264	-0.0415864	0.791144	0.0871723
hsa-miR-33b*	0.311071	0.243673	-0.211774	-0.273998	-0.00265959	0.183155	0.0210843	0.236055	0.0889547	0.160224	-0.0970866	0.301327	0.311959	-0.747012	0.192377	0.158901	0.549652	0.100946	0.792576	0.0625214
IVGN-novel-miR_3310	0.00850904	0.0299494	0.156398	0.236907	0.594034	0.0757955	0.0865047	0.155318	0.846566	-0.131109	-0.12307	-0.0272288	0.548938	0.0101012	-0.0136483	0.0207004	0.916793	0.0175248	0.792602	0.0420758
IVGN-novel-miR_3433	0.321314	-0.250331	0.130035	-0.743465	-0.00370177	-0.311023	0.297401	-0.520001	-0.276329	0.256909	0.53987	0.495262	-0.246283	-0.31575	-0.060078	0.289488	0.732401	0.0778173	0.793034	-0.0597063
hsa-miR-96	0.847522	1.31257	-0.664263	-0.72903	2.63159	0.848802	0.919695	0.165291	-1.39804	0.140352	0.958199	0.546891	1.70452	1.13081	-1.44665	0.528244	0.982997	-0.0142689	0.793434	0.228632
hsa-miR-576-5p	-0.397939	0.287725	-0.361015	-0.418017	0.0683525	-0.591111	-0.291861	-0.323674	0.0589807	-0.205139	-0.103888	-0.0316568	0.0572796	-0.289434	-0.351963	-0.156852	0.9592	-0.00719455	0.794812	-0.0500918
1564-rev-mir-34c	0.0243744	0.119095	0.12179	-0.242585	-0.142892	0.208558	0.242215	0.00899143	0.0985242	0.170506	0.120441	0.434641	0.171741	-0.0758683	-0.140693	-0.00697199	0.276007	0.10992	0.795871	0.0276715
hsa-miR-17	0.52811	-0.693357	0.83402	1.27934	-0.188687	0.0429482	0.780993	-1.69629	0.0583481	0.8698	1.63714	1.47809	0.0299965	0.0381064	0.915175	0.651284	0.996554	0.00223077	0.797111	-0.108245
1544-rev-mmu-mir-191	-0.119644	-0.0487817	-0.103074	0.0548949	-0.0956512	-0.0899343	0.117333	-0.135543	-0.67667	-0.065707	0.206809	0.198472	0.210695	-0.562169	0.1896	0.0497823	0.820853	-0.0351016	0.797777	-0.0390086
hsa-miR-941	-0.30156	-0.263742	-0.164429	-0.579369	-0.343785	-0.168432	-0.223862	-0.260762	-0.364937	-0.646377	-0.307591	-0.207115	-0.220917	-0.285369	-0.324459	-0.477796	0.926296	0.00780526	0.798081	0.0235826
hsa-miR-516a-5p	0.0138493	-0.114904	0.0864815	0.207854	-0.551202	-0.828939	-0.213133	0.108098	0.144662	-0.19685	0.0597629	-0.0433086	-0.198785	-0.139849	-0.773677	0.0566688	0.417332	0.153275	0.798362	0.0661004
hsa-miR-450b-5p	-0.0112631	0.0254127	0.127557	0.00483145	-0.213566	0.0144616	-0.329063	-0.00788005	-0.056932	0.0258143	-0.409962	0.0329439	0.238032	-0.744524	0.0809912	0.190496	0.959389	-0.00771935	0.800422	0.0499901
IVGN-novel-miR_3603	-0.22318	-0.14694	0.272748	-0.163732	0.352307	0.194145	0.00614722	-0.0214404	0.0257407	-0.0911744	-0.463836	-0.127142	-0.25352	0.416139	0.223397	-0.0153921	0.385541	-0.124852	0.80083	-0.045098
hsa-miR-767-5p	-0.159809	-0.285109	-0.138514	-0.15697	-0.0449373	-0.229353	-0.15165	0.00912517	-0.11409	-0.162735	-0.162054	-0.0882819	-0.0504181	-0.325821	-0.176083	-0.186706	0.386317	0.0443922	0.804436	0.0156418
hsa-miR-145	1.82369	2.36074	-0.755578	1.15082	1.43634	1.30672	-1.50164	1.11071	1.37136	-0.325312	1.57353	2.17598	1.43609	1.45761	0.664281	1.90964	0.545269	-0.389626	0.806582	-0.146451
IVGN-novel-miR_3513	0.335746	0.72885	-0.251237	-1.46909	0.900887	0.622284	-0.163326	0.409173	1.29409	-0.151953	0.233401	0.0738048	-0.699437	0.652514	0.927898	0.232938	0.875812	-0.0649265	0.808042	-0.133906
hsa-miR-139-3p	0.303228	-0.0771752	0.126501	-0.43046	-0.620732	0.0672038	-0.0372831	-0.377862	-0.041921	0.389095	0.143527	0.0572847	-0.110701	-0.652338	0.498773	0.103493	0.994686	-0.00135616	0.809861	-0.0650455
hsa-miR-133a	0.268273	0.991058	-0.0480372	0.0308841	-0.421898	0.811011	-0.967288	0.109476	-0.320735	-0.692564	0.277089	0.444861	1.00695	0.533087	0.0920297	-0.202172	0.34959	-0.317297	0.81034	-0.0855922
IVGN-novel-miR_3347	0.703333	1.91378	-0.933032	-0.873884	0.973964	1.40277	0.142849	0.917678	0.84749	-0.101578	1.07914	0.591097	-1.00797	2.01319	1.18385	0.704969	0.766714	-0.168209	0.813037	-0.192354
hsa-miR-548c-3p	-0.253158	-0.26111	-0.334738	-0.344823	-0.14637	-0.50121	-0.173919	-0.249039	-0.0611765	-0.394538	-0.0623948	-0.345438	-0.372944	-0.345382	-0.13099	-0.458195	0.408375	0.0662184	0.813451	0.0199764
hsa-miR-708*	0.525844	0.0627345	0.236386	-0.122625	-0.277665	0.253079	-0.087525	0.326785	-0.225644	0.0615548	0.00388952	0.163757	0.116248	-0.633998	0.337275	0.399689	0.902466	0.0219105	0.813558	0.0581551
hsa-miR-141	0.809085	1.86441	-0.36261	-0.658772	-0.457485	1.60029	0.807307	0.206286	-0.463073	0.0643016	1.59448	0.819852	2.25473	-0.550146	-0.865918	0.252404	0.72445	0.212571	0.813733	0.193052
hsa-miR-301a	0.65394	1.10078	0.237405	0.244474	-0.340487	1.33608	0.333191	0.546716	-0.728242	1.23577	0.374212	0.64218	1.72079	-0.195095	-0.468338	0.618241	0.902301	0.0507679	0.816932	0.119799
IVGN-novel-miR_3683	-0.0616614	-0.0206902	0.328053	0.192437	-0.0341798	0.0687146	0.140326	-0.0241753	0.141912	0.0558369	-0.264171	-0.0119769	-0.1136	0.287157	0.147134	0.0920078	0.504707	-0.0606394	0.817284	-0.0243961
hsa-miR-411*	0.315928	0.272067	0.0922085	0.15448	0.120485	-0.490791	0.232001	0.431814	0.429634	0.193723	0.399916	0.326641	0.200286	0.269273	0.115686	-0.120729	0.514094	0.0903799	0.818522	-0.0387327
hsa_snoRNA-U1-related	0.185887	0.845428	-1.03022	-0.218053	0.173015	0.136373	0.495369	-0.168309	0.318006	0.610531	0.913711	1.04058	-0.452161	0.0531127	0.326382	0.458971	0.578896	0.178617	0.823903	-0.0811706
IVGN-novel-miR_3671	-0.21962	-0.152497	-0.348684	-0.51446	-0.147695	-0.366588	-0.287213	-0.317222	-0.109716	-0.290051	-0.156472	-0.217067	-0.290711	-0.402957	-0.139406	-0.415327	0.466824	0.0514931	0.824037	0.0205097
IVGN-novel-miR_3417	0.285513	-0.0107633	0.181735	0.0308832	0.179835	-0.0272053	-0.298524	0.258796	0.218832	0.48687	0.00478162	0.179158	-0.0770333	-0.099721	0.146843	0.358557	0.725191	0.0419981	0.824448	0.024505
hsa-miR-410	-0.00823348	0.259355	-0.187109	0.00318953	0.142439	0.373106	0.242531	0.0428881	0.320949	-0.0789987	0.367113	0.366791	-0.0243171	0.612353	0.172383	-0.216459	0.89964	0.0176784	0.829154	-0.0388655
1547-mut2-cel-mir-244	-0.14874	0.271836	-0.210159	0.072455	0.100615	-0.233535	0.0631163	-0.272644	0.141011	-0.0412683	-0.0995491	-0.0821003	0.233355	-0.0690162	-0.290192	-0.0919598	0.865474	0.0178731	0.829639	0.0298653
IVGN-novel-miR_3336	-0.0295468	0.0872978	0.116678	0.172016	-0.0981783	-0.238345	-0.0273456	-0.0509702	-0.195525	0.0204584	0.00151124	-0.673443	0.0782848	0.0913155	-0.235645	-0.014927	0.649721	-0.0560398	0.829841	0.0218965
hsa-miR-34b	0.114269	0.000433841	0.122213	0.0557622	0.610624	0.275811	0.105968	-0.102868	0.22547	-0.151329	0.11007	-0.0446305	0.0665364	0.599866	-0.0201784	-0.00396889	0.703174	-0.0504143	0.830903	0.0359551
hsa-miR-770-5p	0.0477171	0.303155	0.22139	0.0890906	0.52522	0.729857	0.329674	0.321868	0.352704	-0.0765707	-0.427817	-0.0833326	0.678671	0.390399	0.0145083	0.0345229	0.641131	-0.0851125	0.833763	0.0398795
hsa-miR-221	-0.356407	0.256619	0.122373	0.287362	0.308456	0.049627	-0.0634448	0.295842	0.407658	0.0169646	0.744154	0.99488	0.27672	-0.123263	-0.0888927	0.248419	0.371334	0.177094	0.834374	0.0330924
hsa-miR-376b	0.126261	0.252387	0.174479	0.120765	-0.233072	0.231162	0.176561	0.135339	-0.0175472	0.140791	-0.0112756	0.214734	-0.0825691	0.475155	0.162782	0.00567165	0.750724	-0.0310443	0.83655	-0.0282625
hsa-miR-422a	0.0700583	0.098362	0.191588	0.138312	-0.0816757	-0.129734	0.159424	0.101269	0.420437	-0.0109738	-0.162569	0.00515516	-0.119719	0.248532	-0.0801945	0.227318	0.981035	-0.00234629	0.839051	-0.0211657
IVGN-novel-miR_3346	0.0393473	0.175809	0.177393	0.266903	0.60507	0.151125	0.0660876	0.307614	0.867384	-0.0311182	-0.0529299	-0.0569189	0.809241	0.0377478	-0.0920511	0.0297386	0.941499	0.0134782	0.840408	0.0397722
IVGN-novel-miR_3343	0.106793	-0.330018	0.515782	0.641875	-0.035777	-1.26839	-0.407948	-0.611693	0.0283898	0.507254	0.299449	0.445385	-0.848972	-0.0793055	0.730799	0.314915	0.911564	-0.0384343	0.84188	-0.0909823
IVGN-novel-miR_3398	0.420127	0.0293672	0.648107	0.751945	-0.108711	0.512336	0.66246	0.663849	-0.0771032	0.71539	0.214216	0.267047	0.373792	-0.158739	0.542969	0.951967	0.862733	-0.0359115	0.842192	-0.0519688
IVGN-novel-miR_3600	-0.173802	-0.0984372	0.12939	-0.173898	-0.182842	0.0336304	0.0497462	0.0190185	-0.313553	-0.316823	-0.00408152	-0.0693881	0.0762598	-0.0469214	-0.221916	-0.187902	0.967875	0.00336648	0.843986	0.01746
hsa-miR-28-3p	0.245077	0.364912	0.171119	-0.711234	-0.416212	-0.570883	-0.317824	0.188077	-0.989029	0.142015	-0.0185195	0.544467	-0.342923	0.723069	-0.367628	-0.364087	0.927972	-0.0261109	0.844099	-0.0649783
IVGN-novel-miR_3506	-0.0371818	1.58861	-0.441108	-0.224526	-0.429224	0.157129	0.52968	0.835959	-0.466235	0.967218	1.59182	0.546851	0.314592	0.148646	-0.671273	1.00239	0.667746	0.186328	0.844445	-0.0963051
hsa-miR-500	0.205222	0.129373	0.156783	-0.654083	-0.729573	0.453145	-0.139158	-0.127642	-0.915138	0.379036	0.0621291	0.32619	0.380791	-0.637855	-0.0734983	0.286207	0.824125	-0.060054	0.846648	-0.0620999
IVGN-novel-miR_3627	-0.495594	-0.111188	-0.0316402	0.301595	0.421249	0.166775	0.0235198	0.159728	0.429299	-0.115266	-0.0387316	-0.251231	-0.0251547	0.132254	-0.069484	-0.0068009	0.833174	0.0305059	0.847441	0.0341624
hsa-miR-106b*	-0.166561	-0.7914	0.121518	-0.0321283	-0.320292	-0.300908	-0.224229	-0.208861	-0.331042	-0.0189255	-0.14453	-0.0624258	-0.608413	-0.636204	0.0331133	0.0434722	0.591778	0.0853593	0.84751	0.0437128
hsa-miR-132*	-0.767091	-0.214694	-1.09845	-0.965009	0.212828	0.246637	-0.816057	-0.552873	-1.11283	-1.13648	-0.0447635	-0.516567	0.233301	-0.282713	-0.34405	-1.03897	0.497039	-0.20567	0.847517	-0.0728543
hsa-miR-624*	-0.392323	-0.223693	-0.201309	-0.0595472	-0.290015	-0.339822	-0.0924564	-0.0973938	-0.215911	-0.332988	0.102938	0.0239471	-0.565435	0.0251692	-0.0520898	-0.315531	0.643343	0.0504239	0.848053	-0.0241465
hsa-miR-30e*	0.67212	0.447989	0.206196	0.025757	-0.842179	-1.34136	-0.569105	-0.0189732	-1.15865	0.816515	-0.115377	0.763511	-1.26006	-0.414129	-0.0126779	0.723187	0.740604	0.148123	0.848127	0.10234
hsa-let-7d*	-0.282949	0.291133	-0.355529	-0.232333	-0.0997617	0.202647	-0.346644	-0.20158	-0.542046	-0.433674	-0.127666	-0.224415	0.141106	0.18251	-0.148009	-0.654568	0.64302	-0.0763279	0.848934	0.0402747
hsa-miR-182*	-0.148391	-0.206991	-0.563107	-0.303157	-0.230671	-0.377164	-0.216891	-0.470473	-0.725093	-0.358175	0.012288	-0.275759	-0.59673	0.165853	-0.116687	-0.544835	0.731711	-0.0488657	0.849696	-0.0318138
hsa-miR-192*	0.189887	0.496144	0.0240603	-0.69369	-0.294119	-0.0288859	0.382655	0.00458188	-0.752082	0.180522	0.320344	0.247142	-0.269168	0.358115	-0.179155	0.0700296	0.958954	0.0114244	0.850408	-0.0460561
IVGN-novel-miR_3385	0.175064	0.238404	-0.154098	0.188775	0.399662	0.186001	-0.0363915	-0.16756	0.336628	0.133302	0.00112041	0.0143419	0.715596	-0.122894	0.113007	-0.158511	0.850962	-0.0271955	0.852175	0.0355018
IVGN-novel-miR_3688	0.0085391	-0.0973578	0.155752	-0.0200739	0.281158	-0.685254	0.371917	0.136755	0.0326415	0.222083	0.125609	0.0316995	-0.596757	0.406929	0.0999249	0.0338023	0.735263	0.0609811	0.853506	-0.0455143
hsa-miR-520d-5p	-0.061979	0.0434417	0.102575	-0.09734	0.109396	-0.042494	0.0589063	0.088741	0.108134	0.0488379	-0.272975	0.209777	0.148763	-0.0487514	-0.012129	-0.099262	0.704353	0.02743	0.853759	0.0117783
IVGN-novel-miR_3369	0.0916938	-0.0696067	0.517539	0.504594	0.00803088	-0.998028	-0.427413	-0.256106	-0.0938251	0.276072	0.0859404	0.567556	-0.885063	-0.184837	0.544921	0.276523	0.783454	0.0793178	0.854423	0.0711511
hsa-miR-124*	-0.131877	-0.0729364	-0.0799603	-0.070549	-0.246333	-0.183744	-0.0544416	-0.0914319	0.15893	-0.0810973	0.17374	-0.221548	0.0921047	-0.317646	-0.0410258	-0.198246	0.622304	0.041099	0.858348	-0.0146969
hsa-miR-208	0.128525	-0.844033	0.0975162	0.124625	0.000845857	0.0748496	-0.101903	0.0611688	-0.158869	0.0348418	-0.113118	0.121996	0.0921309	-0.617784	-0.0499925	0.123039	0.699681	0.0653554	0.859363	0.0435397
hsa-miR-920	0.229993	0.551758	0.610306	0.885035	0.180063	0.0916307	0.190158	0.258663	0.820124	0.261477	-0.218904	-1.53773	0.0982474	1.20708	-0.119344	0.311011	0.621443	-0.180699	0.860455	0.0505504
hsa-miR-515-3p	-0.207519	-0.104339	-0.103556	-0.074647	0.0910535	-0.140401	-0.0802899	0.0416984	0.0668714	-0.0213181	0.0293194	0.00786913	0.0110227	-0.208482	-0.111486	-0.0955068	0.274117	0.0598416	0.861174	0.0112117
IVGN-novel-miR_3392	0.0214832	0.0478134	0.614475	0.967685	0.286404	0.208797	0.177369	0.139679	0.382665	0.0639879	-0.38167	-0.067922	0.278159	0.968506	0.410459	-0.0472168	0.360019	-0.197413	0.863239	-0.0447006
hsa-miR-615-5p	-0.102787	0.0995074	-0.0162448	-0.0263969	0.18775	0.19458	0.0498703	0.0250005	0.160454	-0.196449	-0.00840741	-0.254615	0.174823	0.155756	0.0357962	-0.20858	0.735086	-0.0300937	0.863826	0.0166191
1559-mut2-rno-mir-101b	-0.271341	-0.083804	-0.0492	-0.0322263	-0.0114227	-0.295436	-0.0257977	-0.0599238	0.0148941	0.0337201	-0.1334	-0.0159457	0.00174916	-0.317896	0.015802	-0.132801	0.658359	0.0307961	0.864776	-0.0156187
hsa-miR-181a-2*	-0.392763	-0.254706	-0.399061	-0.36719	0.404211	-0.356627	-0.0704251	-0.312385	0.0318399	-0.607904	-0.162655	-0.29372	-0.198511	-0.00593341	-0.285982	-0.54841	0.851205	0.0279268	0.865649	0.0320197
hsa-miR-337-3p	-0.385163	-0.0927642	-0.201957	-0.160846	-0.0720193	-0.13565	-0.258903	-0.297144	-0.0266227	-0.256747	-0.123274	-1.59909	-0.0660336	-0.000956889	-0.256192	-0.317905	0.532236	-0.140577	0.866038	-0.0144613
hsa-miR-432*	-0.184249	0.0252649	-0.489827	0.0983839	-0.180211	0.106556	0.0128522	-0.1006	0.0713358	-0.134834	-0.19781	-0.194538	-0.0355504	-0.123257	0.0320849	-0.203522	0.875143	-0.0147453	0.86684	-0.0214527
hsa-miR-588	-0.112595	0.0237442	-0.0603924	0.0314443	0.0933269	0.0699218	-0.350058	0.363275	-0.090032	-0.0371063	-0.123339	0.222322	0.345278	-0.709508	0.219137	0.0439484	0.861502	0.0278289	0.867739	0.0328612
hsa-miR-154	-0.103101	0.193936	-0.25881	-0.572306	0.0104703	0.202414	0.000362025	0.0295641	0.276285	-0.452639	0.0566993	0.0892809	-0.112065	0.516617	-0.0921573	-0.511872	0.973738	0.00588242	0.870336	-0.0380301
hsa-miR-338-5p	0.327546	-0.283809	0.360729	0.543428	-0.208557	0.30379	0.0126894	-0.265132	-0.544323	0.509438	-0.238718	0.30891	0.220854	-0.147758	0.555632	0.205054	0.501347	-0.139613	0.870856	-0.034591
hsa-miR-514	-0.176287	-0.258954	-0.166729	-0.135497	-0.086841	-0.140352	-0.0356389	-0.17158	-0.0105785	-0.340415	-0.0445958	-0.176771	-0.199335	-0.135546	-0.112591	-0.174014	0.842172	0.0100183	0.874055	-0.00540506
hsa-miR-636	-0.00137801	-0.52052	-0.023588	-0.0813704	0.164008	0.275179	-0.288366	0.0368421	-0.0621172	-0.0878826	-0.00101653	-0.429311	0.288595	-0.329902	0.0518564	-0.0228893	0.555016	-0.0818751	0.874101	-0.0281933
hsa-miR-934	-0.00439176	-0.157964	-0.0192255	-0.0784046	-0.0851895	-0.177518	0.130348	-0.237092	0.0604275	-0.0240716	0.107514	-0.135326	-0.128308	0.107836	-0.116271	-0.171973	0.71295	0.025438	0.875194	-0.00993644
IVGN-novel-miR_3459	-0.257156	-0.148256	-0.2995	0.565924	-0.533827	-0.0110909	0.297706	-0.771365	-0.967395	0.291705	0.200722	0.0970458	-0.0180909	-0.360576	-0.0823373	0.139974	0.846952	-0.0476998	0.875617	-0.0337269
IVGN-novel-miR_3594	-0.0664036	0.225614	0.172598	-0.705695	0.644213	0.248534	0.118669	0.0739882	0.844704	0.185803	-0.00167363	0.287241	-0.292673	0.0476358	0.338192	0.0949897	0.562009	0.12193	0.87942	0.0394407
IVGN-novel-miR_3566	-0.101422	-0.205662	0.0802719	0.073259	0.269959	-0.209758	-0.0730275	-0.0113245	0.375223	-0.242087	-0.339784	-0.190652	0.0207755	-0.0512209	-0.0539741	-0.0388458	0.879365	-0.0171006	0.879843	0.0152577
IVGN-novel-miR_3493	-0.148411	0.0970301	0.523415	1.03113	0.112866	0.731588	0.168699	0.352985	0.500079	0.194828	-0.0445774	-0.269648	0.353568	0.808838	0.162031	0.0802402	0.709178	-0.0803371	0.882087	0.0401009
hsa-miR-431	-0.147199	0.394228	-0.787231	-0.3507	-0.213351	0.135406	-0.0755033	0.0864017	-0.316764	-0.65913	-0.0174817	-0.0475243	-0.127593	0.32047	-0.17736	-0.510268	0.826631	-0.0428829	0.882472	-0.0377866
hsa-miR-875-3p	0.959031	0.0695408	0.203699	0.0440233	0.333738	0.471781	-0.180345	0.575125	-0.0362008	0.145562	-0.105082	0.112309	0.426929	-0.225629	0.315688	0.729136	0.635296	-0.0954326	0.883627	0.0354378
IVGN-novel-miR_3492	0.2995	-0.324563	0.49514	0.787489	0.182699	-1.19002	-0.476464	-0.542807	0.124785	0.248061	0.426967	0.42868	-0.624246	-0.295106	0.917013	0.44202	0.837267	-0.0716316	0.884385	-0.0682131
IVGN-novel-miR_3553	-0.0693	0.00464812	0.0657061	-0.00396207	-0.13318	-0.169149	-0.0862827	-0.0714444	-0.193603	0.0196345	-0.0317879	-0.0338578	-0.0453278	-0.149289	0.0249164	-0.0660146	0.993267	0.000380465	0.884509	0.00805575
1565-shuf-mir-34c	0.274107	0.0119927	-0.00168922	0.314106	-0.109414	0.0251756	-0.0459258	0.235866	-0.198588	0.149626	-0.11746	0.113796	0.180501	-0.689722	0.266314	0.455415	0.99425	0.00117244	0.885209	0.032586
IVGN-novel-miR_3428	-0.228301	-0.205824	0.292417	0.129509	0.718368	0.37502	0.0186664	0.242016	1.04537	0.0964196	-0.20777	-0.187248	0.227566	0.280611	-0.111288	0.206202	0.912626	0.0232812	0.885568	0.0294254
IVGN-novel-miR_3349	0.143898	0.269517	0.0679982	0.123656	0.0449653	0.128874	0.275175	0.123775	0.091073	0.0531545	0.1829	0.0246544	0.108255	0.0511682	0.278459	0.0465173	0.902043	0.0063704	0.8856	0.00871851
IVGN-novel-miR_3323	-0.0479733	-0.177834	0.820903	0.709175	0.447428	0.401008	0.513236	0.123653	0.395315	0.391247	0.0459828	-0.0884849	0.133153	0.92198	0.221279	0.305564	0.602964	-0.101023	0.886129	-0.0367097
IVGN-novel-miR_3386	0.258527	0.345394	-0.0258094	0.17487	0.448404	0.200166	0.0765695	-0.0684916	0.38855	0.224973	0.0875675	0.242869	0.892624	-0.0798656	0.0814293	-0.0778095	0.957969	-0.0079621	0.887291	0.0294975
IVGN-novel-miR_3648	-0.204507	0.012996	-0.140087	0.287069	-0.00483498	-0.578597	-0.216313	-0.102382	0.00489376	-0.136749	-0.261696	-0.261473	-0.131592	-0.174033	-0.0874945	0.0624845	0.651696	-0.0508148	0.888657	-0.0220016
IVGN-novel-miR_3556	-0.00051338	0.556588	0.400722	1.02275	0.135483	-0.0846456	0.17512	0.304648	-0.0793917	0.0895696	0.121117	-0.208187	0.348266	0.736832	-0.0474757	0.172641	0.614295	-0.0997941	0.888881	0.0358319
hsa-miR-616*	-0.0463734	-0.00164502	-0.302099	-0.141938	0.165331	-0.200874	0.138007	-0.0144665	-0.0513645	-0.0805666	-0.0305658	0.0444979	-0.0600894	0.0261764	-0.133041	-0.133534	0.659412	0.0316172	0.889112	-0.0128112
IVGN-novel-miR_3555	0.954421	1.43492	-0.427372	0.647705	1.12919	0.890956	-1.17738	0.708715	0.502645	-0.122358	1.12957	0.700833	1.18796	0.875797	-0.271512	1.05244	0.676658	-0.180183	0.889378	0.0604674
IVGN-novel-miR_3559	0.141345	0.0960861	-0.218005	-0.684172	0.664485	0.191021	-0.0171908	0.0287604	0.537435	-0.100051	-0.0174612	-0.204525	-0.818708	0.208111	0.648986	-0.103768	0.836778	0.0511555	0.889461	0.0481382
hsa-miR-511	-0.207047	-0.104365	-0.578823	-0.261809	-0.0997429	-0.561808	-0.147949	-0.319126	-0.104624	-0.00364071	-0.155572	-0.323223	-0.0554144	-0.127558	-0.235125	-0.897197	0.527629	0.0898461	0.891408	0.0265578
IVGN-novel-miR_3569	0.505864	0.482219	-0.52456	0.0915953	0.0315313	0.174705	0.536239	-0.649316	-0.0221491	0.467219	0.447607	0.307502	0.0409439	0.00920736	-0.032405	0.615796	0.984476	-0.00434765	0.893045	-0.0314932
hsa-miR-146a	-1.15487	-0.0850072	0.220246	0.710722	0.0317644	-0.74587	0.805738	0.829185	1.15666	0.387713	1.20041	1.19949	-0.256824	-0.10826	-0.551949	0.0399458	0.153573	0.598953	0.895183	0.0487695
hsa-miR-374b	0.994671	0.529855	-0.404905	-0.404869	-0.598563	0.249542	0.133273	-0.079302	-0.0604453	0.838505	0.79715	0.861266	-0.0928503	-0.470702	0.138427	0.87801	0.706115	0.124794	0.89748	-0.052266
IVGN-novel-miR_3359	0.120115	-0.328826	0.385938	0.310498	-0.217934	-1.32124	-0.277506	-0.614116	-0.3019	0.260582	0.38616	0.473111	-0.99278	-0.243846	0.560235	0.196367	0.936387	0.0262459	0.897556	-0.0552359
hsa-miR-18b*	-0.0760405	-0.0849065	-0.0585096	-0.0391369	0.0921217	0.3798	-0.620915	0.0716917	0.24118	-0.327362	-0.0553335	-0.435544	0.298834	0.106363	-0.0808966	-0.250862	0.553968	-0.0944391	0.899166	0.0171952
hsa-miR-940	-0.246244	-0.182399	-0.134165	-0.206047	0.0677944	0.281443	-0.160138	0.314462	0.15278	-0.587256	-0.261789	-0.494988	0.348665	0.16569	-0.509338	-0.386693	0.888531	-0.0259598	0.899274	0.0254829
hsa-miR-28-5p	1.34077	0.867529	0.198731	-0.244764	-0.732987	-0.868531	-0.724946	0.326227	-0.895513	0.713067	0.890056	1.19074	-0.21687	0.274553	-0.231676	0.797744	0.972474	0.0157607	0.901623	-0.0624792
hsa-miR-30a*	-0.115019	0.0932942	-0.169783	-0.128719	0.188398	-1.63193	-0.786696	0.203092	-0.20737	-0.0228062	0.169458	0.213871	-1.06709	0.117904	-0.486808	0.0532926	0.608562	0.162826	0.901739	0.0517165
IVGN-novel-miR_3644	-0.0465174	-0.23807	0.193622	0.676719	0.321008	0.394248	0.0753886	0.214662	0.349962	0.205648	-0.154019	0.0423679	0.153336	0.330091	0.218788	0.0782625	0.850601	-0.0255344	0.902375	0.0217155
1530-mut1-mir-150	-0.195047	-0.0105584	0.0544161	0.0392801	0.162458	-0.0110154	0.155084	0.109394	0.471662	0.0544798	0.0420688	-0.231757	0.241038	-0.5068	0.132766	0.0863722	0.620167	0.065028	0.903533	0.018245
1578-mut1-dme-mir-11	-0.0209423	0.0641266	-0.115979	-0.062496	-0.309458	-0.198673	-0.0279153	0.0502795	0.153508	0.205311	-0.0360252	0.00260318	0.0440946	-0.289411	-0.162384	0.0246735	0.411306	0.0711185	0.904251	-0.0114802
hsa-miR-105*	0.260228	0.140822	0.123279	-0.228089	-0.25487	-0.35358	0.109883	0.148795	0.0306528	0.00568923	-0.0343615	-0.0930977	-0.0810503	-0.763417	0.196978	0.324472	0.677014	0.0687003	0.904648	0.0287193
hsa-miR-657	0.03405	-0.134495	0.0288386	-0.0227628	0.625362	0.112344	-0.0651271	0.215436	0.260088	-0.178326	0.149283	-0.135024	0.197568	0.256143	0.0285337	-0.128588	0.909556	-0.0142752	0.904833	0.0188087
hsa-miR-302d*	-0.711387	-0.274823	0.366486	0.442825	0.0733725	0.130933	0.317261	0.174238	0.34645	0.15449	-0.0382822	-1.09742	0.0269746	0.350528	-0.0427524	-0.199053	0.862801	-0.0435795	0.90519	-0.0293566
hsa_snoRNA-U2-related	1.72718	2.51927	-1.57771	0.23988	-0.274671	0.729359	-0.230863	0.0137968	-0.253822	2.31039	2.79238	1.44934	0.790698	-0.205082	-0.190493	2.27241	0.877215	0.120162	0.906234	-0.106331
hsa-miR-381	0.240081	0.589331	-0.243992	0.0838182	0.275181	0.16392	0.101158	0.722814	0.382516	-0.0283419	0.246099	0.471147	0.179796	0.388496	0.196073	0.0471778	0.742905	0.0474249	0.906247	-0.0181627
hsa-miR-556-5p	-0.176593	0.0467353	-0.306538	-0.00150974	-0.21748	-0.0256137	-0.0800189	-0.226534	0.0830805	-0.0410718	-0.320596	0.0973391	-0.0428695	-0.166526	-0.142182	-0.137596	0.751201	0.0248935	0.909088	0.00879361
IVGN-novel-miR_3434	0.800216	0.280071	-0.232812	0.242011	0.160616	0.421155	0.0106865	0.327171	-0.136808	0.567014	-0.0437294	0.169125	-0.011064	-0.3413	0.517547	0.823939	0.872969	-0.0335543	0.910301	0.0312622
hsa-miR-378	0.506006	-0.0967122	-0.156191	1.03055	-0.0129308	-1.2267	-0.418823	-0.525981	0.0328695	0.308253	0.531557	0.599119	-0.425598	-0.402621	0.96836	0.10486	0.969847	-0.0136651	0.910362	-0.0539126
1520-rev-rno-mir-16	-0.030397	0.234766	-0.0378397	0.117046	-0.312861	0.156601	0.113029	0.0892095	0.0704955	-0.0134307	-0.0353613	0.135591	0.354339	-0.300393	-0.169592	0.130511	0.735644	0.0368543	0.912029	0.0175028
IVGN-novel-miR_3326	0.468557	-0.0640973	0.301634	0.474461	0.342528	0.206336	-0.021405	0.520936	-0.173599	0.46704	-0.541268	0.107923	0.491085	-0.549134	0.385469	0.717224	0.702404	-0.0870737	0.914039	0.0270755
hsa-miR-26b*	-0.0965522	0.000645132	-0.426244	-0.245346	-0.166151	-0.983535	-0.22916	-0.286873	-0.0569511	-0.126653	-0.0309632	-0.286494	-0.267825	-0.147992	-0.305901	-0.472252	0.705055	0.0539695	0.914207	-0.0210379
hsa-miR-768-3p	-0.00912317	-0.0742898	-0.656813	-0.0256626	-0.081567	-0.0712701	0.0713234	0.148992	0.160274	-0.38742	0.274983	0.0577108	-0.532039	0.182622	-0.284612	0.102424	0.603898	0.0834964	0.914941	-0.0202193
IVGN-novel-miR_3702	0.198919	0.380752	0.569005	-0.51703	-0.0590418	-0.0797914	0.106222	0.0314125	-0.19966	0.21156	0.233595	0.275678	-0.204742	-0.240414	0.435575	0.233929	0.819386	0.0398814	0.915116	0.0260484
IVGN-novel-miR_3508	-0.285917	0.0448243	0.0117275	-0.0790202	0.322222	-0.0946839	-0.00665879	-0.232772	0.000523878	-0.00961719	0.163079	-0.0147438	-0.297904	0.12068	0.133887	0.0456199	0.875542	-0.0156572	0.91671	-0.0140453
hsa-miR-31*	-0.244223	-0.381524	-0.32799	-0.286108	-0.296398	-0.02744	-0.235501	-0.29253	-0.0850768	-0.230401	-0.00594819	-0.154329	-0.0907132	-0.303225	-0.157287	-0.453457	0.628225	0.0372148	0.9186	-0.00944319
hsa_snoRNA-hY1_RNA-related	-0.0249652	-0.13517	0.44829	-0.11774	0.410241	0.255443	0.178122	-0.636464	0.212197	0.471698	0.443357	0.557084	-0.149275	0.28387	0.106547	0.384984	0.936338	0.0153095	0.919045	-0.0171816
hsa-miR-154*	-0.0961739	0.0738034	-0.0452226	-0.350115	-0.2474	-0.235334	0.0706724	-0.0876088	-0.267196	-0.423851	0.0504258	-0.153644	-0.264352	-0.294682	0.0864827	-0.17118	0.852425	0.018296	0.919986	0.0108593
hsa-miR-373*	-0.299217	0.105964	-0.0323772	-0.0330225	-0.0892144	-0.326464	-0.362654	0.0559237	0.26777	-0.18032	-0.038805	-0.0181594	0.0831658	-0.291623	-0.207992	-0.0761023	0.682108	0.0439232	0.922832	0.0107494
IVGN-novel-miR_3587	0.161666	0.84497	-0.382828	-0.266192	0.207856	0.25178	0.229915	0.0816914	0.0450046	0.19367	0.433312	0.228401	-0.67874	0.513309	0.619117	0.217329	0.995271	0.00134995	0.924449	-0.0315451
IVGN-novel-miR_3698	-0.0218593	0.0829085	0.257758	-0.123292	0.189053	-0.306786	0.00169898	-0.000606508	0.0780098	0.176912	-0.0413685	0.163182	-0.00773554	-0.0504505	0.0952998	0.0571807	0.862595	0.0143939	0.925253	-0.0106099
hsa-miR-432	0.0594732	0.603627	-0.674368	0.45387	0.98647	0.339482	0.103928	0.440844	1.07049	-0.296398	-0.106176	0.312854	-0.0653843	1.36857	0.0181868	0.00933564	0.856625	-0.0581684	0.926315	-0.0379176
hsa-miR-148a*	0.0310999	0.0076284	-0.169673	-0.203238	-0.383904	-0.538472	-0.0476921	0.0368788	0.11494	-0.123061	-0.0619004	-0.11096	-0.433804	-0.12265	-0.11694	-0.117132	0.472572	0.0769356	0.929417	-0.0117948
IVGN-novel-miR_3400	0.118377	-0.00629374	0.585465	0.299746	0.397534	-0.520804	0.521651	0.284276	0.216898	0.319933	0.127436	0.0161515	0.0896418	0.529783	0.259256	-0.384603	0.691821	0.073178	0.931329	0.0221513
IVGN-novel-miR_3342	-0.346393	0.054048	0.235652	0.735224	0.733446	-0.209966	-0.187256	0.421723	0.881454	0.0760638	-0.360659	-0.0895528	0.545908	-0.0238222	-0.044115	0.233359	0.947505	-0.0158504	0.932919	0.0225028
1516-rev-rno-mir-15b	-0.0951238	0.196134	0.296393	-0.116379	-0.111154	0.145926	0.281235	0.165253	-0.0938639	0.373569	-0.164041	0.280655	-0.0131168	-0.0813133	0.155634	0.186112	0.750518	0.0347211	0.933081	-0.0091965
IVGN-novel-miR_3378	-0.106126	-0.055617	0.599083	0.922592	-0.131989	-1.31929	-0.350758	-0.592973	-0.0011994	0.446899	-0.111788	0.513582	-0.63024	-0.611852	0.853393	0.161482	0.91057	0.0411722	0.933623	0.0415795
hsa-miR-122	1.67534	3.82668	2.03912	3.90808	3.4632	-3.3174	1.93446	2.60064	4.00808	2.52532	2.14523	3.00616	-0.98468	3.04287	2.96384	2.17893	0.651362	0.51767	0.93557	0.132264
IVGN-novel-miR_3517	-0.102831	-0.588734	0.211925	0.791582	-0.00971664	0.304538	0.616774	-0.493658	-0.314955	0.28028	0.644054	0.575455	0.562933	-0.127897	-0.112559	0.169711	0.887089	0.0365126	0.936716	-0.0219196
hsa-miR-888	0.255909	0.620326	0.464293	0.236109	0.200238	0.210064	0.369479	0.501566	0.379317	0.473014	0.0168597	0.393638	0.695092	0.0623772	0.21227	0.310513	0.836959	0.0233379	0.937987	0.0110931
IVGN-novel-miR_3372	-0.389231	-0.300384	0.225009	0.574572	0.398712	-1.25354	-0.460072	-0.61604	-0.0114531	-0.215021	0.0368306	0.331575	-0.85067	-0.2037	0.659285	-0.235319	0.955247	0.0176813	0.938726	0.0334581
hsa-miR-26a-1*	-0.154817	-0.196313	-0.210494	-0.191196	-0.129513	-0.162028	0.0339009	-0.133288	0.00965943	-0.185874	0.0491768	-0.197814	-0.103126	-0.197955	-0.0956898	-0.287249	0.390224	0.0486219	0.939415	-0.00305507
hsa-miR-548a-3p	-0.193357	-0.225586	-0.47262	-0.654251	-0.0422407	-0.227906	-0.20179	-0.282399	-0.232778	-0.437721	-0.131825	-0.367277	-0.163868	-0.312168	-0.099794	-0.68255	0.8212	0.0254491	0.939645	0.0119349
hsa_snoRNA-U11	-0.219136	-0.101646	-0.456354	-0.198913	-0.198737	-0.250108	-0.0514781	-0.453796	-0.290197	-0.400734	-0.14169	-0.156973	-0.250979	-0.159092	-0.161498	-0.356299	0.878211	-0.0113464	0.939727	-0.00551517
hsa_snoRNA-U1-related	0.145275	0.746276	-0.866015	-0.216607	0.285622	0.0801208	0.433381	-0.188894	0.21204	0.480161	0.912005	0.916024	-0.593549	0.141104	0.30261	0.368076	0.52027	0.190389	0.939764	-0.0254486
hsa_snoRNA-U11-related	0.724807	0.571975	0.503879	-0.172814	0.161579	0.924112	0.209252	0.470367	0.109558	1.40172	-0.10678	-0.500476	0.83496	-0.571233	0.456749	0.984477	0.837304	-0.0681405	0.941461	0.0260178
1573-shuf-has-mir-152	0.274254	0.225756	0.166777	0.153758	-0.404588	0.12301	0.116492	0.530923	-0.0788502	0.262688	-0.0311057	0.201323	0.299037	-0.624369	0.137202	0.620612	0.913488	0.0202494	0.942117	-0.0182923
hsa-miR-513-3p	-0.178077	-0.178941	-0.367924	-0.235618	-0.262496	-0.389451	-0.804104	-0.147165	-0.0541945	-0.380791	-0.139118	-0.182586	-0.227301	-0.570284	-0.0995308	-0.205749	0.993225	-0.000989489	0.942283	0.00696472
hsa-miR-885-5p	-0.243962	0.275444	0.0699678	0.409834	1.16671	-1.84769	0.179357	0.0739464	0.571086	-0.210838	0.174581	0.169462	-1.06034	0.634505	0.27947	-0.14251	0.742405	0.137875	0.942467	0.043934
hsa-miR-558	0.231786	0.189012	-1.01381	0.233554	0.269031	0.221523	0.171313	-0.0396029	0.00888249	0.0818751	-0.00868391	0.000619168	0.140979	-0.235443	0.246555	0.0162763	0.943953	-0.0133005	0.942485	-0.020243
hsa-miR-380*	-0.189091	0.0553502	-0.117489	0.0895413	-0.256386	-0.516145	-0.164273	0.0928401	0.250237	-0.0357284	0.0905445	-0.00435623	-0.123964	-0.284963	-0.115797	-0.0625681	0.426978	0.0880767	0.942671	-0.00888018
1561-shuf-rno-mir-101b	0.612096	0.375722	0.656845	0.64577	0.122537	0.351382	0.289545	0.389998	-0.0842403	0.684155	-0.0826858	0.290753	0.54829	0.00153362	0.400381	0.840618	0.583791	-0.0933824	0.942857	0.0130199
hsa-let-7f-2*	-0.187834	-0.240777	-0.37705	-0.248668	0.0768847	-0.474116	-0.362739	-0.125694	-0.0651006	-0.361252	-0.235317	-0.28409	-0.0676576	-0.293016	-0.270077	-0.30602	0.940745	-0.00628671	0.943455	-0.00773411
IVGN-novel-miR_3701	0.0685834	0.00223392	0.182254	-0.15896	-0.0900601	-0.334312	0.0615605	-0.0349315	-0.103077	0.0689775	0.176397	0.332799	-0.0887158	-0.147257	0.0416198	-0.0539577	0.424334	0.0763663	0.944434	0.00703402
1515-mut2-rno-mir-15b	-0.145998	0.0105476	0.151821	0.0701206	-0.203833	-0.259691	-0.168134	0.143209	0.29644	0.0383955	-0.192064	-0.989981	0.0527554	-0.0693556	-0.211002	0.00326545	0.782543	-0.0480131	0.945212	-0.00675467
hsa-miR-631	-0.0459916	0.165858	-0.0967097	0.0238714	0.0640648	-0.201749	0.251956	0.105962	0.0527068	0.0298504	0.0324612	-0.00179348	0.01263	0.0329976	-0.103635	-0.0220901	0.419689	0.0517316	0.945682	0.00491502
IVGN-novel-miR_3510	0.152905	-0.142907	1.14339	0.958858	0.210284	0.737584	0.26879	0.124574	0.290571	1.37091	-0.0900984	0.0116544	0.572401	0.183712	0.539817	0.672095	0.788681	-0.0722968	0.949071	0.018013
hsa-miR-30c-1*	0.134209	0.155869	0.570089	0.526193	0.176097	0.392151	0.114661	0.236977	-0.0622643	0.368096	-0.249614	-0.0784868	0.324829	0.129026	0.492589	0.326406	0.350965	-0.127881	0.949683	0.00755555
hsa-miR-338-3p	-0.279659	0.0193372	-0.493482	-0.304351	-0.362175	0.488446	-0.23134	-0.164922	-0.545167	-0.608067	-0.0421302	-0.218739	0.503781	-0.177115	-0.433701	-0.581597	0.78017	-0.0563628	0.950592	0.0168439
hsa-miR-518e	0.252503	0.250953	-0.668486	0.123866	0.124571	0.12301	-0.0796711	0.177242	-0.112768	0.0220123	-0.084713	0.162268	0.341656	-0.541317	0.221502	0.0561719	0.977676	0.00472906	0.95129	0.0148996
IVGN-novel-miR_3607	-0.0630491	-0.0783335	0.0416665	-0.304623	0.293241	-0.0949135	-0.117353	0.030533	0.103321	-0.0432284	-0.037647	-0.127177	-0.141023	-0.00113736	0.115367	-0.138422	0.921239	0.00817331	0.95164	0.00696838
hsa-miR-550*	0.0793178	0.776439	0.206651	0.0906951	0.448976	0.658893	0.331288	0.507352	0.190641	-0.304124	-0.119912	-0.00493147	0.98678	0.808718	0.181822	-0.548093	0.638568	-0.118866	0.951968	0.0195221
IVGN-novel-miR_3502	0.0449556	0.197999	-0.592962	0.114023	0.118729	-0.130741	0.147996	0.170975	0.340889	0.00574425	0.164767	0.117782	0.068891	-0.218439	-0.23273	0.260703	0.524286	0.0887402	0.952083	-0.0109389
hsa-miR-146a*	0.00123304	-0.0832414	-0.187488	-0.302102	-0.042093	-0.919781	-0.14555	-0.122509	0.0653422	-0.0664033	-0.0838958	-0.119145	0.147807	-0.858726	-0.22445	-0.146363	0.558976	0.103297	0.95263	0.0148543
hsa-miR-20a	0.282147	-0.737703	0.594434	1.06474	-0.0877499	-0.180987	0.624174	-1.56586	0.141215	0.899159	1.73262	1.39676	-0.315756	-0.341108	0.51073	0.676283	0.670095	0.214375	0.953467	0.0232764
hsa-miR-632	-0.17345	-0.180721	0.228321	0.454325	-0.177	-0.042679	0.205522	0.026436	0.661191	-0.261987	-0.31827	-0.587171	-0.203183	0.497015	0.0705852	-0.247553	0.833724	-0.0430062	0.955251	-0.0110834
IVGN-novel-miR_3551	0.259755	0.0158257	-0.375434	-0.363456	0.468412	0.178841	-0.0584923	-0.0918154	0.300163	0.0764561	0.211871	0.11762	0.399023	-0.130932	0.0583044	-0.159067	0.894906	0.0198133	0.957271	-0.0111749
hsa-miR-145*	0.468787	0.300426	0.313739	0.378699	-0.0751606	0.392104	-0.397701	0.265148	-0.300407	0.197797	0.0279538	0.584641	0.308683	0.304948	0.0663904	0.479568	0.508951	-0.110228	0.957444	0.00653527
IVGN-novel-miR_3451	0.506488	0.297357	0.537351	0.591644	-0.147366	0.154723	0.408061	0.455082	0.270757	0.457743	0.327081	0.547963	-0.0793009	0.519238	0.185207	0.62734	0.698407	0.0541195	0.958921	0.0102452
IVGN-novel-miR_3365	0.503608	-0.307509	0.561475	0.878823	-0.0227951	-1.01505	-0.658757	-0.587415	0.0542637	0.264462	0.595088	0.626861	-0.698041	0.00688084	0.895406	0.286579	0.893917	-0.0482848	0.959689	-0.0229474
hsa-miR-671-3p	0.243451	0.308039	0.480844	0.108674	-0.0854709	0.352894	-0.225972	0.0225121	-0.48871	0.404861	-0.343922	0.193531	0.744552	-0.283929	0.273251	0.24461	0.414315	-0.163727	0.960782	-0.0098825
hsa-miR-621	-0.245523	-0.154814	0.216977	0.0602224	-0.0565992	0.348213	0.173942	0.043301	0.169331	0.014888	-0.302194	-0.945085	-0.168943	0.489437	-0.197539	0.0234347	0.637681	-0.0930423	0.96134	-0.00851783
hsa-miR-615-3p	0.444412	0.383439	-0.494463	-0.528544	-0.765781	-0.108258	-0.342648	0.307566	-0.958287	-0.27035	-0.629303	-0.192275	0.444689	-0.62439	-0.206761	-0.267139	0.709194	-0.0994741	0.96335	-0.014799
hsa-miR-376c	0.0740681	1.16021	-0.33495	0.684268	0.48355	0.154477	1.10322	0.949262	0.893003	0.397371	0.595041	0.752661	0.175396	0.284974	0.0435981	0.921678	0.397377	0.219604	0.965222	0.013859
1560-rev-rno-mir-101b	0.0421067	-0.0988388	-0.488782	0.0485411	-0.211895	0.106446	-0.0828171	0.0178288	-0.251001	0.182364	-0.026302	0.0237796	0.343032	-0.792362	0.172188	-0.163591	0.770366	0.0486359	0.966901	0.00977967
hsa-miR-214*	-0.429692	-0.33504	-0.0303636	-0.169547	-0.0484039	-0.0584762	-0.226419	-0.208112	0.0903851	-0.563329	-0.661697	-0.513125	-0.108323	0.0692148	-0.282615	-0.374364	0.514417	-0.0887965	0.969453	-0.0045653
hsa-miR-299-5p	-0.0610067	-0.137932	-0.175524	-0.228492	-0.256772	-0.350777	0.010378	-0.134952	0.121847	-0.454272	0.103277	-0.138172	-0.232974	-0.216989	-0.0632174	-0.284481	0.538427	0.0575487	0.97162	-0.00233556
hsa-miR-374a*	-0.274218	-0.143389	-0.383263	-0.168346	0.398193	-0.380234	-0.91019	-0.225011	0.536371	-0.217565	-0.223134	-0.279264	-0.156434	-0.0467573	-0.34368	-0.10992	0.897946	-0.024973	0.972122	0.00565504
hsa_snoRNA-U3-related	-0.207679	-0.0852097	0.343726	-0.0918431	0.00543517	0.436884	0.161964	-0.117001	-0.148541	-0.110469	0.091777	-0.151301	-0.376439	0.20579	0.371237	0.0433215	0.717557	-0.0503322	0.975169	0.00590821
hsa-miR-656	-0.192423	0.0981644	-0.635643	-0.189991	-0.161789	0.196568	-0.0247184	-0.0592477	-0.136915	-0.304643	-0.00209065	-0.233485	-0.0464248	-0.153185	-0.0763096	-0.294659	0.962021	0.00546023	0.975595	-0.00487425
hsa-miR-640	-0.121823	-0.0585868	-0.168553	-0.447919	-0.311225	0.128467	-0.119389	-0.0326903	-0.219167	-0.333049	-0.00681116	-0.0918766	0.0524022	-0.262727	0.0263656	-0.485617	0.861884	0.0188421	0.977838	0.00412075
IVGN-novel-miR_3384	0.203122	0.154826	-0.282857	0.0612803	0.547923	0.272336	-0.0221428	-0.144529	0.328684	0.077624	0.0669416	0.0748691	0.766744	-0.0923144	0.0820413	-0.14037	0.791692	-0.0425189	0.980653	0.00541315
IVGN-novel-miR_3312	-0.366378	0.128583	0.0473427	0.0974054	-0.108296	-0.374389	-0.0425728	-0.0624755	0.153698	-0.110606	-0.0958269	0.104214	-0.165624	0.0265515	-0.174633	-0.0582706	0.672463	0.0405525	0.981258	-0.00296101
IVGN-novel-miR_3625	-0.0191488	0.919063	-0.0590442	-1.0218	0.844747	0.765184	-0.0422645	0.495692	1.01619	0.0077036	0.470891	0.0374296	-0.364261	0.492131	0.830874	0.0345685	0.913859	0.0362253	0.98203	-0.0101609
IVGN-novel-miR_3480	-0.0165752	-0.03905	-0.15029	-0.650835	0.210694	0.0131706	0.171581	-0.238867	0.180157	0.442034	0.34884	0.625876	-0.87856	0.23275	0.123029	0.12434	0.445395	0.174338	0.982154	-0.00587103
IVGN-novel-miR_3534	0.480677	-0.148976	1.06941	1.02491	-0.228089	-0.932458	-0.0488967	0.00970177	-0.22824	1.01777	0.23974	0.960911	-0.592925	-0.759684	1.29613	0.948188	0.918562	0.0451129	0.983924	-0.0120122
hsa-miR-620	0.284747	-0.108484	-0.0920403	0.260702	-0.118004	-1.42971	0.0789847	-0.120076	-0.00315018	0.273921	-0.0717129	0.170832	-0.36168	0.235326	-0.217284	-0.430531	0.632634	0.120709	0.984377	-0.00692337
hsa-miR-488*	0.00211075	0.082661	0.158601	-0.0580499	-0.252402	-0.253706	0.124859	0.0331819	0.26846	-0.0105289	-0.0761307	0.0168091	-0.18711	0.181476	-0.114553	-0.102312	0.523759	0.0586134	0.984581	0.00216046
hsa-miR-143	1.76942	1.81706	-0.0272034	1.09193	1.02001	1.22373	-1.32879	0.709224	0.290145	-0.144758	1.68703	2.31945	2.26738	0.839995	-0.635159	2.07519	0.680854	-0.267914	0.984899	0.0123068
IVGN-novel-miR_3432	0.196836	-0.188161	-0.0855548	-0.449976	-0.012771	-0.365492	0.229513	-0.641745	-0.507741	0.338658	0.861235	0.56105	-0.853001	0.169893	-0.207349	0.304221	0.6123	0.141213	0.986044	-0.00429423
IVGN-novel-miR_3653	-0.0100987	0.0323256	-1.0643	0.0453529	-0.541762	-0.0798641	-0.141644	-0.213289	-0.179351	-0.265571	0.226296	0.0948781	-0.157634	-0.943204	0.0762638	-0.0359401	0.680361	0.0903758	0.987836	-0.00459644
hsa-miR-890	0.183291	-0.765045	-0.201055	0.316456	0.0624794	0.196319	-0.238865	0.094252	-0.226545	0.296522	-0.147669	-0.271154	0.166555	-0.589246	0.050998	0.218677	0.916011	-0.020164	0.98874	0.00366147
hsa-miR-29b	0.0987735	2.11023	0.25785	-0.766516	-0.507859	1.76252	0.703076	0.739359	-0.42169	-0.0935845	1.46353	0.452156	1.74267	0.197217	-0.900115	0.886957	0.997925	0.00147271	0.988829	0.0108189
IVGN-novel-miR_3305	-0.165895	-0.20271	-0.0570097	-0.163258	-0.187741	-0.356038	-0.189063	-0.112953	-0.231221	-0.069431	-0.103623	-0.141584	-0.52131	-0.318146	0.178198	-0.100013	0.783226	0.025274	0.990709	0.00154259
hsa-miR-340	0.0744797	0.259407	-0.131705	0.0294349	-0.55715	0.258557	0.244484	0.195868	-0.788346	0.0115122	0.281488	0.211218	-0.283777	0.361326	-0.193141	0.0798857	0.933658	0.016364	0.991083	-0.00223596
hsa-miR-302a*	-0.071481	-0.0526452	-0.429826	-0.0109637	0.0407541	-0.133099	0.135346	-0.0410653	0.282502	-0.112553	-0.27238	-0.16132	-0.194921	0.0205117	-0.147432	-0.112996	0.687056	0.0398152	0.993058	-0.000834084
IVGN-novel-miR_3437	0.908737	0.574595	-1.00318	-0.219988	0.333566	0.0818261	0.315553	-0.126781	-0.138117	0.579946	1.2763	0.790064	-0.332636	-0.160348	0.249668	0.680583	0.616422	0.171727	0.993443	0.00327595
IVGN-novel-miR_3468	0.129229	0.153967	0.199318	-0.0684084	-0.171548	-0.0913102	0.221109	0.37371	-0.229979	-0.0774583	0.334992	0.0791533	0.063702	0.0605652	-0.128273	0.1021	0.663358	0.0465409	0.994031	0.000684397
IVGN-novel-miR_3458	-0.0958636	0.142005	0.165658	0.206621	-0.111237	-0.212172	0.12199	0.120552	0.158055	0.122735	-0.0358129	0.155275	-0.0593204	-0.00312911	0.0286245	0.0943486	0.531023	0.0463529	0.99417	0.000704506
hsa-miR-204	-0.0967111	0.66325	-0.219121	-1.80329	-0.0143029	0.0786756	-0.547357	0.488469	-0.924248	-0.612765	0.21695	0.118621	0.323961	0.748158	-1.47985	-0.508623	0.98536	0.00810251	0.996193	-0.0028281
hsa-miR-485-3p	-0.216314	-0.0577928	-0.172749	-0.118607	0.0912988	-0.221478	-0.121904	0.0638456	0.109166	-0.430178	-0.0852413	-0.165331	-0.169877	0.16874	-0.205546	-0.258267	0.951478	0.00579732	0.997645	0.000297322

## Sheet: T+M vs N
Mir name	21_M	8_M	7_M	1_M	16_M	24_M	3_T	10_T	19_T	2_T	12_T	6_T	5_N	9_N	26_N	11_N	t.test M+T vs N	log2 FC M+T vs N	FC	t.test T vs. N	log2 FC M vs N	FC2	Kolonne3	Kolonne4	Kolonne5	Kolonne6	Kolonne7	Kolonne8	Kolonne9	Kolonne10	Kolonne11	Kolonne12	Kolonne13	Kolonne14	Kolonne15	Kolonne16	Kolonne17	Kolonne18	Kolonne19	Kolonne20	Kolonne21	Kolonne22	Kolonne23	Kolonne24	Kolonne25	Kolonne26	Kolonne27	Kolonne28	Kolonne29
hsa-miR-375	3.63685	3.59886	-1.59182	-2.81149	-0.28299	0.498895	0.079023	1.36052	-1.00737		3.27081	2.73223	3.93183	3.41475	-0.785765	3.40687	0.231574	-1.62978	0.323137	0.25344	-1.98387	0.252811
hsa-miR-129-3p	3.08646	4.0474	-1.39652	-0.0370078	-0.611573	3.27264	1.11519	3.11402	-1.15597	-0.0487454	2.41398	0.721606	3.63907	1.89864	2.54863	2.58539	0.164851	-1.45781	0.364046	0.328896	-1.27437	0.413407
hsa-miR-200c	2.95322	0.329168	-1.63012	-2.0668	-0.691027	-0.464756	0.502857	-1.03855	-1.08948	1.13662	2.80605	1.83356	3.45393	0.716452	0.09231	1.80143	0.189893	-1.30097	0.405854	0.139512	-1.77775	0.291638
hsa-miR-7	2.39839	3.10544	-1.39588	-1.27792	-0.560158	0.719753	0.257309	0.66023	-1.10907	0.98653	2.67541	1.73018	3.24454	2.81339	-0.689357	2.02584	0.231052	-1.16609	0.445629	0.29329	-1.35033	0.392201
hsa-miR-129*	1.44041	2.66773	-1.24357	-0.357485	-0.442021	1.23485	0.329678	2.27795	-1.35374	0.101239	1.66419	0.63612	2.14312	2.12371	1.53533	1.16347	0.110709	-1.1618	0.446956	0.161533	-1.19142	0.437871
1538-mut1-mir-200c	2.53202	0.0588423	-1.6414	-1.97633	-0.820444	-0.574221	0.495229	-1.16229	-1.3765	1.11427	2.506	1.81074	2.92976	0.40113	0.0638572	1.51916	0.217883	-1.14798	0.451256	0.130916	-1.63207	0.322626
IVGN-novel-miR_3422	0.968963	-0.00533835	-0.34449	-1.0594	-0.0207565	0.131349	-0.374716	-1.08199	-0.319644	0.693557	1.021	-0.611526	0.582741	1.55823	0.225823	1.62407	0.0183735	-1.0813	0.472603	0.0423107	-1.05266	0.482078
hsa-miR-182	2.61108	0.608142	-2.04229	-1.71785	2.87355	-0.387737	1.83218	-0.362125	-1.39139	0.894307	2.43478	1.75605	2.68204	2.76822	-1.10946	2.35309	0.309617	-1.08108	0.472674	0.330075	-1.34933	0.392476
hsa-miR-183	2.65936	0.577153	-2.07202	-1.54837	3.00953	-0.644029	1.98354	-0.21385	-1.32904	1.08907	2.65985	1.68673	2.68761	2.7899	-1.01261	2.37819	0.326292	-1.05595	0.480982	0.322375	-1.3805	0.384085
hsa-miR-489	1.85809	3.10445	0.645049	-1.91599	-0.937837	0.350088	-0.2948	2.2645	-1.10472	1.61209	1.89452	1.78951	2.6326	2.29491	0.596072	1.69374	0.236463	-1.03225	0.488947	0.231535	-1.28702	0.409796
IVGN-novel-miR_3304	1.26643	0.0854283	-0.57164	-1.75261	-0.515791	-0.674361	-0.389822	-1.12636	-0.970973	1.0084	2.00504	1.71771	0.351129	1.30558	0.882717	1.56942	0.13032	-1.02042	0.492972	0.0355514	-1.38764	0.382191
IVGN-novel-miR_3302	1.82809	0.0354657	-0.385429	-1.63709	-0.758448	-0.981245	-0.384338	-1.18502	-1.10036	1.62847	1.74068	1.71812	0.369546	0.982363	0.754652	2.04271	0.177891	-0.994076	0.502057	0.0784165	-1.35376	0.391271
IVGN-novel-miR_3395	1.00521	-0.882867	-0.724868	-1.83739	-0.68268	-1.40857	-0.78164	-1.56276	-1.0939	1.32489	1.96155	1.98974	-0.174251	1.46916	0.170115	1.60727	0.208419	-0.992514	0.502601	0.037273	-1.52327	0.347897
hsa-miR-320	1.26233	0.161366	-0.559855	-1.6457	-0.554389	-0.700305	-0.281068	-1.13289	-0.922968	0.902813	2.01428	1.68076	0.383387	1.35617	0.790269	1.47477	0.135137	-0.98245	0.506119	0.0369869	-1.34057	0.394864
IVGN-novel-miR_3303	1.12385	0.0851538	-0.670656	-1.79318	-0.560935	-0.664647	-0.508517	-1.13825	-0.929137	0.842782	2.15124	1.32201	0.262616	1.15679	0.884133	1.34751	0.134683	-0.974454	0.508932	0.0360903	-1.32617	0.398827
hsa-let-7e	1.14698	0.812935	-1.33785	-2.2904	-0.660284	-1.39402	-1.18325	0.301354	-0.902522	1.17834	2.26953	2.09982	-0.122322	1.85555	0.0313457	1.99742	0.274828	-0.937113	0.522277	0.0943232	-1.56094	0.33893
hsa-let-7a	0.792115	-0.242679	-1.57787	-2.30369	-0.158449	-1.97082	-0.971059	-1.2289	-0.436794	1.74166	3.06065	2.8031	-0.48012	1.62142	0.134764	2.23611	0.36266	-0.919105	0.528837	0.0552525	-1.78828	0.289518
hsa-miR-185	0.431356	0.0852985	-0.193671	-0.808075	-0.448364	-0.554772	-0.0601378	-0.0701379	-1.01403	0.819614	1.30144	0.176721	0.731664	1.44335	0.086517	1.25501	0.0300155	-0.907032	0.533281	0.00961753	-1.12717	0.457812
hsa-miR-103	1.79385	0.786628	-1.12511	-1.48041	-0.545307	-0.710038	0.241197	-0.272436	-1.09308	0.963429	2.28079	1.86032	0.604647	1.63029	-0.158067	2.20455	0.259508	-0.84537	0.556568	0.130534	-1.28375	0.410725
hsa-let-7d	1.04963	-0.246893	-0.909648	-2.05302	-0.378323	-1.85086	-0.735391	-1.26028	-0.613722	1.88596	2.88498	2.80475	-0.218917	1.55799	0.231925	1.99701	0.37311	-0.843904	0.557134	0.0536193	-1.62352	0.324542
hsa-let-7i	0.890811	0.622082	-1.37318	-2.02441	-0.427608	-0.192734	-0.351004	0.113988	-0.640979	1.22166	2.1672	2.18266	0.224378	1.78706	0.239731	1.83028	0.255408	-0.837989	0.559423	0.0667391	-1.43787	0.369112
hsa-let-7c	0.795706	0.0900995	-1.93028	-2.17241	-0.358953	-2.11857	-0.878184	-0.893761	-0.347137	1.76153	2.8174	2.93725	-0.53803	1.39293	0.275305	2.11151	0.401826	-0.835206	0.560503	0.0602747	-1.7595	0.295351
hsa-miR-183*	0.581191	-0.417811	-0.866778	-1.07107	0.504176	-0.307003	0.97796	-0.575331	-1.83895	0.585316	0.767582	0.00987086	0.918953	1.97087	-1.02856	0.837871	0.16328	-0.812354	0.569452	0.159361	-0.937666	0.522077
hsa-let-7f	0.929509	-0.224859	-1.02178	-1.96963	-0.344689	-1.57853	-0.822092	-1.09886	-0.60316	1.51769	2.76982	2.63732	-0.337691	1.58074	-0.0540038	2.08422	0.37282	-0.802419	0.573387	0.0657758	-1.51998	0.348692
hsa-miR-107	1.7601	0.798283	-1.10286	-1.44485	-0.532141	-0.655101	0.184372	-0.303065	-1.10634	0.939716	2.35203	1.82973	0.505947	1.51142	-0.0936649	2.158	0.283659	-0.793769	0.576835	0.139589	-1.21652	0.430319
hsa-miR-744	0.199542	0.564496	-0.324289	-0.856338	-0.309715	-0.490906	-0.0549618	0.0530613	-1.0041	0.220033	0.648163	-0.153326	0.412053	1.38434	0.285537	0.59012	0.0166562	-0.793707	0.57686	0.0276541	-0.870881	0.546813
IVGN-novel-miR_3614	1.31573	0.815128	-1.06393	-2.07175	-0.833355	-1.61421	-1.07911	0.749116	-0.991513	1.28771	2.25584	2.18264	-0.0662542	1.69218	-0.0418482	1.89271	0.355495	-0.789836	0.57841	0.111947	-1.44459	0.367396
hsa-let-7b	0.38441	-0.144971	-1.85992	-2.22116	-0.483546	-1.61858	-0.825484	-0.938472	-0.232861	1.2927	1.53366	2.50592	-0.510234	1.36876	0.107088	1.258	0.335635	-0.773264	0.585092	0.043648	-1.54653	0.342332
hsa-miR-331-3p	0.925613	0.723584	-0.857351	-0.72773	-0.621334	0.054378	0.144014	0.55935	-0.797143	0.203575	0.65804	-0.492216	0.659758	1.58833	-0.0343334	0.719353	0.0672993	-0.752212	0.593693	0.123183	-0.817084	0.567588
hsa-miR-139-5p	0.389739	0.140118	-1.24201	-0.629357	-1.02399	-0.018695	0.0522311	-1.45209	0.764081	0.335165	1.23351	0.933928	-0.940202	1.51477	1.55548	0.596576	0.204113	-0.724769	0.605094	0.0965121	-1.07902	0.47335
hsa-miR-708	0.398424	0.520612	-0.134419	-1.38444	-0.513187	-0.0910151	0.420127	0.28971	-1.65168	0.392374	0.796986	0.521427	0.748071	1.47321	0.0272777	0.486982	0.116192	-0.720142	0.607038	0.0717526	-0.884556	0.541654
hsa-miR-99b	1.03896	1.44475	-0.925879	-1.076	-0.479807	-0.332946	-0.289409	0.961133	-1.09161	0.432018	0.905362	1.0133	1.03279	1.62877	-0.25626	0.963096	0.195523	-0.708777	0.611839	0.185878	-0.897254	0.536908
IVGN-novel-miR_3616	0.472195	-0.484911	-1.10099	-1.66298	-0.692472	-1.81282	-0.734853	-0.965288	-0.882964	0.808514	1.61907	1.59132	-0.761328	0.987969	0.200344	1.04007	0.300554	-0.687278	0.621025	0.0512187	-1.24709	0.421297
hsa-miR-361-5p	0.901852	-0.173535	-0.968383	-1.20202	-0.938013	-0.898176	0.016963	-0.643042	-1.44971	0.871358	1.83761	1.41356	-0.117073	1.51423	-0.381238	1.31941	0.288592	-0.68646	0.621377	0.0768427	-1.13021	0.456849
hsa-miR-95	0.803317	1.48568	-1.03082	-0.456186	-0.819616	-0.0368706	0.242926	0.132055	-0.900354	-0.248429	0.930283	0.739382	1.012	1.92016	-0.295917	0.361453	0.181046	-0.67931	0.624464	0.258884	-0.758508	0.591108
hsa_snoRNA-hY3_RNA-related	0.392543	-0.210528	-0.397813	-0.681903	-0.0410937	0.179282	-0.184269	-0.965152	-0.368674	0.400724	0.804884	-0.603572	0.329187	0.630966	0.322089	0.829036	0.0272347	-0.66745	0.629618	0.0183236	-0.654405	0.635337
hsa-miR-330-3p	0.695939	-0.380981	-0.687207	-1.57503	-0.625115	-1.71642	-0.572319	-1.00738	-1.02975	1.01028	1.7413	1.54755	-0.758639	0.914004	0.228582	1.39875	0.326689	-0.66227	0.631883	0.0807992	-1.16048	0.447365
IVGN-novel-miR_3617	0.446096	-0.26058	-1.49249	-1.69714	-0.665169	-1.93161	-0.967927	-1.08883	-0.640989	0.988055	2.0121	2.13154	-0.772169	1.00232	0.143443	1.2049	0.391195	-0.658534	0.633522	0.0557241	-1.3281	0.398291
hsa-miR-324-5p	0.0721149	0.410609	-0.375914	-0.877096	-0.769192	-0.715873	-0.197465	0.125816	-1.33671	-0.0138513	0.329316	0.440492	0.605054	0.788447	0.0497886	0.209347	0.0514475	-0.655472	0.634868	0.0288953	-0.789051	0.578725
hsa-miR-342-5p	-0.0766009	0.470108	-0.594712	-0.730553	-0.806198	-0.297318	-0.115598	0.487521	-0.999984	0.103889	0.0674994	-0.0299779	0.13335	1.46955	-0.0234346	0.19151	0.053308	-0.652904	0.635999	0.0660063	-0.781956	0.581578
hsa-miR-646	0.863616	-0.422562	-1.01693	-1.21211	-0.679213	-2.00474	-0.389241	-1.06847	-1.13071	1.01758	1.16955	1.46572	-0.634086	0.826606	0.280371	0.95754	0.310802	-0.641569	0.641016	0.0870359	-1.10293	0.465569
IVGN-novel-miR_3615	0.11026	-0.648972	-0.21298	-1.09682	-1.08582	-1.49695	-0.544137	-0.792081	-1.06626	0.556273	0.783078	0.889219	-0.729807	0.860175	0.376299	0.501338	0.1799	-0.635767	0.643598	0.0424283	-0.990548	0.503287
hsa-miR-125a-5p	1.46975	1.83187	-1.82207	-2.07868	-0.510361	-0.486664	-0.52953	1.71072	-0.716757	1.22722	2.50988	2.04063	0.710984	1.74485	-0.422689	2.03463	0.477554	-0.629777	0.646276	0.209396	-1.28297	0.410949
hsa-miR-516a-3p;hsa-miR-516b*	0.104575	0.22532	-0.686558	-1.31524	-0.815452	-0.416225	-0.0998143	-0.254544	-1.26598	0.00950114	0.550165	0.352854	-0.240483	1.20105	0.0612137	0.240759	0.104042	-0.616584	0.652214	0.0720237	-0.799564	0.574523
hsa-miR-342-3p	0.582169	1.57625	-1.24507	-0.872048	-0.65368	-0.0203234	0.666306	1.91803	-0.938399	1.51838	2.29135	1.73483	1.49115	1.68237	-0.293626	1.73383	0.398186	-0.606947	0.656585	0.09219	-1.25888	0.417868
hsa-miR-130b	0.674798	-0.234553	0.00369434	-0.111889	-0.787336	-1.02912	0.58694	-1.02845	-1.27242	0.841586	0.557947	0.711618	0.225787	0.465463	0.339969	1.022	0.161898	-0.603903	0.657972	0.0551676	-0.760705	0.590208
hsa-miR-200b*	0.905132	0.2825	-0.589679	-1.2085	-1.22719	-0.116189	0.123756	-0.553892	-0.525091	1.33768	0.315779	0.949252	1.05384	0.0901156	0.385323	0.750949	0.197488	-0.595595	0.661771	0.0892761	-0.895712	0.537482
hsa-miR-598	-0.0725409	0.521595	-0.290787	-0.516397	-0.759	0.196759	0.0792285	-0.174476	-1.75005	0.190271	0.417013	-0.607609	0.119976	1.00264	0.199688	0.101614	0.106281	-0.586479	0.665966	0.121945	-0.509375	0.702527
1542-mut1-mmu-mir-191	0.668403	-0.229526	-0.377986	-0.955413	-0.967864	-1.23921	0.256308	-0.50196	-1.6624	0.798264	0.820691	0.859742	-0.341587	0.936202	-0.184364	1.06351	0.260245	-0.579352	0.669264	0.089684	-0.885372	0.541348
hsa-miR-93	0.388661	-0.554101	0.0330195	-0.0344998	-0.502013	-0.590823	0.309858	-1.46328	-1.06524	0.373637	0.8958	0.884701	0.338964	0.448875	0.622882	0.427217	0.155602	-0.569841	0.673691	0.0125779	-0.669444	0.628749
hsa-miR-652	0.96619	-0.788294	0.148059	-0.995873	-0.708015	0.129815	-0.224642	-0.840725	-0.928407	0.741792	0.661866	0.662958	0.54265	0.263658	0.493907	0.585725	0.156712	-0.569425	0.673885	0.117917	-0.679505	0.62438
hsa-miR-200b	2.91578	1.09085	-0.934756	-1.6364	-0.75167	0.563842	0.289029	-0.258818	0.5276	1.58984	2.75024	2.0813	2.97284	0.564003	-0.0918844	1.5564	0.505416	-0.56477	0.676063	0.327702	-1.0424	0.485519
hsa-miR-421	0.786849	-0.718056	0.355911	-0.20109	-1.21889	0.0999766	0.435211	-0.435633	-1.23769	1.51985	0.201353	0.471084	0.659265	0.012823	0.510263	1.06554	0.218392	-0.557065	0.679683	0.121215	-0.711188	0.610817
hsa-miR-191	1.2741	0.0952403	-0.580473	-0.791256	-0.858926	-1.31124	0.44493	-0.48652	-1.47243	1.58043	1.74981	1.96058	0.266987	0.530466	-0.00784559	1.95477	0.426838	-0.552406	0.681882	0.110618	-1.04819	0.483576
hsa-miR-129-5p	-0.374289	1.33973	-0.320162	0.0277745	0.411091	1.09845	0.0467587	0.606455	-1.15331	-0.325345	-0.0777396	0.0113984	1.11182	0.983837	0.505597	0.00292765	0.167437	-0.543477	0.686115	0.513135	-0.287279	0.819446
hsa-miR-874	0.574763	0.507234	0.201486	0.0516731	-0.902095	0.0936588	0.402212	0.601062	-0.335531	0.575289	0.0449733	-0.174419	0.731288	0.341929	0.933629	0.693545	0.0412231	-0.538406	0.688531	0.0754599	-0.587311	0.665582
hsa-let-7g	0.651167	0.679991	-0.967551	-1.65091	-0.557397	-1.31271	-0.422145	-0.319625	-0.854021	1.36098	2.65305	2.49995	-0.683103	1.41831	-0.0436022	2.02389	0.519237	-0.532141	0.691528	0.127635	-1.20511	0.433737
hsa-miR-877	0.134111	-0.425787	0.303173	-0.0123023	-0.0247434	0.208454	0.0809298	-0.347376	-0.495565	0.0239431	-0.17992	-0.385126	0.556789	0.8974	0.184032	0.113082	0.00683128	-0.531177	0.69199	0.0693523	-0.407342	0.754011
hsa-miR-196a	0.686937	-0.869417	1.27015	-2.06886	0.212664	-2.4381	0.934548	-1.78573	-0.519011	0.276393	0.701273	1.59148	1.84004	0.494937	-1.67813	0.78706	0.518767	-0.528283	0.69338	0.381399	-0.895415	0.537593
hsa-miR-181c	0.527365	-0.0062777	-0.714827	-0.896244	-0.724495	-1.01316	-0.0609605	-0.629186	-1.02781	0.410373	0.989661	0.935558	-0.283901	1.0898	-0.0381805	0.584502	0.232983	-0.522222	0.696299	0.073433	-0.809328	0.570648
hsa-miR-24	1.56773	0.588514	-1.15418	-1.1376	-0.37416	-0.637956	-0.576932	-0.365671	-0.858763	0.754059	2.40869	1.94329	0.429202	0.963098	-0.576513	1.98145	0.467821	-0.519557	0.697586	0.233575	-0.890583	0.539396
hsa-miR-132	0.483493	0.927461	-0.340648	-2.11302	-0.227827	0.266538	-0.641778	0.195074	-1.6012	0.340417	0.850394	0.765333	0.552047	1.11495	-0.144418	0.185355	0.328573	-0.518298	0.698195	0.337065	-0.594318	0.662357
hsa-miR-339-3p	-0.147874	0.124993	-0.035084	-0.618593	-0.792923	-0.131342	-0.163622	-0.0496048	-1.37051	0.210119	0.223087	0.236574	0.20869	0.993544	-0.218461	0.210237	0.0942272	-0.508068	0.703164	0.070161	-0.565306	0.675812
hsa-miR-200a	2.38007	1.82628	-0.569371	-1.88312	-0.634858	1.19421	0.275532	0.244374	0.610634	1.06423	1.94978	1.75024	2.77929	0.494101	-0.0674009	1.49131	0.511703	-0.490324	0.711865	0.444728	-0.788788	0.57883
IVGN-novel-miR_3620	0.390759	0.286977	-0.645585	-1.41932	-0.589208	-1.38692	-1.0596	0.33562	-1.15121	0.153985	0.92963	0.818055	-0.447504	0.921022	-0.0891445	0.406992	0.326289	-0.47591	0.719013	0.140116	-0.758391	0.591155
hsa-miR-9*	0.130621	-0.992159	0.317674	0.441461	-0.278767	0.073181	0.648216	-1.4308	0.330138	0.247608	0.477201	0.686602	0.380835	0.60273	0.716505	0.409791	0.181565	-0.473217	0.720356	0.0676046	-0.578797	0.669522
IVGN-novel-miR_3618	0.247999	-0.560622	-0.248256	-0.924947	-0.858383	-1.7263	-0.53075	-0.982045	-1.08033	0.496841	0.581966	1.02385	-0.723307	0.306337	0.386228	0.401688	0.303159	-0.472818	0.720556	0.0930412	-0.771155	0.585948
hsa-miR-532-5p	-0.167873	0.0447606	-0.294331	-1.05947	-0.767581	-0.449059	-0.278638	-0.223609	-1.11038	-0.271049	0.203097	0.254138	0.274729	0.445894	-0.047219	-0.159569	0.0680581	-0.471791	0.721069	0.0392625	-0.577385	0.670178
hsa_snoRNA-hY4_RNA-related	0.27828	-0.225802	-0.178168	-1.14969	0.240704	-0.0805548	0.0311739	-1.20395	0.0968309	0.210168	0.571731	0.981837	-0.615633	0.82527	0.804871	0.719022	0.227529	-0.469002	0.722464	0.14434	-0.619254	0.651007
hsa-miR-153	0.72248	2.25696	-0.0722885	0.375069	-1.00937	0.990335	0.848694	1.51826	-0.9195	-0.499345	1.52349	1.0577	2.28714	1.66681	-0.45175	0.635889	0.457841	-0.468482	0.722724	0.522242	-0.490658	0.7117
hsa-miR-181d	0.315806	-0.0108503	-0.88512	0.323384	-0.281715	-0.14172	-0.132725	-0.492896	-0.991547	-0.230748	0.109842	0.320568	0.397098	0.771509	0.0731512	-0.0883228	0.0819674	-0.463169	0.725391	0.181073	-0.401728	0.756951
hsa-miR-532-3p	-0.00478058	-0.216754	-0.341906	-0.458304	-0.416384	0.213729	0.0366609	-0.0346995	-0.679349	-0.0222015	0.369553	0.0160073	0.440796	0.462662	0.141337	0.287352	0.0117037	-0.461239	0.726362	0.0062756	-0.537104	0.689153
hsa-miR-452	0.0392564	-0.607675	-0.0139402	-0.71378	-0.0353821	0.136475	0.234781	-0.341587	-1.27042	0.0882184	0.248022	0.42744	0.256564	0.554574	0.358574	0.0503194	0.0992414	-0.455724	0.729144	0.0382193	-0.504182	0.70506
hsa-miR-502-3p	-0.151445	0.309018	-0.10352	-1.06393	-0.32695	-0.0414658	0.00335506	-0.219373	-1.00558	-0.230342	0.419388	0.0363742	0.181237	0.943471	-0.0444907	-0.0576851	0.103964	-0.453506	0.730266	0.143548	-0.485348	0.714325
hsa-miR-484	0.327111	0.344647	0.396947	-0.397732	-0.784811	-0.0139026	0.00600505	-0.647429	-1.15125	0.30569	0.550167	0.619678	1.00696	0.153823	0.320563	0.177184	0.172689	-0.451706	0.731178	0.174046	-0.435923	0.739221
hsa-miR-193a-5p	0.143178	0.0239081	-0.463867	-0.774923	-0.511805	-0.611108	-0.0439987	-0.435738	-0.921523	0.0548683	0.0913167	0.317112	-0.604405	1.39748	-0.123115	0.087213	0.166809	-0.45034	0.73187	0.188822	-0.555062	0.680628
hsa-miR-151-5p	0.932231	0.367541	-0.805204	-1.01165	-1.03141	-0.915418	0.0144903	-0.614041	-0.870378	0.884938	1.72429	1.59302	-0.515083	1.01368	-0.03807	1.35745	0.471364	-0.432125	0.741169	0.156498	-0.865144	0.548992
hsa-miR-455-3p	0.287169	-0.423099	0.234633	-0.694763	-0.302294	-2.09724	0.526641	-1.36283	-1.20323	0.502571	0.427914	0.576593	-1.47947	0.806652	0.386899	0.815745	0.441759	-0.426449	0.744091	0.33799	-0.63172	0.645406
hsa-miR-335	1.17703	0.858655	-0.601741	-0.059311	-0.8745	0.156125	0.659117	-0.301067	-1.18083	0.623082	1.45233	1.01814	0.000471527	1.34553	0.269716	1.0653	0.378713	-0.426333	0.744151	0.2764	-0.560877	0.67789
hsa-miR-25	0.309314	-0.611906	-0.433979	-0.580744	-0.952088	-1.28117	-0.407791	-1.72357	-1.34324	0.184351	1.51222	1.21118	-0.746598	0.389057	0.000593732	0.687564	0.439275	-0.425773	0.74444	0.104017	-0.674417	0.626585
IVGN-novel-miR_3588	0.611685	0.696775	-0.751067	-1.27696	-0.837351	0.278557	0.0937076	0.356492	-1.12265	0.0946654	0.895665	0.570271	0.0532915	0.939356	0.067801	0.508581	0.311926	-0.424775	0.744955	0.226266	-0.605318	0.657327
hsa_snoRNA-hY4_RNA-related	0.471975	-0.277327	-0.103854	-1.13559	0.48287	-0.0323189	0.0244623	-1.22124	0.101492	-0.00123351	0.626312	0.831508	-0.582884	0.894455	0.794362	0.454229	0.288492	-0.409453	0.752909	0.261316	-0.489082	0.712478
hsa-miR-128a;hsa-miR-128b	0.131018	-0.0349777	-0.572005	-1.32921	-0.62934	-0.463157	-0.046051	-0.68966	-1.47674	-0.17722	0.696372	0.578041	-0.175533	0.973756	-0.198776	-0.308378	0.298882	-0.407178	0.754097	0.155846	-0.555712	0.680321
hsa-miR-326	0.089721	-0.452992	-0.747334	-1.38322	-0.758241	-1.64826	-0.43907	-0.682723	-1.06607	-0.145733	0.519114	0.525739	-0.923516	0.651159	0.00467293	-0.198605	0.324178	-0.399183	0.758288	0.126534	-0.700148	0.615509
hsa-miR-454	-0.705361	-0.0748993	-0.851472	-0.946424	-1.29636	-1.18528	-0.541866	-0.138327	-1.71304	-0.10324	0.0976167	-0.209154	-0.481362	0.264602	-0.67136	-0.0889609	0.229386	-0.394714	0.76064	0.0618871	-0.59903	0.660198
hsa-miR-29c*	-0.0909893	0.493128	-0.692732	-0.987341	-0.71889	-0.358311	-0.456617	0.166635	-0.965948	-0.416482	0.286353	0.00211034	0.17586	0.645135	-0.413498	-0.0786481	0.176116	-0.393803	0.761121	0.181855	-0.474735	0.719599
hsa-miR-106b	0.661227	0.0806901	-0.232165	-0.150617	-0.776528	0.0707496	0.619954	-1.12773	-1.08115	0.453653	1.69201	1.02041	0.922373	-0.0903295	0.0618832	1.08443	0.411217	-0.392048	0.762047	0.138887	-0.552364	0.681902
hsa_snoRNA-hY4_RNA-related	0.550779	-0.111447	0.0704095	-0.980145	0.309763	-0.130509	0.0164461	-1.04777	0.051119	0.272703	0.369318	0.835612	-0.533544	0.591933	0.67756	0.899014	0.258163	-0.391551	0.76231	0.250398	-0.457266	0.728365
hsa-miR-324-3p	0.00687497	0.365068	-0.571453	-0.938423	-0.328441	-0.476277	0.27021	-0.0330217	-1.08716	-0.391094	0.246439	0.0109688	0.0604061	1.09503	0.00535727	-0.570989	0.218438	-0.391309	0.762437	0.226873	-0.471226	0.721351
hsa-miR-145	1.82369	2.36074	-0.755578	1.15082	1.43634	1.30672	-1.50164	1.11071	1.37136	-0.325312	1.57353	2.17598	1.43609	1.45761	0.664281	1.90964	0.545269	-0.389626	0.763327	0.806582	-0.146451	0.90347
IVGN-novel-miR_3376	-0.502154	-0.0185509	0.173114	-0.335729	-0.250002	-0.288645	-0.191993	-0.329345	-1.04908	-0.0136606	-0.672412	0.039316	-0.110155	0.535717	-0.200178	0.0921114	0.0798861	-0.365969	0.775948	0.152321	-0.283035	0.82186
hsa-miR-125b	1.00307	1.2951	-1.56871	-1.0385	0.886874	-1.20064	-0.823929	1.05605	0.442198	0.959999	2.39721	2.42357	-0.317744	1.40989	-0.0121631	2.31651	0.643295	-0.363099	0.777493	0.279501	-0.952925	0.516584
IVGN-novel-miR_3572	0.63296	0.0439167	-0.266457	-0.930565	-0.57087	-0.274035	0.31864	-0.565738	-1.07008	-0.0382889	0.50011	0.479354	-0.173374	0.615957	-0.313217	0.716382	0.288086	-0.356524	0.781044	0.237737	-0.438945	0.737674
IVGN-novel-miR_3601	0.760044	0.252316	-0.803458	-1.02143	-0.915214	-0.842062	-0.158251	-0.622444	-0.941905	0.687994	1.48852	1.33067	-0.571656	0.872217	-0.13248	0.993013	0.504777	-0.355709	0.781485	0.177324	-0.718575	0.607698
hsa-miR-23a	1.09285	0.340341	-1.10197	-0.925646	-0.627312	-0.571132	-0.582253	-0.630194	-1.04196	0.597761	1.92803	1.67021	0.113534	0.558704	-0.608023	1.39096	0.564421	-0.351399	0.783824	0.257278	-0.662603	0.631737
hsa_snoRNA-ACA47-related	0.310463	0.298952	0.0865297	0.531013	0.0960709	0.624155	0.069104	-0.113541	0.11849	0.56777	0.371557	-1.46569	1.15429	0.390764	0.042717	0.314134	0.275145	-0.350904	0.784093	0.510723	-0.150945	0.90066
hsa-miR-362-5p	-0.419547	-0.0798297	-0.33044	-1.06179	-0.340279	-0.345701	-0.48625	-0.571722	-0.934224	-0.625401	-0.0379769	-0.118514	-0.107192	0.440484	-0.262528	-0.453303	0.0899553	-0.350338	0.7844	0.179628	-0.333963	0.793354
hsa-miR-125a-3p	-0.342125	-0.0530685	-1.10895	-0.707602	-0.155651	-0.00759084	-0.676841	-0.215703	-0.765918	-0.346442	-0.268127	-0.274313	-0.00121864	0.532858	-0.368054	-0.430917	0.119535	-0.343361	0.788203	0.2762	-0.328998	0.796089
hsa-miR-16	0.857909	1.0705	-0.685328	-1.49948	-0.709399	-0.368198	0.385733	-0.239049	-0.800679	1.13178	2.29842	2.22865	0.667567	0.396189	-0.277546	1.80623	0.616569	-0.342206	0.788834	0.193098	-0.870444	0.546979
hsa-miR-486-5p	0.370218	0.087185	0.0772736	-1.21216	-0.146182	0.0702404	-0.413642	-0.255084	-0.380887	-0.176055	0.583995	0.216098	-0.0782496	0.205951	0.710526	0.125682	0.199663	-0.339228	0.790464	0.276155	-0.366549	0.775636
hsa-miR-500*	0.360124	0.334164	-0.309334	-0.863169	-0.77953	0.0173542	-0.251084	-0.012686	-1.10749	-0.0245416	0.38848	0.226721	0.30501	0.147858	0.158266	0.0578137	0.220263	-0.335653	0.792425	0.212798	-0.373969	0.771657
hsa-miR-7-1*	0.274894	0.357321	-0.0684877	-0.79884	-0.552183	0.114779	0.40729	-0.539415	-0.917369	0.0543057	0.663102	0.577833	0.197993	0.927015	-0.0999576	0.163838	0.287581	-0.332786	0.794002	0.20271	-0.409308	0.752984
hsa-miR-423-3p	0.274958	0.46947	-0.58111	-0.81151	-0.566629	-0.726985	0.0338224	-0.218553	-1.15297	0.303909	0.538544	0.4958	0.0576476	0.542041	-0.24277	0.318967	0.312097	-0.330743	0.795127	0.15186	-0.492606	0.71074
hsa-miR-200a*	0.0447032	0.27939	-0.102823	-0.697462	-0.277944	0.251072	0.263433	-0.180451	0.133255	-0.316365	0.0820631	0.0582666	0.557837	0.695897	0.065373	-0.164653	0.0972129	-0.327186	0.79709	0.169595	-0.372458	0.772465
IVGN-novel-miR_3694	-0.0393496	0.0447118	-0.339937	-1.1183	-0.813404	-0.370643	-0.382591	-0.133731	-1.6128	0.0735813	-0.0710634	0.211315	0.45681	-0.628742	-0.0833001	0.0352285	0.302906	-0.32435	0.798658	0.220877	-0.384486	0.766052
hsa-miR-24-2*	0.0490154	-0.00872919	0.0175583	0.0103211	-0.138206	0.280363	0.305366	-0.0461195	-1.06738	0.093142	0.181857	0.269511	0.287442	0.864743	-0.140837	0.256552	0.159315	-0.321416	0.800284	0.151614	-0.281921	0.822495
hsa-miR-27b*	0.00835744	0.159469	-0.0336436	-0.335254	-0.676741	-0.434419	0.265415	-0.182942	-1.32497	0.350249	0.0629673	0.399614	-0.111432	0.760073	-0.2909	0.331552	0.279485	-0.317481	0.80247	0.151019	-0.391029	0.762586
hsa-miR-133a	0.268273	0.991058	-0.0480372	0.0308841	-0.421898	0.811011	-0.967288	0.109476	-0.320735	-0.692564	0.277089	0.444861	1.00695	0.533087	0.0920297	-0.202172	0.34959	-0.317297	0.802572	0.81034	-0.0855922	0.942398
hsa-miR-550	0.234715	0.214456	0.13017	0.367738	-0.576085	0.317182	0.560935	0.289655	-0.214145	0.315915	0.11435	-0.160306	0.438068	0.711689	0.278174	0.370924	0.0774687	-0.316832	0.802831	0.119919	-0.335018	0.792774
hsa-miR-140-3p	-0.236848	0.623612	-0.656651	-0.637465	-0.864963	-0.0753778	0.0147058	0.586452	-0.253292	0.516099	0.678054	0.268992	0.123855	0.554134	-0.0635597	0.638528	0.297257	-0.316296	0.803129	0.0776124	-0.621188	0.650135
hsa-miR-151-3p	0.45747	0.229795	-0.437571	-0.964906	-0.779704	-0.211248	0.215722	-0.508384	-0.939478	0.204303	0.928791	0.548302	-0.00876396	0.829061	-0.248726	0.274462	0.372258	-0.316251	0.803154	0.180906	-0.495869	0.709134
hsa-miR-92b	0.494985	-0.451092	-0.103198	-0.577567	-0.706598	-0.42252	0.414948	-1.1544	-1.32784	0.62493	0.751825	0.880265	-0.397614	0.545756	-0.0747502	0.643546	0.459699	-0.31059	0.806312	0.149944	-0.473566	0.720182
hsa-miR-331-5p	0.00481458	0.275553	-0.0981176	-0.62088	-0.470739	-0.525018	0.0653034	0.104914	-0.742955	0.235504	0.185836	0.263905	0.0152761	0.367975	0.284231	0.130065	0.137759	-0.309543	0.806897	0.0507295	-0.438451	0.737926
hsa-miR-98	0.75031	-0.293237	-0.321231	-0.822171	-0.64837	-0.956397	-0.462678	-0.844232	-0.985846	0.480028	1.11573	1.27624	-0.0349568	-0.132705	0.16231	0.636951	0.49892	-0.300554	0.81194	0.152669	-0.53975	0.68789
IVGN-novel-miR_3651	-0.0512556	-0.152337	-0.656081	0.40126	-0.236352	-0.371713	0.157997	0.0323873	-0.145905	0.0325532	-0.079852	0.0839329	0.0220584	0.586405	0.122434	0.141919	0.0696002	-0.300318	0.812073	0.0901647	-0.395951	0.759988
hsa-miR-148b	0.39306	1.01277	-1.1232	-0.809601	-0.898371	0.0256958	-0.0307254	0.306865	-1.05416	0.0881966	1.09508	0.625046	-0.144144	1.12281	-0.103988	0.203086	0.495811	-0.30022	0.812129	0.335509	-0.502716	0.705777
IVGN-novel-miR_3696	-0.1182	0.0822926	0.187638	0.0111862	-0.33428	-0.354413	-0.148314	0.306357	-0.608605	-0.0333008	0.15377	0.0881177	0.0476565	0.632109	0.200622	0.0130616	0.0844979	-0.287342	0.819411	0.0874474	-0.310992	0.806087
hsa-miR-34a	-0.0558724	0.134883	-0.0447457	-0.333734	0.568098	-0.433536	-0.504589	-0.0931613	-1.0146	-0.430944	-0.00584287	0.203434	0.239968	0.174649	-0.163829	0.199981	0.212444	-0.280244	0.823452	0.496915	-0.140177	0.907408
IVGN-novel-miR_3427	0.954077	0.370841	-0.900762	-1.17638	-0.638492	-0.654894	-0.635443	-0.46887	-1.22321	0.602141	1.83076	1.36886	-0.214734	0.441189	-0.677946	1.38042	0.637168	-0.279846	0.823679	0.326423	-0.573168	0.672139
IVGN-novel-miR_3689	-0.637302	0.261353	0.0672063	-0.9942	0.162703	0.184048	0.134231	0.319896	-0.141275	0.258485	0.144335	0.0796634	0.0223286	0.147557	0.483964	0.405431	0.211936	-0.278225	0.824605	0.169554	-0.424186	0.745259
hsa-miR-362-3p	0.00960551	0.144591	-0.20631	-0.516512	-0.136728	-0.215917	-0.394427	-0.0291978	-0.411021	-0.145543	0.150675	-0.0968199	0.0839599	0.832775	-0.256549	-0.168757	0.127233	-0.276824	0.825406	0.25791	-0.276402	0.825647
hsa-miR-18a*	-0.0431536	-0.768553	-0.465834	-0.30681	-0.269433	0.0255096	-0.206154	-1.00041	-0.350528	-0.533803	-0.107326	-0.28722	-0.0171616	0.162994	0.00410872	-0.488205	0.127316	-0.27491	0.826502	0.267937	-0.220146	0.858478
hsa-miR-15b	1.11582	0.948114	-0.381011	-0.748421	-0.701898	-0.619527	0.0820156	-0.356973	-0.728691	1.25448	2.22445	2.26274	-0.1064	0.615532	0.445071	1.59518	0.662653	-0.274754	0.826591	0.214751	-0.701832	0.614791
hsa-miR-328	-0.298327	0.221953	-0.615585	-0.808781	-0.565681	-0.264748	-0.340167	0.0940937	-1.08118	-0.705755	-0.233884	-0.391312	0.132681	0.186131	-0.151012	-0.739028	0.23433	-0.272974	0.827612	0.353565	-0.245721	0.843394
IVGN-novel-miR_3453	0.212466	0.0453893	0.38563	-1.06371	-0.0710363	0.0422686	0.224741	0.0966143	-0.0327764	0.368371	0.223039	0.393117	0.331169	0.146129	0.402588	0.47608	0.205232	-0.270315	0.829138	0.15868	-0.413823	0.750632
IVGN-novel-miR_3613	-0.16207	0.284423	0.481604	0.114999	-0.141705	-0.00537434	-0.376057	0.214481	-0.576188	0.122357	0.0768285	-0.157269	0.284839	0.486432	-0.0172781	0.284399	0.112254	-0.269929	0.829361	0.31316	-0.164285	0.892371
hsa-miR-143	1.76942	1.81706	-0.0272034	1.09193	1.02001	1.22373	-1.32879	0.709224	0.290145	-0.144758	1.68703	2.31945	2.26738	0.839995	-0.635159	2.07519	0.680854	-0.267914	0.830519	0.984899	0.0123068	1.00857
IVGN-novel-miR_3485	0.0294594	0.796707	-0.463848	-0.0708711	-0.543498	0.323919	0.272886	0.568619	-0.703673	0.325553	0.393454	0.0234	0.494088	0.928606	-0.399804	0.359356	0.354978	-0.266219	0.831496	0.350445	-0.333583	0.793563
hsa-miR-26a	0.751737	1.94797	-1.62027	-1.73545	-0.673273	-0.826742	-0.370587	1.09747	-0.785592	1.18281	2.73356	2.32268	-0.611108	1.31647	-0.628856	2.3226	0.768032	-0.264415	0.832536	0.335428	-0.959112	0.514374
hsa-miR-604	0.0822939	0.573566	0.140131	0.292634	0.629381	0.382506	0.34118	0.330898	0.318249	-0.0366198	0.133645	-0.140389	0.4762	1.12028	0.418162	0.0296242	0.148664	-0.257111	0.836762	0.468913	-0.160982	0.894416
IVGN-novel-miR_3350	-0.0988408	-0.00448369	0.484089	-2.29354e-06	-0.435264	-0.666528	0.236068	0.181293	-0.532168	0.619297	0.316835	0.21939	0.467253	-0.0523809	0.633077	0.0660745	0.277749	-0.251866	0.83981	0.135449	-0.398678	0.758553
IVGN-novel-miR_3425	-0.0250999	0.00771029	0.307156	-0.57691	-0.369512	-0.703464	0.20526	0.0284377	-0.351025	0.0851183	0.876465	-0.0426181	0.205416	0.00851267	0.416377	0.182459	0.278486	-0.249731	0.841053	0.073167	-0.429878	0.742325
IVGN-novel-miR_3539	-0.102542	0.0694745	0.589495	0.619112	0.372129	-0.164946	0.365883	0.252695	0.351951	0.279001	0.00273242	-0.000861769	0.249633	0.957974	0.558263	0.103914	0.158172	-0.247935	0.842101	0.334296	-0.236992	0.848513
hsa-miR-887	0.107827	0.255467	0.129857	-0.0997529	-0.682384	0.238374	0.379958	0.241204	-0.163227	0.0824729	0.151915	0.406855	0.53456	0.565291	0.102005	0.127815	0.160665	-0.245037	0.843794	0.136809	-0.340853	0.789574
hsa-miR-219-5p	-0.313803	-0.386012	-0.310051	-0.348474	-1.1831	-1.14981	-0.226621	-0.393862	-0.298782	-0.450282	-0.0601154	-0.368864	-0.426768	-0.120086	-0.0871449	-0.225946	0.202886	-0.242495	0.845282	0.115413	-0.400222	0.757742
hsa-miR-330-5p	-0.311318	0.0251424	-0.846417	-0.21575	-0.353727	0.218383	-0.120015	-0.161153	-0.438223	-0.179012	-0.438825	-0.0320013	0.0151968	0.444138	-0.296009	-0.146349	0.16046	-0.241987	0.84558	0.296267	-0.251525	0.840008
IVGN-novel-miR_3469	-0.288916	0.579238	0.162712	-0.980704	0.284051	0.541785	0.247366	0.490122	0.120005	0.472785	0.454453	0.337014	0.0855349	0.824569	0.614776	0.228735	0.348483	-0.236745	0.848658	0.275266	-0.388709	0.763813
hsa-miR-629	0.135487	-0.817202	-0.245753	0.0963431	-0.839775	0.0267312	-0.244078	-1.0472	-1.46196	0.348524	0.0835437	0.241728	-0.0504094	-0.856718	0.290216	0.295081	0.501849	-0.229844	0.852727	0.554729	-0.193571	0.874439
hsa-miR-625	0.346184	-0.318522	0.623221	0.230182	-0.54815	0.237296	0.500942	-0.746526	-0.670467	0.759387	0.498018	0.783509	0.1917	-0.337732	0.767674	0.855341	0.492874	-0.22799	0.853824	0.407791	-0.274211	0.826903
hsa-miR-181b	0.0315236	-0.462561	-0.594126	0.637284	-0.0814221	-0.0574488	-0.191358	-0.84995	-0.418881	-0.447873	0.117501	0.263184	-0.126245	0.483191	0.0517973	-0.182681	0.328393	-0.227693	0.854	0.58127	-0.144307	0.904814
IVGN-novel-miR_3439	1.18245	-0.896594	-0.22303	-0.5455	-0.485125	-0.734221	0.86966	-1.25073	-0.770509	1.82134	2.37519	1.59348	0.0270342	1.06171	0.473642	0.323568	0.731192	-0.226788	0.854535	0.110864	-0.755159	0.592481
hsa-miR-423-5p	-0.19764	0.273396	0.539587	0.188468	0.160137	0.158944	-0.0587624	0.248944	-0.234653	0.0271578	0.00963232	-0.220048	0.365959	0.566167	0.0663421	0.192447	0.113958	-0.223132	0.856704	0.477372	-0.11058	0.926216
IVGN-novel-miR_3456	0.264816	0.848736	-0.891007	-0.291085	-0.0738912	-0.428972	-0.287106	0.514342	-0.826344	0.28591	0.785206	0.249997	0.211137	0.508967	-0.312339	0.534417	0.487762	-0.222995	0.856785	0.364122	-0.33078	0.795107
IVGN-novel-miR_3691	0.0291351	-0.239312	-0.159315	-0.905937	-0.296439	-0.776231	-0.0758258	-0.276982	-0.424292	0.0169143	0.379308	0.379177	-0.240942	0.10676	0.285637	-0.0430098	0.304219	-0.222928	0.856825	0.0783092	-0.418461	0.748222
hsa-miR-425*	-0.250731	-0.125326	0.064606	-0.107038	-0.577523	-0.3106	0.0226382	-0.301789	-1.30513	-0.134403	0.0371373	0.108635	-0.246446	0.109416	0.0634953	0.00146022	0.293263	-0.221942	0.857411	0.157565	-0.19975	0.870701
IVGN-novel-miR_3643	0.0973779	-0.402324	0.286788	0.510025	-0.118416	-1.04406	-0.0641159	-0.351226	-0.00775053	0.145785	0.177184	0.547485	-0.635052	0.482201	0.544462	0.417011	0.425372	-0.22076	0.858113	0.408358	-0.313924	0.804451
hsa-miR-548d-3p	-0.437931	-0.423024	-0.584644	-0.337012	-0.763276	-0.442044	-0.124214	-0.359098	-0.251837	-0.460238	-0.158974	-0.488214	-0.0662039	-0.0703067	-0.158374	-0.437929	0.0489937	-0.219339	0.858959	0.0164669	-0.314785	0.803971
IVGN-novel-miR_3447	-0.0613101	0.11145	-0.631373	0.375238	-0.492366	-0.0275076	0.47168	-1.18993	-0.913978	0.557882	0.48808	0.392334	0.00485869	0.217234	0.0180894	0.322658	0.491601	-0.21736	0.860138	0.231281	-0.261688	0.834111
1540-rev-mir-200c	0.300066	0.320439	0.259691	-0.468151	-0.284365	0.0674388	0.278994	0.166789	-0.888447	0.294662	0.0517402	0.327632	0.57263	0.198906	0.0468722	0.183546	0.315927	-0.214948	0.861577	0.290076	-0.217969	0.859775
IVGN-novel-miR_3610	0.610147	0.725055	0.0565016	-0.319643	-1.08512	0.5463	0.180468	0.582972	-0.596839	-0.0503509	0.397387	0.443825	0.519784	0.22661	0.307959	0.287388	0.472008	-0.21121	0.863813	0.512139	-0.246561	0.842903
hsa-miR-18b	0.180501	-0.56938	0.323694	0.257961	0.0753049	0.672739	0.238632	-1.25688	0.194874	0.104606	0.584175	0.457031	0.428286	0.138017	0.305097	0.393443	0.453221	-0.210939	0.863975	0.480037	-0.159407	0.895393
IVGN-novel-miR_3545	0.621953	0.446359	0.102406	-1.48349	-0.171574	0.0546029	0.291424	0.407348	-0.735904	0.328688	0.339017	0.698982	-0.62251	0.663988	0.518005	0.574569	0.569102	-0.208528	0.86542	0.453661	-0.355136	0.781796
1539-mut2-mir-200c	0.131661	0.238655	0.321312	0.0447979	-0.241011	0.235035	0.406215	-0.129437	-0.263221	0.589504	0.0253061	-0.589042	-0.186688	0.440927	0.308154	0.524197	0.289732	-0.2075	0.866037	0.383596	-0.149906	0.901309
hsa-miR-491-3p	-0.277204	-0.134275	-0.0894583	-0.246363	-0.210739	-0.251872	-0.241861	-0.105514	-0.0767503	-0.00847926	-0.0942046	-1.80523	-0.0618408	0.0387899	-0.131167	-0.197476	0.418858	-0.207239	0.866193	0.0724125	-0.113728	0.924197
1523-mut2-cel-mir-246	-0.229499	-0.335094	0.494172	0.659531	0.114996	0.481364	0.286131	0.0573993	-0.062135	0.287994	-0.0671286	-0.636128	-0.0293392	0.651002	0.118494	0.435872	0.343523	-0.206374	0.866713	0.702371	-0.0964291	0.935345
hsa-miR-132*	-0.767091	-0.214694	-1.09845	-0.965009	0.212828	0.246637	-0.816057	-0.552873	-1.11283	-1.13648	-0.0447635	-0.516567	0.233301	-0.282713	-0.34405	-1.03897	0.497039	-0.20567	0.867136	0.847517	-0.0728543	0.950755
IVGN-novel-miR_3442	0.618303	0.194379	0.669907	0.302958	-0.445181	0.340552	-0.0556328	0.548669	-0.687479	0.442157	0.271624	0.186162	0.521272	-0.0232653	0.375219	0.730543	0.390571	-0.202074	0.8693	0.628583	-0.120789	0.919684
1534-mut1-has-mir-27a	0.0769709	0.094103	-0.0622447	-0.413364	-0.0146966	0.0418751	-0.00477081	-0.0793475	-0.804801	0.177719	0.0291908	0.309485	0.0936605	0.501692	-0.166788	0.1617	0.246034	-0.201723	0.869512	0.219346	-0.193792	0.874305
IVGN-novel-miR_3557	0.0479625	0.205737	-0.472516	0.160467	-0.594331	-0.34916	0.40222	-0.549768	-0.913526	0.175367	0.740342	0.271405	0.0836957	0.483681	-0.352749	0.29293	0.47001	-0.199873	0.870627	0.231361	-0.293863	0.815715
hsa-miR-22*	0.0679563	0.118154	-0.433142	-0.465787	-0.15796	-0.689132	-0.325482	0.173324	-0.989369	-0.228465	0.41908	0.16538	-0.515007	0.564886	-0.142696	0.106053	0.424374	-0.198763	0.871298	0.310073	-0.263294	0.833183
IVGN-novel-miR_3392	0.0214832	0.0478134	0.614475	0.967685	0.286404	0.208797	0.177369	0.139679	0.382665	0.0639879	-0.38167	-0.067922	0.278159	0.968506	0.410459	-0.0472168	0.360019	-0.197413	0.872113	0.863239	-0.0447006	0.969491
hsa-miR-125b-1*	-0.324338	0.15956	0.113076	0.159154	0.218591	0.0184619	0.128532	0.109361	-0.111266	-0.116847	-0.298998	-0.547213	-0.20946	0.916734	0.0234089	-0.112228	0.308978	-0.195608	0.873205	0.681251	-0.0971961	0.934848
hsa-miR-130a	0.473528	1.09555	-0.842131	-0.228848	-0.0653891	-0.471843	-0.203969	0.451669	-0.818838	0.406387	0.824808	0.774938	0.226786	0.705974	-0.229113	0.538361	0.586855	-0.19418	0.874069	0.439718	-0.317024	0.802724
hsa-miR-768-5p	-0.334147	0.675741	-0.53778	-1.06435	-0.562499	-0.928533	0.15025	0.193631	-0.618246	1.06205	1.53054	1.09384	-0.468968	0.917492	-0.511401	1.05472	0.704503	-0.192918	0.874834	0.164647	-0.706554	0.612782
hsa-miR-24-1*	0.0242406	-0.252116	-0.409318	-0.701296	-0.999429	-0.14149	-0.604799	-0.318822	-1.52866	-0.189116	-0.156344	0.127147	0.0256793	-0.676771	0.074679	-0.391797	0.480285	-0.187114	0.878361	0.49507	-0.171182	0.888115
hsa-miR-373	0.143453	-0.16694	-0.430131	-0.393413	-0.509007	-0.428199	-0.259846	-0.530496	-0.746467	0.267104	-0.190627	0.326148	-0.663668	0.282074	0.0992253	0.056683	0.377182	-0.18678	0.878564	0.277343	-0.240951	0.846187
IVGN-novel-miR_3324	0.625806	0.749558	0.087027	-0.44948	-0.578343	-0.865539	-0.676502	0.0218716	-0.95674	0.645443	1.01356	1.17723	-0.42379	0.680539	-0.238896	0.99101	0.672992	-0.186058	0.879004	0.478217	-0.324044	0.798828
IVGN-novel-miR_3619	-0.23598	-0.238324	-0.635812	-0.931232	-0.727033	-0.210773	-0.622673	-0.427456	-0.658459	-0.416396	-0.343773	-0.065063	-0.433326	-0.0780777	-0.196587	-0.391442	0.20447	-0.184556	0.87992	0.230952	-0.221668	0.857574
hsa-miR-488	-0.17244	-0.023983	-0.10136	-0.192337	-0.162863	-1.18022	-0.138846	-0.105651	-0.245658	-0.182906	-0.00989099	0.0682549	0.245461	0.104069	-0.0748084	-0.365211	0.326215	-0.181369	0.881865	0.280054	-0.282912	0.821931
hsa-miR-920	0.229993	0.551758	0.610306	0.885035	0.180063	0.0916307	0.190158	0.258663	0.820124	0.261477	-0.218904	-1.53773	0.0982474	1.20708	-0.119344	0.311011	0.621443	-0.180699	0.882275	0.860455	0.0505504	1.03566
IVGN-novel-miR_3555	0.954421	1.43492	-0.427372	0.647705	1.12919	0.890956	-1.17738	0.708715	0.502645	-0.122358	1.12957	0.700833	1.18796	0.875797	-0.271512	1.05244	0.676658	-0.180183	0.882591	0.889378	0.0604674	1.0428
hsa-miR-361-3p	-0.196642	0.462624	-0.481877	-1.12915	-0.334168	0.0386801	-0.228023	0.168186	-0.903463	-0.151134	0.173661	0.193533	0.0732151	0.47309	-0.65483	0.0316425	0.515059	-0.17976	0.88285	0.462335	-0.254201	0.838451
hsa-miR-565	-0.398247	0.0484022	-0.44963	-0.509862	-0.00320608	-0.23707	-0.303934	-0.23042	0.00962765	-0.135906	-0.181131	-0.127759	-0.199325	0.284467	-0.121838	-0.0840421	0.122595	-0.179744	0.88286	0.160724	-0.228084	0.853768
hsa-miR-10b	0.449917	0.271041	0.135672	-0.180265	0.0774184	-0.438507	0.257396	-0.422666	0.105619	0.594268	1.45212	1.59266	0.972236	0.118021	-0.139053	1.05078	0.637258	-0.175939	0.885191	0.158079	-0.447949	0.733084
hsa-miR-193b	0.611552	0.565011	-0.216516	0.039279	-0.290941	-2.20317	0.185043	0.252304	-1.59764	0.430188	0.788255	0.891622	-0.997114	1.15103	-0.253501	0.620062	0.753405	-0.175536	0.885438	0.57324	-0.37925	0.768837
hsa-miR-17*	-0.114515	-0.461364	0.0473778	-0.136195	-0.258745	-0.0215087	0.379958	-0.801522	-0.408473	0.11162	0.0559	0.301772	-0.301457	0.518415	0.0121115	0.0304475	0.385116	-0.173687	0.886574	0.209268	-0.222371	0.857156
hsa-miR-30d	1.16515	1.51104	-1.05395	-1.24786	-0.709642	-0.389245	-0.129053	0.204056	-0.588202	0.773577	2.14077	1.72585	-0.329808	0.738344	-0.17596	1.59104	0.790093	-0.172363	0.887388	0.430452	-0.576656	0.670516
hsa-miR-329	-0.101939	-0.0728933	-0.0502694	-0.178962	0.129543	-0.0479965	0.125341	0.0643879	0.251883	-0.199595	0.0628452	-0.869299	0.124806	0.486653	-0.0260541	-0.19749	0.317403	-0.170892	0.888294	0.267032	-0.150732	0.900794
1526-mut1-has-mir-93	0.0799925	-0.185614	0.350749	0.19046	0.0674599	0.0294094	0.0920323	-0.501349	-0.164572	0.0370719	-0.253472	-0.133877	-0.0456064	0.417919	0.316841	-0.144441	0.237788	-0.168821	0.88957	0.745338	-0.0474355	0.967655
hsa-miR-221*	-0.541734	0.0733684	-0.125774	-0.0383048	-0.0604371	-0.140638	0.16463	-0.0176961	0.0244622	-0.0408884	0.150741	-1.38878	-0.175624	0.0637032	0.0241708	0.114959	0.458722	-0.168556	0.889733	0.255905	-0.145722	0.903927
IVGN-novel-miR_3347	0.703333	1.91378	-0.933032	-0.873884	0.973964	1.40277	0.142849	0.917678	0.84749	-0.101578	1.07914	0.591097	-1.00797	2.01319	1.18385	0.704969	0.766714	-0.168209	0.889947	0.813037	-0.192354	0.875176
IVGN-novel-miR_3301	1.02769	-0.0610811	-0.413436	0.618584	0.24741	0.25437	0.782182	0.612776	0.422862	0.465134	0.147955	-0.40088	0.189798	0.447705	0.853356	0.413701	0.494096	-0.167509	0.890379	0.500692	-0.197217	0.872232
hsa-miR-339-5p	-0.239917	0.0180333	-0.291644	-0.771427	-0.373907	-0.152865	-0.00654657	-0.425293	-1.39544	-0.582939	0.0385423	-0.11089	-0.161774	0.402633	-0.321436	-0.682185	0.500837	-0.167167	0.89059	0.633151	-0.111264	0.925777
hsa-miR-618	-0.39404	-0.306976	-0.597595	-0.393441	-0.682166	-0.548707	-0.367177	-0.560019	0.000708997	-0.336016	-0.124724	-0.421337	-0.199178	-0.191215	-0.22091	-0.299658	0.119646	-0.166551	0.89097	0.00926175	-0.259414	0.835427
hsa-miR-9	-0.0378746	-0.502065	-0.189993	-0.16724	-0.0016662	-0.124434	0.0818757	-1.22809	-0.022358	-0.407496	0.000587709	0.0233874	0.166583	-0.103189	-0.0831476	-0.179129	0.402162	-0.164893	0.891995	0.297815	-0.120825	0.919662
hsa-miR-671-3p	0.243451	0.308039	0.480844	0.108674	-0.0854709	0.352894	-0.225972	0.0225121	-0.48871	0.404861	-0.343922	0.193531	0.744552	-0.283929	0.273251	0.24461	0.414315	-0.163727	0.892716	0.960782	-0.0098825	0.993173
hsa-miR-150*	0.10121	0.160428	-0.156938	-0.00930738	-0.0211378	-0.07928	0.37737	0.291855	0.379809	0.193689	0.150547	0.133346	0.301585	0.408143	0.0922217	0.359496	0.108516	-0.163562	0.892818	0.00695866	-0.291199	0.817223
hsa-miR-127-3p	-0.87097	0.499281	-0.755345	-0.0364583	-0.384754	0.0418702	-0.296946	-0.640881	0.707385	-0.806483	-0.634821	-0.585469	0.108918	0.184588	-0.572169	-0.324037	0.572086	-0.162957	0.893192	0.747272	-0.100387	0.932782
hsa-miR-661	-0.746879	-0.16009	-0.336222	-0.0611669	0.0377403	0.193822	-0.253512	-0.473935	0.258323	-0.632716	-0.998756	-1.75751	0.0297957	0.166156	-0.638749	-0.550782	0.608852	-0.162513	0.893467	0.772587	0.0695957	1.04942
hsa-miR-18a	0.48323	-0.665618	0.413587	0.0403406	-0.064952	0.0239396	0.359068	-1.49297	-0.0366559	0.448153	0.904311	0.788708	0.15125	-0.0725165	0.526958	0.438845	0.646538	-0.161039	0.894381	0.373255	-0.222713	0.856952
hsa-miR-101	0.0823141	0.649416	0.0355819	-0.224722	-0.604477	0.210703	0.359019	0.123902	-1.29666	-0.00675916	0.449627	0.155996	-0.0527889	0.970379	-0.271982	-0.0281399	0.606467	-0.159872	0.895105	0.684168	-0.129564	0.914107
hsa-miR-155	-1.64616	-1.85729	0.427879	0.747426	0.653835	-0.96962	0.771195	-1.85931	0.393898	1.69042	1.04467	1.33865	-0.510112	-0.00610036	0.553312	0.845457	0.817373	-0.15934	0.895434	0.340935	-0.661294	0.632311
IVGN-novel-miR_3590	0.316223	-0.0916543	0.116484	-0.398863	-0.411252	-0.853547	0.123979	-0.608848	-1.12769	0.246863	0.650944	0.358538	-0.110655	-0.160689	0.0478424	0.293384	0.58562	-0.157373	0.896656	0.330477	-0.237905	0.847976
1531-mut2-mir-150	0.108508	0.293762	0.127133	-0.0366086	0.0894835	-0.00671467	0.0810918	0.0346055	0.308435	-0.0995939	0.00920107	-0.840681	0.0456228	0.309215	0.0470955	0.249371	0.325621	-0.157108	0.896821	0.430128	-0.0668989	0.954688
hsa_snoRNA-hY1_RNA-related	0.0533956	0.0265603	0.128438	0.862608	0.439498	0.0880407	-0.20058	-0.362077	0.440471	-0.133243	-0.192448	-0.790933	0.301809	0.549224	0.0243419	-0.130046	0.512307	-0.156355	0.897289	0.70685	0.0800913	1.05708
hsa-miR-23b	1.5567	1.04985	-1.15255	-1.31298	-0.641005	-0.877293	-0.65883	-0.0974037	-1.09965	0.660032	2.03884	1.76826	-0.540616	0.752256	-0.800711	1.61991	0.82923	-0.15488	0.898207	0.543072	-0.487256	0.713381
IVGN-novel-miR_3318	0.495926	0.194392	-0.182761	1.26478	0.557401	0.295834	-0.0659713	0.32171	0.152412	-0.93892	-0.110361	-1.10809	1.30183	-0.00385891	-0.504701	0.113687	0.696541	-0.15371	0.898936	0.603621	0.210856	1.15737
hsa-miR-501-5p	-0.434229	-0.323988	-0.606913	-0.86912	-0.340571	-0.534918	-0.380098	-0.527882	-0.987153	-0.696316	-0.081487	-0.402649	-0.113365	0.114762	-0.416427	-1.03725	0.422844	-0.152374	0.899768	0.506294	-0.155221	0.897995
hsa-miR-323-3p	0.102366	-0.0944341	-0.215403	-0.425604	-0.250472	-0.174588	0.192718	-0.407732	-0.501466	-0.338167	0.488142	0.140137	-0.190952	0.2845	0.138457	-0.122649	0.373179	-0.151047	0.900596	0.143096	-0.203695	0.868324
hsa-miR-409-3p	0.14004	0.57446	-0.272695	0.208015	0.278284	0.139699	0.413737	0.626386	0.694112	-0.227511	0.297033	-0.441551	0.176522	1.11331	-0.155697	0.273956	0.535495	-0.149521	0.90155	0.514142	-0.174055	0.886348
hsa-miR-92a	0.294586	-1.15418	-0.023673	0.407783	-0.201477	-1.43162	0.394504	-2.01144	-0.0333537	1.01723	1.96258	2.04147	-1.04872	0.315022	0.687934	1.06409	0.828965	-0.149381	0.901637	0.289506	-0.606012	0.65701
hsa-miR-501-3p	0.581842	0.255387	0.230519	-0.611674	-0.513527	-0.28449	0.218136	0.262708	-0.986176	0.523241	0.438637	0.349237	0.167771	-0.115447	0.184007	0.511978	0.589408	-0.148424	0.902236	0.384873	-0.244068	0.844361
hsa-miR-891b	-0.27749	-0.0890814	-0.0816046	-0.410906	-0.136504	-0.157682	-0.22341	-0.195111	0.0228004	-0.189582	-0.0173934	-1.62744	-0.148618	0.108947	-0.299653	-0.199954	0.532015	-0.14713	0.903045	0.562508	-0.0573918	0.961
hsa-miR-106a	0.943818	-0.733674	0.75779	0.730918	-0.378405	-0.0143133	0.680411	-1.64513	-0.284399	1.27377	1.56926	1.53105	0.237468	0.098077	0.789612	0.932191	0.783093	-0.145079	0.90433	0.466969	-0.296648	0.814142
hsa-miR-628-5p	-0.0476166	0.0891454	-0.249588	-0.212045	-0.655814	-0.327671	0.211699	-0.0425635	-0.77863	0.171035	0.438311	0.137932	-0.00358974	0.240712	0.0216078	-0.102302	0.453572	-0.144591	0.904636	0.0914896	-0.273038	0.827575
hsa-miR-566	0.110076	0.0624529	-0.129549	-0.0304429	-0.520277	-0.24456	0.102409	0.0909838	0.0748682	-0.156772	0.0440274	-0.150104	0.252958	-0.174127	0.0895798	0.150465	0.210187	-0.141959	0.906287	0.177514	-0.205102	0.867477
hsa-miR-593*	0.0327777	0.526266	0.0129484	0.244765	0.615186	0.483116	0.43481	0.420465	0.650929	0.0563227	-0.209318	0.125045	0.666008	0.853971	0.105243	0.0699387	0.438455	-0.141014	0.906882	0.624088	-0.104614	0.930054
1582-mut1-dme-mir-7	0.0239404	0.132976	-0.240202	-0.0322983	-0.791495	-0.37346	0.133578	-0.000745519	-0.85309	0.177541	0.0313484	0.277471	-0.15387	-0.210117	0.167094	0.255284	0.491318	-0.140801	0.907016	0.275809	-0.228021	0.853805
hsa-miR-224	0.221306	-0.911972	0.369534	-0.645068	-0.495483	0.0825819	-0.227285	-0.556391	-1.51548	0.498547	0.138534	0.17846	0.0986256	-0.777043	0.161571	0.125037	0.676636	-0.140607	0.907137	0.692457	-0.131898	0.91263
hsa-miR-337-3p	-0.385163	-0.0927642	-0.201957	-0.160846	-0.0720193	-0.13565	-0.258903	-0.297144	-0.0266227	-0.256747	-0.123274	-1.59909	-0.0660336	-0.000956889	-0.256192	-0.317905	0.532236	-0.140577	0.907157	0.866038	-0.0144613	0.990026
hsa-miR-338-5p	0.327546	-0.283809	0.360729	0.543428	-0.208557	0.30379	0.0126894	-0.265132	-0.544323	0.509438	-0.238718	0.30891	0.220854	-0.147758	0.555632	0.205054	0.501347	-0.139613	0.907763	0.870856	-0.034591	0.976309
hsa-miR-185*	-1.25907	-0.463212	-0.540766	-0.0556428	0.488065	0.0464569	-0.513718	-1.51797	0.369927	-0.939326	-1.03586	-1.84916	0.0903828	-0.466502	-1.276	-0.216268	0.739676	-0.138759	0.9083	0.670288	0.169737	1.12485
hsa-miR-502-5p	-0.527972	-0.206197	-0.49423	-0.326674	-1.00008	-0.353524	-0.562113	-0.368843	0.045353	-0.437914	-0.270899	-0.348727	-0.118593	-0.142769	-0.401347	-0.403642	0.320394	-0.13773	0.908948	0.196968	-0.218192	0.859642
IVGN-novel-miR_3416	0.102915	0.245085	0.171375	0.504198	0.123535	-0.625024	0.386358	-0.131195	-0.553016	0.285066	0.125015	-0.0229226	0.421059	0.320927	-0.109148	0.119944	0.474353	-0.137247	0.909253	0.649045	-0.101182	0.932269
hsa-miR-34c-3p	-0.053523	0.0332099	0.385907	0.130589	0.0355342	0.303308	0.236148	0.174244	0.253645	0.165766	0.370813	-0.00295989	0.139451	0.609977	0.40462	0.068289	0.195085	-0.136194	0.909916	0.242179	-0.166414	0.891055
hsa-miR-509-5p	0.00175925	0.0365243	-0.0716752	-0.356651	-0.315164	-0.21635	0.0520491	0.116884	0.216195	0.0709813	0.0965227	-0.050557	0.221051	0.1286	0.0227844	0.0238061	0.176569	-0.134017	0.911291	0.0261964	-0.252653	0.839352
hsa-miR-486-3p	0.189507	0.244024	0.303763	-0.2985	-0.214157	0.0649555	0.167663	0.310536	-0.286069	0.307991	0.311145	0.250527	0.183621	0.126196	0.298389	0.375765	0.310014	-0.133377	0.911695	0.181649	-0.197727	0.871923
IVGN-novel-miR_3560	-0.209613	-0.333631	0.533306	0.163639	0.00191836	-0.355106	0.130467	-0.281882	-0.506822	0.200502	0.161418	0.503685	-0.00757689	0.348999	-0.0263603	0.215952	0.475733	-0.132097	0.912504	0.404974	-0.166001	0.89131
hsa-miR-135a	-0.347625	-0.214409	-0.474208	-0.21449	-0.719349	-1.11969	-0.48239	-0.278071	-0.0848009	-0.0805657	-0.182428	-0.351804	-0.203053	-0.279452	-0.342973	-0.170384	0.409006	-0.130187	0.913713	0.181953	-0.265996	0.831625
hsa-miR-99a	0.547259	1.7609	-1.06778	-0.578191	0.649312	-1.31596	-0.161158	1.3812	0.200556	0.378993	1.01665	1.09688	-0.452031	0.838368	0.951288	0.48488	0.806102	-0.129904	0.913892	0.505891	-0.456369	0.728818
hsa-miR-505	-0.206854	-0.300053	-0.330507	-0.105115	-0.3143	-1.19415	-0.353313	-0.354323	-0.660235	-0.0643571	0.0172173	-0.104348	-0.371038	0.206335	-0.489414	-0.156189	0.500615	-0.128285	0.914919	0.405661	-0.205919	0.866986
hsa-miR-30c-1*	0.134209	0.155869	0.570089	0.526193	0.176097	0.392151	0.114661	0.236977	-0.0622643	0.368096	-0.249614	-0.0784868	0.324829	0.129026	0.492589	0.326406	0.350965	-0.127881	0.915175	0.949683	0.00755555	1.00525
IVGN-novel-miR_3549	0.14634	-0.0979985	-0.454706	-0.188698	-0.393466	0.101094	0.250543	0.280696	0.168334	0.389476	-0.0331872	0.108287	-0.0354254	0.156704	0.383387	0.088816	0.395715	-0.125311	0.916806	0.0741392	-0.296277	0.814351
IVGN-novel-miR_3603	-0.22318	-0.14694	0.272748	-0.163732	0.352307	0.194145	0.00614722	-0.0214404	0.0257407	-0.0911744	-0.463836	-0.127142	-0.25352	0.416139	0.223397	-0.0153921	0.385541	-0.124852	0.917098	0.80083	-0.045098	0.969224
IVGN-novel-miR_3567	-0.240007	0.113777	-0.0972898	-0.123455	-0.296184	-0.106414	-0.222033	-0.123444	-0.186379	-0.0336285	-0.0541777	-0.867165	-0.0516994	-0.0331096	-0.317825	0.156228	0.365323	-0.124765	0.917153	0.565807	-0.0633274	0.957054
IVGN-novel-miR_3657	0.00475237	0.1328	0.2269	-0.30817	0.273821	-0.135122	0.0392002	0.191466	-0.212331	0.225703	0.134476	0.0443808	-0.112065	0.142713	0.374723	0.287028	0.290942	-0.12161	0.919161	0.350938	-0.140603	0.90714
IVGN-novel-miR_3391	0.193128	-0.102123	-0.0972931	-0.956938	-0.271574	-0.594835	-0.0763555	-0.244876	-0.416006	0.0358472	0.341273	0.393652	-0.360607	0.0797492	0.18069	-0.0127871	0.567798	-0.121436	0.919272	0.261812	-0.2767	0.825477
hsa-miR-122*	0.262972	0.599961	-0.270401	0.215185	0.367969	-2.86283	0.501383	0.587827	0.488338	0.0771953	0.481652	0.463958	-1.58859	1.25067	0.709101	0.418636	0.840475	-0.121353	0.919325	0.577013	-0.478644	0.717652
hsa-miR-508-3p	0.0649635	-0.0274545	-0.138387	0.0392327	0.351921	0.0817475	-0.141478	-0.964755	0.61268	-0.00963615	-0.0650031	0.01223	0.0589137	0.399116	0.0115455	-0.0510734	0.549394	-0.119954	0.920217	0.721025	-0.0426215	0.970889
IVGN-novel-miR_3523	-0.0569289	0.199296	-0.73114	-0.879692	0.665761	-0.00241721	0.138084	-0.307876	0.41398	0.546337	0.668773	0.825128	-0.409539	0.688054	0.323309	0.370973	0.702388	-0.119924	0.920236	0.310552	-0.377386	0.769831
IVGN-novel-miR_3649	0.432314	0.0278536	0.357788	-0.348021	-0.223181	1.38936e-05	0.114983	0.138773	-0.0451223	0.168378	0.180865	0.0312051	0.127229	-0.0170474	0.350542	0.296131	0.337534	-0.11956	0.920468	0.411261	-0.148086	0.902447
hsa-miR-550*	0.0793178	0.776439	0.206651	0.0906951	0.448976	0.658893	0.331288	0.507352	0.190641	-0.304124	-0.119912	-0.00493147	0.98678	0.808718	0.181822	-0.548093	0.638568	-0.118866	0.920911	0.951968	0.0195221	1.01362
hsa-miR-645	-0.677888	-0.174561	0.0257393	0.0860601	0.590451	0.14047	-0.399437	-0.748773	0.267318	-0.659557	-0.909437	-1.21306	-0.171858	0.514419	-0.674911	-0.419776	0.709665	-0.118025	0.921448	0.542716	0.18641	1.13793
hsa-miR-518a-3p	-0.101953	-0.1366	-0.243964	-0.181305	0.0953817	-0.490012	-0.196946	-0.250181	-0.399626	-0.276763	0.0225461	-0.0424815	-0.0517873	0.193217	-0.129404	-0.275595	0.260265	-0.1176	0.92172	0.401873	-0.110516	0.926257
hsa-miR-769-5p	-0.354628	0.0628997	-0.724432	-0.453585	-0.367468	-0.26672	-0.0960334	-0.362727	-1.07035	-0.527687	0.0911063	-0.157197	-0.238601	0.183768	-0.209323	-0.674752	0.549906	-0.117508	0.921778	0.560065	-0.115929	0.922788
hsa-miR-137	0.494653	1.0852	-0.127422	-0.499628	-1.11158	1.80892	0.331254	1.09029	0.523935	0.631721	0.587733	0.768258	1.58931	0.542698	-0.408643	0.607004	0.798109	-0.117315	0.921902	0.641079	-0.30757	0.808002
hsa-miR-937	-0.199788	-0.163868	-0.38452	-0.533989	-0.525703	-0.293392	-0.0787129	-0.135879	-0.0538942	-0.210709	-0.105947	-0.301997	-0.0243545	-0.0936828	-0.219067	-0.191465	0.199566	-0.116891	0.922173	0.0391324	-0.218068	0.859716
hsa-miR-628-3p	0.227502	0.261324	0.177154	-0.319195	-0.504222	0.162069	0.297803	0.176306	-0.994664	0.280151	0.274391	0.573789	-0.248069	0.398277	0.0829468	0.428158	0.639644	-0.114294	0.923834	0.452773	-0.164556	0.892203
hsa-miR-518d-3p	-0.461871	-0.115553	-0.386852	-0.213927	-0.86555	-0.677833	-0.364543	-0.219808	0.0529816	-0.294895	-0.14758	-0.326816	-0.123733	-0.29551	-0.272081	-0.19238	0.391247	-0.114261	0.923856	0.152028	-0.232671	0.851058
hsa-miR-491-5p	-0.103871	-0.062236	-0.194834	-0.287857	-0.41714	-0.469192	-0.302056	-0.210493	-1.13763	-0.074793	0.203202	0.0645518	-0.046035	-0.149967	-0.112593	-0.239678	0.531066	-0.112294	0.925116	0.224643	-0.118787	0.920962
IVGN-novel-miR_3554	1.24662	1.12083	0.197052	0.830612	0.76764	0.990811	-1.1317	0.782708	0.0419588	0.581085	0.0443132	0.600143	0.927162	0.290342	0.0211167	1.23439	0.762482	-0.112246	0.925146	0.431737	0.240675	1.18155
hsa-miR-135b*	-0.208413	0.15975	-0.282256	-0.376179	-0.315996	-0.495851	-0.00194275	0.0316123	0.28993	0.196817	0.0319335	-0.0587399	0.0601341	0.108281	-0.072236	0.00826749	0.398655	-0.11189	0.925375	0.0460737	-0.279269	0.824008
hsa-miR-371-5p	0.24784	0.227591	-1.21	0.529405	-0.0167962	0.506019	0.355313	0.388583	0.0884162	0.433705	0.191375	0.0343038	0.283571	0.031623	0.386148	0.336006	0.650942	-0.111358	0.925716	0.546339	-0.211995	0.863343
hsa-miR-767-3p	-0.324995	-0.165195	-0.2658	-0.222342	0.0172365	0.100105	-0.186953	-0.114527	0.220477	-0.54873	-0.102625	-0.876473	0.0955548	0.0247496	-0.200853	-0.29806	0.490388	-0.111166	0.925839	0.675532	-0.0488463	0.966709
hsa-miR-145*	0.468787	0.300426	0.313739	0.378699	-0.0751606	0.392104	-0.397701	0.265148	-0.300407	0.197797	0.0279538	0.584641	0.308683	0.304948	0.0663904	0.479568	0.508951	-0.110228	0.926441	0.957444	0.00653527	1.00454
hsa-miR-659	-0.0474089	0.0354024	-0.206979	0.0545449	-0.179864	0.112186	0.264362	0.0672532	0.0770287	-0.0750799	0.064362	-0.129781	0.117487	0.258092	0.0291646	0.0429233	0.166691	-0.108915	0.927285	0.0912842	-0.150603	0.900874
1571-mut2-has-mir-152	-0.00678519	0.115106	0.0857521	0.451139	-0.0490316	-0.23056	0.284689	0.150017	0.0750303	0.142572	0.108113	0.0289209	0.148877	0.277619	0.229542	0.159506	0.239004	-0.107639	0.928106	0.261285	-0.142949	0.905666
hsa-miR-496	-0.187227	-0.182444	-0.235627	-0.147865	-0.21019	-0.263753	-0.20943	-0.260567	-0.0933124	-0.293839	-0.0672362	-0.914293	-0.208078	-0.114768	-0.0996672	-0.169809	0.355687	-0.107402	0.928258	0.0865606	-0.0564374	0.961636
hsa-miR-369-3p	-0.288676	-0.122114	-0.264803	-0.326295	-0.522251	-0.438281	-0.540386	-0.156399	-0.255914	-0.182496	-0.0677292	-0.180229	-0.254712	-0.0237001	-0.33889	-0.0689447	0.244055	-0.107236	0.928365	0.132096	-0.155508	0.897816
IVGN-novel-miR_3647	-0.261163	-0.153199	-0.00127715	-0.563897	-0.426376	-0.375318	0.0542324	-0.494989	-0.987695	0.477151	0.766371	1.40677	-0.335073	0.222141	-0.20616	0.560445	0.766224	-0.106954	0.928547	0.0997361	-0.35721	0.780673
IVGN-novel-miR_3631	-0.0241084	-0.127558	0.306857	0.38725	-0.25096	0.0416613	0.0661228	-0.117032	-0.0759462	0.615232	0.144773	0.34209	-0.137597	0.279195	0.200002	0.511082	0.497691	-0.104138	0.93036	0.36768	-0.157647	0.896486
hsa-miR-801	-0.292173	0.141151	-0.538151	-0.392151	-0.330422	-0.0511513	-0.174887	-0.00518601	0.12224	-0.0761361	0.0839518	-0.0975849	-0.177469	0.271871	-0.205242	-0.0120173	0.421555	-0.103494	0.930776	0.200367	-0.213102	0.86268
hsa-miR-642	-0.112242	-0.166053	-0.156893	-0.502279	-0.578422	-0.401881	-0.125497	0.0177565	-0.920003	-0.343717	-0.157897	-0.222966	0.141547	-0.182206	-0.356857	-0.411874	0.498667	-0.103494	0.930776	0.432486	-0.117281	0.921924
hsa_snoRNA-hY3_RNA-related	-0.138903	-0.162867	0.617291	-0.0861346	0.138295	0.156153	-0.0356347	-0.124561	0.204339	-0.0191587	-0.0624439	-0.0767517	0.022513	0.123099	0.27641	0.126693	0.389465	-0.103044	0.931067	0.756797	-0.0498731	0.966021
hsa-miR-181a*	0.275303	0.856727	-1.37207	-0.200607	0.935402	-0.877088	-0.312178	0.820511	0.557962	-0.177633	0.683557	0.576899	-0.416152	0.794765	0.30164	0.320791	0.801328	-0.103029	0.931076	0.559307	-0.313983	0.804418
hsa-miR-99a*	-0.121209	0.0354569	-0.440494	-0.359071	-0.24207	-0.39016	-0.362148	-0.409279	-0.635381	-0.478943	-0.108977	-0.109683	-0.106269	0.0357368	-0.308701	-0.417463	0.378728	-0.102656	0.931317	0.673092	-0.0537504	0.963429
hsa-miR-30c-2*	0.0771546	0.0312803	-0.288238	0.0328794	-0.08405	0.06085	0.130417	0.0493146	-0.146899	0.169354	0.189735	-0.0446177	-0.0268323	0.38824	-0.0405111	0.147866	0.265102	-0.102426	0.931466	0.208242	-0.145545	0.904038
IVGN-novel-miR_3611	-0.101053	-0.136851	-0.435526	-0.177075	-0.348041	-0.143313	-0.14811	-0.232345	-0.141847	-0.279069	-0.146855	0.0105782	-0.189849	0.235803	-0.253999	-0.143101	0.246753	-0.102172	0.931629	0.256538	-0.135856	0.910129
hsa-miR-29b-2*	0.19433	-0.100938	0.561997	0.337365	0.0474288	0.209498	0.0416045	0.0072689	0.0814232	-0.374166	-0.136974	-0.306394	0.0519428	0.670526	0.0390825	-0.165467	0.547068	-0.102151	0.931643	0.756705	0.0592592	1.04193
hsa-miR-582-3p	-0.0230402	0.0550737	-0.13103	0.0360598	-0.018508	-0.556707	0.177922	0.157028	0.295381	0.0319904	0.0193175	0.0864413	-0.0269598	0.343156	-0.0105839	0.14482	0.397904	-0.101781	0.931882	0.145134	-0.218967	0.85918
IVGN-novel-miR_3323	-0.0479733	-0.177834	0.820903	0.709175	0.447428	0.401008	0.513236	0.123653	0.395315	0.391247	0.0459828	-0.0884849	0.133153	0.92198	0.221279	0.305564	0.602964	-0.101023	0.932372	0.886129	-0.0367097	0.974876
1576-rev-dme-mir-317	0.191618	0.143356	-1.07013	0.018462	-0.0859139	0.00739181	0.210484	0.0778793	0.229855	-0.140611	0.0956986	0.281784	0.476662	-0.464074	0.340916	0.0369914	0.646046	-0.100968	0.932407	0.451928	-0.23016	0.85254
1532-rev-mir-150	-0.0295468	0.322109	0.147835	0.00550103	-0.141368	0.023767	0.269286	0.113135	-0.0042488	0.140336	0.255542	0.368165	0.436919	0.128584	0.287944	0.0364526	0.302772	-0.0999322	0.933077	0.158002	-0.167759	0.890225
IVGN-novel-miR_3556	-0.00051338	0.556588	0.400722	1.02275	0.135483	-0.0846456	0.17512	0.304648	-0.0793917	0.0895696	0.121117	-0.208187	0.348266	0.736832	-0.0474757	0.172641	0.614295	-0.0997941	0.933166	0.888881	0.0358319	1.02515
hsa-miR-615-3p	0.444412	0.383439	-0.494463	-0.528544	-0.765781	-0.108258	-0.342648	0.307566	-0.958287	-0.27035	-0.629303	-0.192275	0.444689	-0.62439	-0.206761	-0.267139	0.709194	-0.0994741	0.933373	0.96335	-0.014799	0.989795
IVGN-novel-miR_3364	0.227275	-0.546737	0.343461	0.419342	0.075844	-0.556449	-0.177724	-0.261803	0.150629	0.402853	0.360504	0.42348	-0.412374	0.230863	0.511138	0.354986	0.654499	-0.0994302	0.933402	0.537143	-0.177364	0.884317
hsa-miR-503	0.289602	-0.0879334	-0.142273	0.273328	0.367452	-1.25513	0.413529	0.235535	0.0101947	0.704384	0.382627	0.246581	-0.605791	0.34401	0.252234	0.885619	0.746325	-0.0991931	0.933555	0.452427	-0.31151	0.805798
hsa-miR-214	-0.250496	0.0185477	-0.327486	0.62665	0.805142	-0.289711	-0.356493	0.354681	0.754601	0.038491	-0.0690062	-0.0458629	0.160695	0.222696	0.200654	0.231473	0.656892	-0.0989581	0.933707	0.685632	-0.106772	0.928664
hsa-miR-184	1.17202	1.4772	-1.61332	0.80876	0.772985	0.112069	0.557651	1.39516	0.728419	1.66917	0.750082	0.165825	-0.179715	1.02486	1.36122	0.846501	0.842178	-0.0968806	0.935053	0.635174	-0.308264	0.807613
hsa-miR-875-3p	0.959031	0.0695408	0.203699	0.0440233	0.333738	0.471781	-0.180345	0.575125	-0.0362008	0.145562	-0.105082	0.112309	0.426929	-0.225629	0.315688	0.729136	0.635296	-0.0954326	0.935992	0.883627	0.0354378	1.02487
IVGN-novel-miR_3521	-0.0343408	0.112945	-0.290697	-1.41171	-0.151927	-0.477809	0.0448854	-0.126739	-0.270715	0.022427	0.0931441	0.297371	-0.655234	-0.404587	0.618158	0.091696	0.730377	-0.0952717	0.936096	0.443199	-0.288097	0.818981
hsa-miR-20b*	-0.164949	0.17686	-0.0562823	0.022819	-0.259992	0.076952	-0.0540784	0.0317554	-0.0358461	-0.128143	-0.265741	0.0607311	0.123532	0.0713137	-0.0119904	-0.00210751	0.205558	-0.0948464	0.936372	0.381994	-0.0792854	0.946526
hsa-miR-18b*	-0.0760405	-0.0849065	-0.0585096	-0.0391369	0.0921217	0.3798	-0.620915	0.0716917	0.24118	-0.327362	-0.0553335	-0.435544	0.298834	0.106363	-0.0808966	-0.250862	0.553968	-0.0944391	0.936636	0.899166	0.0171952	1.01199
hsa-miR-26b	-0.177699	0.663529	-0.501595	-1.49413	-1.09761	-1.80405	-0.727761	-0.191711	-1.44556	0.724688	1.92624	1.61704	-1.9142	0.741394	-0.661993	1.37396	0.900643	-0.0938422	0.937024	0.429431	-0.620049	0.650649
1561-shuf-rno-mir-101b	0.612096	0.375722	0.656845	0.64577	0.122537	0.351382	0.289545	0.389998	-0.0842403	0.684155	-0.0826858	0.290753	0.54829	0.00153362	0.400381	0.840618	0.583791	-0.0933824	0.937323	0.942857	0.0130199	1.00907
hsa-miR-621	-0.245523	-0.154814	0.216977	0.0602224	-0.0565992	0.348213	0.173942	0.043301	0.169331	0.014888	-0.302194	-0.945085	-0.168943	0.489437	-0.197539	0.0234347	0.637681	-0.0930423	0.937544	0.96134	-0.00851783	0.994113
hsa-miR-619	-0.466786	-0.122362	-0.207169	-0.223051	-0.00519532	-0.378167	-1.06103	-0.326321	-0.0167584	-0.0720762	-0.266143	-0.226626	-0.217564	0.15473	-0.406936	-0.284155	0.569083	-0.0924927	0.937901	0.73315	-0.0453072	0.969083
hsa-miR-516b	-0.0974403	-0.731948	-0.144637	0.237976	-0.29543	0.0784145	0.392505	-0.148727	0.281612	-0.0190424	0.145948	-0.0873445	-0.277263	0.574945	0.0592084	-0.117417	0.621229	-0.0922113	0.938084	0.360245	-0.218713	0.859332
hsa-miR-922	-0.113527	0.0463984	0.0959724	0.187187	0.00340163	-0.283451	0.321581	-0.0646346	-0.00871864	0.0466565	-0.03428	0.224532	-0.203095	0.407084	-0.00337609	0.307427	0.424034	-0.0919171	0.938275	0.353961	-0.13768	0.90898
hsa-miR-218	-0.340117	0.177368	-0.373548	-0.347259	-0.33006	-0.391462	0.0579203	-0.021972	-0.0478198	-0.141019	0.108861	-0.111956	-0.1196	0.340891	-0.373191	-0.0686601	0.496658	-0.0916152	0.938471	0.225633	-0.212373	0.863116
IVGN-novel-miR_3574	0.720404	1.11077	-0.191463	-0.960992	-0.990275	0.175705	0.588921	0.649839	-1.29839	1.57035	0.927962	1.11161	0.512177	-0.0847489	-0.510044	1.58629	0.868063	-0.0913813	0.938624	0.50303	-0.398559	0.758615
IVGN-novel-miR_3529	0.375187	0.201463	0.0317242	0.30273	-0.235625	-0.131251	0.10364	0.135384	0.0881271	0.228013	0.138276	0.269755	0.0470564	-0.0294844	0.0722946	0.773633	0.51276	-0.0902563	0.939356	0.535525	-0.12517	0.916896
hsa-miR-363*	-0.138797	0.0537266	-0.460306	0.188048	-0.118433	-0.42065	-0.173427	-0.113232	0.199807	-0.0358823	-0.0931152	-0.00802161	-0.0993125	0.131939	-0.177134	0.127682	0.437902	-0.0891508	0.940076	0.344645	-0.145196	0.904257
hsa-miR-133b	0.477032	1.19836	0.424306	0.791027	0.742102	1.0179	-1.12537	0.682519	1.15186	-0.244246	0.400513	0.551958	1.2685	0.33704	0.41151	0.361503	0.803679	-0.0889742	0.940191	0.46441	0.180484	1.13326
hsa-miR-214*	-0.429692	-0.33504	-0.0303636	-0.169547	-0.0484039	-0.0584762	-0.226419	-0.208112	0.0903851	-0.563329	-0.661697	-0.513125	-0.108323	0.0692148	-0.282615	-0.374364	0.514417	-0.0887965	0.940307	0.969453	-0.0045653	0.996841
hsa-miR-675	0.335376	0.168036	0.633826	0.274776	0.00582878	-0.183265	0.444328	0.277381	0.0605532	0.318562	-0.137149	0.0557046	-0.203981	0.4792	0.505333	0.323834	0.567863	-0.0882668	0.940652	0.726604	-0.0703335	0.952418
hsa-miR-220	-0.191497	-0.129913	-0.238352	-0.178384	0.100966	-1.49468	-0.309927	-0.177779	0.224678	-0.148193	-0.0686512	-0.178167	-0.27416	0.101109	-0.247609	-0.157314	0.697267	-0.0879984	0.940827	0.500823	-0.210817	0.864048
IVGN-novel-miR_3436	0.36151	0.127469	-0.0252006	-0.386438	0.10047	0.105529	0.387553	-0.248564	-0.479341	-0.0184605	0.247151	0.470241	-0.614397	0.699381	0.25707	0.223512	0.68651	-0.0878983	0.940892	0.717043	-0.0941683	0.936812
hsa-miR-199a-3p;hsa-miR-199b-3p	0.651814	0.610112	-1.53431	-0.563226	0.613016	-1.09931	-0.420317	0.274964	0.117849	0.507116	1.95268	1.761	0.0267059	0.353211	-0.383515	1.31215	0.878479	-0.0878548	0.940921	0.368197	-0.547453	0.684227
IVGN-novel-miR_3326	0.468557	-0.0640973	0.301634	0.474461	0.342528	0.206336	-0.021405	0.520936	-0.173599	0.46704	-0.541268	0.107923	0.491085	-0.549134	0.385469	0.717224	0.702404	-0.0870737	0.94143	0.914039	0.0270755	1.01894
hsa-miR-770-5p	0.0477171	0.303155	0.22139	0.0890906	0.52522	0.729857	0.329674	0.321868	0.352704	-0.0765707	-0.427817	-0.0833326	0.678671	0.390399	0.0145083	0.0345229	0.641131	-0.0851125	0.942711	0.833763	0.0398795	1.02803
hsa-miR-766	0.0672863	0.0182672	0.119523	-0.0351433	-0.848756	-0.466484	-0.066134	0.101897	-0.746952	0.00509582	-0.106489	-0.0251953	-0.285822	0.0346446	-0.146063	0.070903	0.641442	-0.0836729	0.943652	0.611746	-0.1093	0.927038
IVGN-novel-miR_3573	0.118927	-0.0295381	0.12812	-0.410805	-0.191658	-0.663889	0.110476	-0.138997	-0.280003	0.138609	0.368742	0.402973	-0.00154975	-0.00519166	0.143608	0.0485335	0.613967	-0.0836037	0.943697	0.211329	-0.221157	0.857877
hsa-miR-871	0.0336711	0.190721	-0.0772283	-0.147128	0.666073	-0.869248	-0.064289	0.0334173	1.04189	-0.0405402	0.043704	0.0670487	0.156421	0.419413	-0.099794	0.149862	0.734456	-0.0833007	0.943896	0.499763	-0.190332	0.876404
IVGN-novel-miR_3641	-0.175642	-0.0368057	0.151036	-0.440851	-0.347269	-0.21891	-0.687184	0.004711	0.0343776	-0.194237	-0.071182	0.0618498	0.308647	-0.394564	-0.118565	-0.104582	0.577224	-0.0827431	0.944261	0.541439	-0.100808	0.932511
hsa-miR-505*	0.577717	-0.639606	0.654921	-0.277097	-0.574672	-0.370117	0.168865	-0.187337	-0.725372	0.962498	-0.112477	0.168255	-0.0796329	-0.207117	-0.0699851	0.56915	0.782726	-0.0826388	0.944329	0.639153	-0.157913	0.896321
hsa-miR-636	-0.00137801	-0.52052	-0.023588	-0.0813704	0.164008	0.275179	-0.288366	0.0368421	-0.0621172	-0.0878826	-0.00101653	-0.429311	0.288595	-0.329902	0.0518564	-0.0228893	0.555016	-0.0818751	0.944829	0.874101	-0.0281933	0.980648
IVGN-novel-miR_3599	-0.322667	-0.217934	-0.197013	-0.544992	0.228773	-0.155453	-0.327835	-0.329991	0.00271933	-0.277379	-0.144015	-0.110931	-0.27872	-0.00856832	-0.0719967	-0.117595	0.450406	-0.0805065	0.945726	0.564395	-0.0823277	0.944532
IVGN-novel-miR_3493	-0.148411	0.0970301	0.523415	1.03113	0.112866	0.731588	0.168699	0.352985	0.500079	0.194828	-0.0445774	-0.269648	0.353568	0.808838	0.162031	0.0802402	0.709178	-0.0803371	0.945837	0.882087	0.0401009	1.02819
hsa-miR-425	0.604281	0.300364	-0.273868	-0.2368	-0.32812	-0.289923	0.572791	-0.535123	-1.10112	0.307554	1.12801	1.00676	0.700395	-0.382142	0.115701	0.27222	0.827171	-0.08031	0.945854	0.446297	-0.213888	0.862211
hsa-miR-335*	-0.0710994	-0.0551146	0.242871	0.52777	0.00727705	0.231032	0.266597	0.128025	0.205524	0.244484	0.0865833	-0.0152772	-0.127845	0.751574	0.119496	0.173869	0.559904	-0.0793842	0.946462	0.675028	-0.0821508	0.944648
hsa-miR-325	0.0664227	0.243398	0.296732	0.388883	0.0299718	0.439944	0.259015	0.140529	0.263821	0.333652	0.0514997	-0.0346103	0.0655001	0.488259	0.35822	0.229899	0.405223	-0.0788645	0.946803	0.720331	-0.0412441	0.971817
IVGN-novel-miR_3371	-0.0688353	-0.282825	-0.103359	-0.182989	-0.0828405	-0.140805	-0.0612545	-0.243354	0.279001	0.131378	0.0579857	0.0609985	-0.305695	0.37761	-0.00238599	0.0307329	0.494604	-0.0781406	0.947278	0.189982	-0.168675	0.88966
1551-mut2-mmu-mir-292	0.219787	0.110375	0.180448	0.159689	0.324259	0.0672637	-0.11806	0.175891	0.101733	0.259635	0.178034	0.0739059	0.40956	-0.22865	0.362213	0.344961	0.445692	-0.0776075	0.947628	0.733467	-0.0450506	0.969256
IVGN-novel-miR_3330	0.0771471	0.208339	-0.174993	-0.822685	-0.241663	-0.814875	0.0708418	-0.317894	-0.40353	0.431178	0.630073	0.902408	-0.10512	0.0461171	0.139	0.0775597	0.782058	-0.0773601	0.94779	0.179345	-0.334178	0.793236
hsa_snoRNA-U81	-0.061279	0.153401	-0.308566	-0.1323	-0.505911	-1.07766	0.509464	-0.653201	-1.0996	0.580981	1.28596	1.03499	-0.581225	0.319301	-0.300467	0.780403	0.858715	-0.0773134	0.947821	0.283753	-0.376556	0.770274
hsa-let-7d*	-0.282949	0.291133	-0.355529	-0.232333	-0.0997617	0.202647	-0.346644	-0.20158	-0.542046	-0.433674	-0.127666	-0.224415	0.141106	0.18251	-0.148009	-0.654568	0.64302	-0.0763279	0.948469	0.848934	0.0402747	1.02831
hsa-miR-567	0.0308395	0.00977544	-0.30441	-0.0941269	-0.02794	-1.00142	-0.0319616	-0.0639267	-0.129065	-0.0367647	-0.298717	0.0075686	-0.0605421	0.243984	-0.0429443	-0.483207	0.65639	-0.0760012	0.948684	0.551891	-0.145535	0.904044
hsa-miR-520a-3p	-0.0938485	-0.042498	-0.189872	-0.104314	-0.211834	-0.424839	-0.179638	-0.178451	-0.0868258	-0.319168	0.0420166	-0.784829	-0.143371	0.0184732	0.00811433	-0.437499	0.55363	-0.0759379	0.948725	0.728091	-0.039297	0.973129
IVGN-novel-miR_3626	0.0270004	1.24876	-0.132056	-1.60861	0.994194	0.931975	0.193859	0.709472	1.11473	-0.0276817	0.482706	0.274475	-0.205248	0.615008	1.14301	0.15011	0.863165	-0.0749834	0.949353	0.765506	-0.182175	0.881373
hsa-miR-149	-0.0871697	0.00221351	-0.644973	0.00542387	0.30437	-0.0433099	-0.730078	-0.0349538	-1.04381	-0.523408	-0.457336	-0.638915	-0.0170098	-0.439625	0.0496838	-0.591753	0.741525	-0.0746525	0.949571	0.416918	0.172435	1.12696
hsa-miR-340*	-0.267179	0.0337244	-0.100519	-0.0463063	-0.275904	-0.286634	-0.0673275	-0.177779	0.0686121	-0.149383	0.409537	-0.0127719	-0.162445	0.389264	-0.0813272	-0.141584	0.552676	-0.073638	0.950239	0.241126	-0.158114	0.896196
IVGN-novel-miR_3510	0.152905	-0.142907	1.14339	0.958858	0.210284	0.737584	0.26879	0.124574	0.290571	1.37091	-0.0900984	0.0116544	0.572401	0.183712	0.539817	0.672095	0.788681	-0.0722968	0.951123	0.949071	0.018013	1.01256
IVGN-novel-miR_3354	0.159942	0.0648604	0.290262	-0.470451	-0.0660033	-0.488009	0.149713	-0.202387	-0.0633273	0.201551	0.276346	0.58248	-0.0284381	0.140804	0.221907	0.0996007	0.664849	-0.0722204	0.951173	0.293255	-0.193368	0.874561
IVGN-novel-miR_3528	0.033652	0.0809602	0.528322	0.704941	-0.0425891	-0.251153	0.524446	0.320834	0.18385	0.625398	0.157947	0.423122	0.0867062	0.844429	0.246545	0.207352	0.687911	-0.0721138	0.951243	0.477961	-0.170569	0.888492
IVGN-novel-miR_3492	0.2995	-0.324563	0.49514	0.787489	0.182699	-1.19002	-0.476464	-0.542807	0.124785	0.248061	0.426967	0.42868	-0.624246	-0.295106	0.917013	0.44202	0.837267	-0.0716316	0.951561	0.884385	-0.0682131	0.953819
hsa-miR-135a*	-0.0846981	0.055368	0.0756181	0.47335	0.432855	0.29047	0.369745	0.27044	0.566814	0.0587976	0.134453	0.115206	0.303999	0.370278	0.186576	0.344205	0.507764	-0.0713965	0.951716	0.453575	-0.0941043	0.936854
IVGN-novel-miR_3317	0.0823813	0.661679	-0.218127	-0.391905	-0.193096	-0.34444	0.193234	0.17441	-0.306957	0.309614	0.762166	0.193467	-0.232576	0.469392	0.0592064	0.29565	0.742302	-0.0710491	0.951945	0.384936	-0.215169	0.861445
IVGN-novel-miR_3363	0.279979	0.0717862	0.470323	0.242912	-0.153698	-1.27149	-0.0497881	-0.485388	-0.0433135	0.360704	0.227419	0.689362	-0.981333	0.256237	0.632686	0.485133	0.834181	-0.069947	0.952673	0.724601	-0.158212	0.896135
IVGN-novel-miR_3561	0.178793	0.191807	0.0675881	-0.260057	-0.0032183	0.0203594	0.2126	-0.0745074	0.072508	0.299145	0.0574144	-0.0515866	-0.102401	0.341927	0.160536	0.115229	0.459045	-0.0695858	0.952912	0.409605	-0.0962776	0.935443
hsa-miR-889	0.094844	0.203184	0.0637759	-0.00477567	-0.101278	-0.266456	-0.641363	0.0727783	0.084323	0.00532614	0.0302945	0.100008	0.264385	-0.194156	0.080797	0.00490443	0.593195	-0.0689273	0.953347	0.726823	-0.0407667	0.972138
hsa_snoRNA-U11-related	0.724807	0.571975	0.503879	-0.172814	0.161579	0.924112	0.209252	0.470367	0.109558	1.40172	-0.10678	-0.500476	0.83496	-0.571233	0.456749	0.984477	0.837304	-0.0681405	0.953867	0.941461	0.0260178	1.0182
IVGN-novel-miR_3667	-0.118388	-0.143175	-0.0226698	-0.132597	0.488837	-0.743401	-0.029635	-0.0412445	0.558766	0.0773255	-0.357085	0.0397686	0.0625512	0.144154	0.00217997	-0.0781325	0.705621	-0.0679796	0.953973	0.497712	-0.144587	0.904638
1555-mut2-mir-324	-0.0454297	0.127417	0.134276	0.205355	-0.00260933	-0.00162323	0.355238	0.108891	0.310883	0.173768	-0.0722549	-0.00258989	0.319108	0.145091	0.140545	0.095123	0.386902	-0.0673568	0.954385	0.138321	-0.105403	0.929545
IVGN-novel-miR_3633	-0.0438318	-0.0943782	-0.15762	-0.33043	-0.235924	-0.00758729	-0.604864	0.140178	-0.0855537	-0.0130769	-0.0520373	-0.0809846	-0.0333009	-0.206118	0.0450083	-0.0599037	0.519755	-0.0669307	0.954667	0.308497	-0.0813835	0.945151
hsa-miR-301b	-0.170525	0.170819	0.0448253	-0.0757486	-0.156848	-0.0427955	-0.0922125	0.00461151	-0.0831877	-0.0638257	0.149404	0.0449605	0.225837	-0.042177	-0.0098682	0.00257774	0.319839	-0.066636	0.954862	0.343293	-0.0824713	0.944438
IVGN-novel-miR_3507	-0.0270631	-0.148642	-0.0719643	-0.421908	-0.180032	-0.0556047	0.0621428	0.208747	0.0824103	0.14867	0.0823383	0.168014	0.105782	0.117117	-0.101282	0.0929201	0.498491	-0.0663756	0.955034	0.0419236	-0.204504	0.867837
IVGN-novel-miR_3322	0.0613863	-0.0144799	0.402194	-0.419789	-0.406522	-0.716636	0.108538	-0.19611	-0.189718	0.308975	0.256056	0.635193	-0.15605	0.0324265	0.241149	0.0903645	0.750441	-0.0662153	0.95514	0.311321	-0.23428	0.850109
IVGN-novel-miR_3536	-0.0602569	0.0985248	0.500009	-0.311846	0.183858	-0.126512	0.278402	0.159956	0.286857	-0.00194965	0.376601	-0.0413368	0.230303	0.0349762	0.350735	0.0960315	0.602931	-0.0661527	0.955182	0.421337	-0.130716	0.913378
IVGN-novel-miR_3340	-0.0999831	-0.184005	-0.0986479	-0.121732	-0.0177507	-0.24327	-0.0962935	-0.178749	-0.1084	-0.158485	-0.10782	-0.128504	-0.0352685	0.0343055	-0.13633	-0.113692	0.0867639	-0.0658905	0.955355	0.232965	-0.0648187	0.956065
hsa-miR-510	-0.0618155	0.0876186	0.0793159	-0.00215904	-0.0861624	-0.0620464	0.202767	-0.124201	0.344032	0.110337	-0.0711	-0.0337252	0.181099	0.189622	-0.0515119	0.0692013	0.411005	-0.0651976	0.955814	0.114909	-0.104644	0.930034
IVGN-novel-miR_3513	0.335746	0.72885	-0.251237	-1.46909	0.900887	0.622284	-0.163326	0.409173	1.29409	-0.151953	0.233401	0.0738048	-0.699437	0.652514	0.927898	0.232938	0.875812	-0.0649265	0.955994	0.808042	-0.133906	0.911361
1519-mut2-rno-mir-16	0.258557	0.197501	0.164784	0.0647874	-0.186822	-0.112421	0.458611	0.0240014	0.215668	0.164014	0.187412	0.0652761	0.136053	-0.0729657	0.247429	0.448505	0.547905	-0.0646414	0.956183	0.346844	-0.125358	0.916777
hsa-miR-141*	-0.211329	-0.0355709	-0.313302	-0.328498	-0.51993	-0.700352	-0.487899	-0.193781	-0.0954276	-0.241529	-0.147229	-0.280508	-0.0886577	-0.141667	-0.351214	-0.3451	0.546213	-0.0646202	0.956197	0.385482	-0.119838	0.920291
hsa-miR-134	0.275	0.249284	-0.173467	-0.3518	-0.0897631	-0.390678	0.323089	0.313901	0.139412	0.0878752	-0.0659843	0.260262	0.0658057	0.0432941	-0.0914458	0.432017	0.663092	-0.0643235	0.956394	0.293713	-0.192655	0.874994
hsa-miR-22	0.802587	0.791716	-0.855555	-1.10475	-0.490567	-0.934864	-0.266338	0.556078	-1.13226	0.307581	1.58243	1.23737	-0.0669724	0.026207	-0.538117	1.00018	0.903504	-0.0642052	0.956472	0.45383	-0.403896	0.755815
IVGN-novel-miR_3389	-0.938656	-0.462764	-0.0906328	0.324808	0.381701	0.0182325	-0.289855	-1.22915	0.456176	-0.463714	-0.574237	-1.64045	0.0912338	-0.253052	-0.906417	-0.181434	0.860304	-0.063294	0.957076	0.562699	0.184532	1.13645
hsa-miR-1	0.92773	2.06858	0.626965	1.55255	0.88425	1.9422	-2.02567	0.407837	1.21646	-0.112036	0.935263	1.35969	1.62765	1.55229	0.368213	-0.0341616	0.917617	-0.0631794	0.957152	0.343971	0.455215	1.37099
IVGN-novel-miR_3379	0.149576	0.16227	0.114191	0.300793	-0.156793	0.233569	0.448352	0.3918	0.277422	0.477468	0.139099	0.149657	0.0991869	0.36773	-0.0799792	0.758152	0.64351	-0.0623221	0.957721	0.382637	-0.152338	0.899791
IVGN-novel-miR_3429	-0.177275	-0.047665	-0.254138	0.577174	0.281627	0.445915	0.21655	0.152711	0.380107	0.123559	0.153099	-0.0984376	0.252247	0.189136	0.353278	0.0364611	0.655584	-0.0616781	0.958149	0.712592	-0.0701739	0.952523
hsa-miR-196b	-0.0976748	-0.252194	-0.234336	0.218413	0.3296	-0.0378557	-0.162302	-0.576629	0.0131471	-0.457748	-0.338326	-0.299598	0.26571	0.229622	-0.33117	-0.549453	0.726941	-0.0616359	0.958177	0.688385	0.0839814	1.05994
IVGN-novel-miR_3683	-0.0616614	-0.0206902	0.328053	0.192437	-0.0341798	0.0687146	0.140326	-0.0241753	0.141912	0.0558369	-0.264171	-0.0119769	-0.1136	0.287157	0.147134	0.0920078	0.504707	-0.0606394	0.958839	0.817284	-0.0243961	0.983232
hsa-miR-202*	-0.242427	-0.072334	-0.280344	-0.627579	0.00442956	-0.755386	-0.153262	-0.0717819	0.0860876	-0.0996455	-0.00910172	-0.155075	-0.152938	-0.128048	-0.292518	0.0220954	0.660687	-0.0601829	0.959143	0.273735	-0.191088	0.875945
hsa-miR-429	0.869083	1.53824	-0.153906	-0.630719	-0.861866	1.26635	0.622026	0.277073	0.417511	0.958269	0.907194	1.04508	2.18009	-0.17388	-0.536005	0.854894	0.906288	-0.0600805	0.959211	0.740243	-0.243411	0.844746
hsa-miR-500	0.205222	0.129373	0.156783	-0.654083	-0.729573	0.453145	-0.139158	-0.127642	-0.915138	0.379036	0.0621291	0.32619	0.380791	-0.637855	-0.0734983	0.286207	0.824125	-0.060054	0.959228	0.846648	-0.0620999	0.957869
hsa-miR-29a*	-0.288676	-0.167578	-0.595574	-0.283112	0.288851	-0.316962	-0.238216	-0.201297	0.107963	-0.330864	-0.56043	-0.183482	-0.0143589	-0.153353	-0.269322	-0.248059	0.651373	-0.059508	0.959591	0.727608	-0.0559019	0.961993
hsa-miR-376a*	-0.293804	-0.13083	-0.363955	-0.122446	-0.209055	-0.146888	-0.185451	-0.312632	-0.0382609	-0.194959	-0.039001	-0.0536332	-0.0631153	-0.0615302	-0.133915	-0.202734	0.327208	-0.0589194	0.959983	0.130816	-0.0958395	0.935728
IVGN-novel-miR_3407	0.169522	0.0814279	0.0638722	-0.484272	0.0741944	-0.0962058	-0.0325007	-0.110858	-0.0664949	-0.0216201	0.234952	0.154134	-0.0168876	0.0168978	0.28486	-0.062882	0.585827	-0.0583178	0.960383	0.538869	-0.0874073	0.941213
hsa-miR-432	0.0594732	0.603627	-0.674368	0.45387	0.98647	0.339482	0.103928	0.440844	1.07049	-0.296398	-0.106176	0.312854	-0.0653843	1.36857	0.0181868	0.00933564	0.856625	-0.0581684	0.960483	0.926315	-0.0379176	0.97406
hsa-miR-196a*	-0.115135	0.0872038	0.139696	-0.0665661	0.0347969	-0.229557	-0.0127973	0.000305925	0.0944088	-0.0536382	-0.0307678	0.0380992	0.0592655	0.271089	-0.151617	0.0159257	0.416598	-0.0581616	0.960487	0.475761	-0.0735926	0.950269
hsa-miR-33b	-0.399423	-0.352243	-0.549553	-0.249046	-0.0549522	-0.326389	-0.354574	-0.305925	-0.0378653	-0.240348	-0.230241	-0.26828	-0.261944	-0.126846	-0.308269	-0.195615	0.453111	-0.0575682	0.960882	0.302367	-0.098766	0.933831
IVGN-novel-miR_3632	0.0263088	-0.209188	0.76246	0.78307	0.227229	0.343787	0.531359	0.415466	0.354905	0.622478	-0.0849261	0.274556	0.0974705	0.895924	0.255862	0.329549	0.7625	-0.0574093	0.960988	0.774703	-0.0724235	0.951039
hsa-miR-181a	-0.115534	-0.297418	-1.15	0.130377	0.240518	-0.596856	0.183842	-0.635239	-0.134307	0.490261	0.959086	0.962105	-0.193943	0.199366	-0.216969	0.450472	0.868051	-0.0566624	0.961486	0.254931	-0.357884	0.780308
hsa-miR-124	-0.0983871	-0.00177271	0.0382526	0.0172287	-0.461476	-0.358767	0.250273	-0.125379	0.00583087	-0.0903274	-0.060881	0.0907774	0.0359585	0.0769091	-0.0426439	-0.109424	0.581378	-0.056419	0.961648	0.272025	-0.134354	0.911078
hsa-miR-338-3p	-0.279659	0.0193372	-0.493482	-0.304351	-0.362175	0.488446	-0.23134	-0.164922	-0.545167	-0.608067	-0.0421302	-0.218739	0.503781	-0.177115	-0.433701	-0.581597	0.78017	-0.0563628	0.961686	0.950592	0.0168439	1.01174
hsa-miR-613	-0.316361	-0.201181	-0.380838	-0.22226	-0.0807054	-0.50916	-0.252807	-0.148828	0.143463	-0.215215	-0.183393	-0.182189	-0.0642792	-0.187605	-0.191975	-0.18122	0.510114	-0.0561862	0.961803	0.148277	-0.128814	0.914583
hsa-miR-602	0.461075	-0.0642927	-0.191115	-0.256254	0.0492794	0.114657	0.193568	0.0974335	-0.226857	0.0426652	0.163713	0.149217	0.0277837	-0.0556094	0.303006	0.12712	0.625426	-0.0561508	0.961827	0.588664	-0.0816833	0.944954
IVGN-novel-miR_3336	-0.0295468	0.0872978	0.116678	0.172016	-0.0981783	-0.238345	-0.0273456	-0.0509702	-0.195525	0.0204584	0.00151124	-0.673443	0.0782848	0.0913155	-0.235645	-0.014927	0.649721	-0.0560398	0.961901	0.829841	0.0218965	1.01529
IVGN-novel-miR_3373	-0.0589502	-0.0732683	-0.313492	0.0432298	-0.464878	0.0046121	0.0804133	0.0898776	0.0240341	-0.0141667	0.0309252	0.0482267	0.102655	-0.0632626	0.0280192	-0.0449888	0.538862	-0.0558919	0.962	0.198758	-0.149397	0.901627
hsa-miR-208b	-0.169414	-0.0364603	0.0460939	0.0479214	0.0393678	-0.156693	0.0201948	-0.0352571	0.192666	-0.229914	-0.215448	0.157176	0.201038	-0.0329247	-0.0245367	-0.0358973	0.489362	-0.0552337	0.962438	0.375109	-0.0651171	0.955868
hsa-miR-548b-3p	-0.414231	-0.194609	-0.556319	-0.331273	-0.576361	-0.697096	-0.709955	-0.310127	-0.352024	-0.57721	-0.178223	-0.436843	-0.153247	-0.405629	-0.408946	-0.593205	0.609663	-0.0542659	0.963084	0.561015	-0.0713916	0.95172
hsa-miR-609	-0.682142	-0.0986903	-0.390708	-0.186255	-0.077241	-0.366549	-0.231731	-0.33082	0.0559128	-0.246091	-0.13469	-0.238815	-0.153429	-0.0114598	-0.25296	-0.342592	0.611194	-0.0538747	0.963346	0.419886	-0.110154	0.926489
hsa-miR-581	-0.432115	-0.363132	-0.569908	-0.420692	-0.294765	-0.0163143	-0.590088	-0.505169	-0.158233	-0.429416	-0.162142	-1.79637	-0.508519	-0.332118	-0.197056	-0.66406	0.826884	-0.0527569	0.964092	0.5599	0.0759503	1.05406
1587-mut2-cel-mir-40	0.096987	0.076303	-0.091908	-0.0988846	0.127059	-0.704702	0.139175	-0.0639267	0.166398	-0.0819974	-0.0085923	-0.136108	0.0964028	-0.00991786	0.0451828	-0.114809	0.671663	-0.0525644	0.964221	0.544148	-0.103406	0.930833
1584-rev-dme-mir-7	0.217039	0.225197	-0.732951	0.0412483	-0.0232755	0.221912	0.260882	0.13937	-0.0260488	0.0930336	-0.0061738	0.179412	0.3754	-0.228936	0.219642	0.0399297	0.737896	-0.0523719	0.96435	0.622893	-0.109981	0.9266
hsa-miR-30d*	0.235411	0.314652	-0.375747	0.157625	0.0643891	0.163002	0.32436	0.177588	0.31941	0.20762	0.225855	0.191396	0.343994	-0.00233677	0.185903	0.349956	0.628429	-0.0522489	0.964432	0.397152	-0.126157	0.916269
hsa-miR-485-5p	-0.788772	-0.086201	-0.26391	0.261287	0.328242	0.26918	-0.292308	-1.09558	0.52832	-0.675339	-0.745642	-1.41829	-0.011555	-0.0396315	-0.7512	-0.315024	0.876445	-0.0522322	0.964443	0.395221	0.232657	1.175
hsa-miR-10a*	-0.0354693	-0.199939	-0.0509682	0.122236	0.023611	-0.152258	0.109682	-0.75596	-0.0864674	0.289549	0.194248	0.269217	-0.112128	0.375458	-0.0404632	-0.104811	0.742995	-0.0522239	0.964449	0.495467	-0.078312	0.947165
1570-mut1-has-mir-152	0.0114844	0.236201	-0.223761	-0.331769	-0.703137	-0.68679	-0.0588403	0.382771	-1.19626	0.489195	0.356191	0.621519	-0.656415	0.250231	0.113123	0.132661	0.867896	-0.0518333	0.96471	0.363386	-0.242862	0.845067
hsa-miR-222*	0.0658372	0.0723177	-0.115574	0.0534666	0.219648	0.0480174	0.0202312	-0.0377361	0.293213	-0.0655106	0.198571	-0.0342889	0.190672	0.00891974	0.190563	0.0559028	0.457687	-0.0516649	0.964822	0.432795	-0.0542287	0.963109
IVGN-novel-miR_3648	-0.204507	0.012996	-0.140087	0.287069	-0.00483498	-0.578597	-0.216313	-0.102382	0.00489376	-0.136749	-0.261696	-0.261473	-0.131592	-0.174033	-0.0874945	0.0624845	0.651696	-0.0508148	0.965391	0.888657	-0.0220016	0.984865
hsa-miR-34b	0.114269	0.000433841	0.122213	0.0557622	0.610624	0.275811	0.105968	-0.102868	0.22547	-0.151329	0.11007	-0.0446305	0.0665364	0.599866	-0.0201784	-0.00396889	0.703174	-0.0504143	0.965659	0.830903	0.0359551	1.02524
hsa_snoRNA-U3-related	-0.207679	-0.0852097	0.343726	-0.0918431	0.00543517	0.436884	0.161964	-0.117001	-0.148541	-0.110469	0.091777	-0.151301	-0.376439	0.20579	0.371237	0.0433215	0.717557	-0.0503322	0.965714	0.975169	0.00590821	1.0041
hsa-miR-524-3p	-0.275918	-0.25888	-0.328398	-0.2831	-0.166186	-0.280763	-0.297267	-0.286716	-0.123944	-0.339472	-0.0869508	-1.25149	-0.258134	-0.235975	-0.262269	-0.369854	0.751014	-0.0500324	0.965915	0.670777	0.0160172	1.01116
IVGN-novel-miR_3487	0.155841	-0.113913	0.0411937	-0.770961	-0.157241	-0.427028	-0.0303571	-0.119829	-0.168383	0.127245	0.367308	0.342481	-0.274696	-0.0406846	0.243531	0.019874	0.776263	-0.0498097	0.966064	0.329941	-0.199024	0.87114
hsa-miR-545*	-0.238455	0.0140676	-0.32603	-0.159284	0.0438103	-2.13026	-0.574588	-0.00422654	-0.00882601	-0.165575	-0.114699	-0.103106	-0.179375	-0.0157526	-0.796665	-0.0650987	0.879033	-0.0497085	0.966131	0.662884	-0.201803	0.869463
hsa-miR-182*	-0.148391	-0.206991	-0.563107	-0.303157	-0.230671	-0.377164	-0.216891	-0.470473	-0.725093	-0.358175	0.012288	-0.275759	-0.59673	0.165853	-0.116687	-0.544835	0.731711	-0.0488657	0.966696	0.849696	-0.0318138	0.97819
IVGN-novel-miR_3339	0.105101	0.162721	0.204012	0.176731	0.150048	-0.18284	0.432416	0.227861	0.342647	0.134364	0.0420543	0.0070135	0.201929	0.311406	0.0527957	0.230022	0.576628	-0.048861	0.966699	0.288551	-0.0964096	0.935358
IVGN-novel-miR_3365	0.503608	-0.307509	0.561475	0.878823	-0.0227951	-1.01505	-0.658757	-0.587415	0.0542637	0.264462	0.595088	0.626861	-0.698041	0.00688084	0.895406	0.286579	0.893917	-0.0482848	0.967085	0.959689	-0.0229474	0.98422
IVGN-novel-miR_3592	-0.37739	-0.0864693	-0.291902	-0.259539	-0.0125243	-0.0422239	-0.32226	-0.197995	0.052584	-0.531118	-0.19174	-1.38385	0.0221162	-0.166258	-0.331629	-0.54593	0.816591	-0.0482769	0.967091	0.547156	0.0770839	1.05488
1569-shuf-mmu-mir-325	0.00146982	0.248442	0.377449	0.172555	0.153255	0.291215	0.0040627	0.172165	-0.0269167	0.0622958	-0.19706	-0.388961	0.412216	-0.456234	0.254803	0.271481	0.755481	-0.0480689	0.96723	0.619505	0.0868312	1.06203
1515-mut2-rno-mir-15b	-0.145998	0.0105476	0.151821	0.0701206	-0.203833	-0.259691	-0.168134	0.143209	0.29644	0.0383955	-0.192064	-0.989981	0.0527554	-0.0693556	-0.211002	0.00326545	0.782543	-0.0480131	0.967268	0.945212	-0.00675467	0.995329
IVGN-novel-miR_3459	-0.257156	-0.148256	-0.2995	0.565924	-0.533827	-0.0110909	0.297706	-0.771365	-0.967395	0.291705	0.200722	0.0970458	-0.0180909	-0.360576	-0.0823373	0.139974	0.846952	-0.0476998	0.967478	0.875617	-0.0337269	0.976893
hsa-miR-371-3p	-0.420233	-0.0300199	-0.394296	-0.214567	-0.134865	-0.556558	-0.307069	-0.258281	-0.0230649	-0.531767	-0.152087	-0.309853	-0.0827151	-0.266711	-0.204237	-0.366585	0.627335	-0.0476599	0.967504	0.595078	-0.0616946	0.958138
hsa-miR-560	-0.135172	-0.0626086	-0.15125	-0.242831	-0.0174694	-0.0704363	-0.0605184	-0.0281134	0.238543	-0.103483	-0.124408	-0.0973934	0.064376	-0.0100125	-0.164039	0.0123401	0.478372	-0.046928	0.967995	0.153816	-0.0889609	0.9402
hsa-miR-939	-0.217122	0.0350244	0.381385	0.559534	0.221281	0.400344	-0.0943079	0.138624	0.367228	-0.103	-0.261318	-0.48894	0.120244	0.44189	-0.0396979	-0.022304	0.79196	-0.0468054	0.968078	0.551335	0.105041	1.07553
hsa-miR-933	-0.0776833	-0.0862528	0.115285	-0.248173	0.221648	0.259539	0.263115	-0.0596582	0.100975	0.0886343	0.121536	-0.0785537	-0.275193	0.405849	0.19726	0.0646132	0.685503	-0.0464313	0.968329	0.669391	-0.067405	0.954353
IVGN-novel-miR_3676	-0.318593	-0.12963	-0.205912	-0.683029	-0.0838447	-0.229523	0.126379	-0.241217	-0.478129	-0.249902	0.00993147	-0.0604485	-0.158926	-0.345973	0.0267579	-0.184605	0.701075	-0.0463066	0.968412	0.409079	-0.109402	0.926972
1550-mut1-mmu-mir-292	0.0536488	0.299019	0.0808939	0.181809	0.00361553	0.14446	0.217437	0.331773	0.63919	0.314703	0.00927029	0.0837954	0.491527	0.235871	0.130658	0.112626	0.664092	-0.0460361	0.968594	0.223699	-0.11543	0.923107
hsa-miR-630	0.131673	-0.148662	0.34686	0.767036	0.08824	0.412786	0.135154	0.0970534	0.297204	-0.0963107	-0.0755397	-0.506863	0.124031	0.466285	0.234914	-0.158703	0.800989	-0.0459125	0.968677	0.616441	0.0996904	1.07154
hsa-miR-152	0.0564033	-0.451625	-0.0398062	-0.240055	-0.176986	-0.427535	0.0217848	0.0206253	-1.01061	0.130544	0.110832	0.200004	-0.610149	0.084066	-0.00401731	0.107196	0.824213	-0.0448097	0.969418	0.544237	-0.107541	0.928168
hsa-miR-302b*	-0.284784	-0.139765	-0.155806	-0.0597875	-0.156233	-0.432599	-0.504858	-0.143617	0.0497865	-0.165097	-0.0941474	-0.282112	-0.0729872	-0.121595	-0.283824	-0.135708	0.606158	-0.0438899	0.970036	0.522701	-0.0513007	0.965066
IVGN-novel-miR_3524	0.117098	0.205011	0.140901	0.325099	0.0896968	0.172277	0.0896333	-0.000918333	0.290075	0.177749	0.146375	0.228274	0.290986	0.111571	0.252225	0.180858	0.402392	-0.0438041	0.970094	0.54097	-0.0338962	0.976779
hsa-miR-302d*	-0.711387	-0.274823	0.366486	0.442825	0.0733725	0.130933	0.317261	0.174238	0.34645	0.15449	-0.0382822	-1.09742	0.0269746	0.350528	-0.0427524	-0.199053	0.862801	-0.0435795	0.970245	0.90519	-0.0293566	0.979857
hsa-miR-632	-0.17345	-0.180721	0.228321	0.454325	-0.177	-0.042679	0.205522	0.026436	0.661191	-0.261987	-0.31827	-0.587171	-0.203183	0.497015	0.0705852	-0.247553	0.833724	-0.0430062	0.97063	0.955251	-0.0110834	0.992347
hsa-miR-431	-0.147199	0.394228	-0.787231	-0.3507	-0.213351	0.135406	-0.0755033	0.0864017	-0.316764	-0.65913	-0.0174817	-0.0475243	-0.127593	0.32047	-0.17736	-0.510268	0.826631	-0.0428829	0.970713	0.882472	-0.0377866	0.974148
IVGN-novel-miR_3384	0.203122	0.154826	-0.282857	0.0612803	0.547923	0.272336	-0.0221428	-0.144529	0.328684	0.077624	0.0669416	0.0748691	0.766744	-0.0923144	0.0820413	-0.14037	0.791692	-0.0425189	0.970958	0.980653	0.00541315	1.00376
hsa-miR-545	0.011543	-0.103278	-0.797239	-0.0335243	0.0475489	0.0070596	0.167678	-0.118157	-0.080973	-0.0918297	0.0115236	-0.134253	-0.0967084	0.0390935	0.0180231	-0.162629	0.738887	-0.04227	0.971126	0.59402	-0.0940932	0.936861
hsa-miR-16-1*	-0.0169273	-0.04432	-0.390359	0.197893	0.141469	0.130084	0.108842	0.106643	0.0612554	0.00993024	-0.000620459	0.0179156	-0.036937	-0.148479	0.117783	0.341936	0.669328	-0.0417586	0.97147	0.647413	-0.0656024	0.955546
hsa-miR-296-5p	-0.951662	-0.337057	-1.04143	-0.660523	0.304853	-0.1613	-0.979545	-0.398158	0.300856	-1.25	-0.863238	-1.20214	-0.157767	-0.198284	-0.790532	-1.10018	0.893264	-0.0415864	0.971586	0.791144	0.0871723	1.06229
hsa-miR-130a*	-0.0380232	-0.248849	-0.167824	-0.395584	-0.0188466	-0.365295	-0.0726974	-0.0787631	-0.196346	-0.248085	-0.168746	-0.158219	0.033106	-0.401455	-0.103669	-0.0825486	0.610684	-0.0411314	0.971892	0.557543	-0.0670952	0.954558
hsa-miR-582-5p	-0.129968	0.0932013	-0.339435	-0.357913	-0.226536	-0.536793	-0.00818436	0.0773915	-0.051782	-0.103875	-0.0326399	-0.142394	-0.218168	0.243941	-0.120441	-0.327196	0.730681	-0.0411114	0.971906	0.357777	-0.144108	0.904939
hsa-miR-548d-5p	-0.438354	-0.204997	-0.485115	-0.197677	-1.15444	-0.709684	-0.665592	-0.441592	-0.106542	-0.321427	-0.154461	-0.381518	-0.336904	-0.612631	-0.373608	-0.266343	0.796703	-0.0410781	0.971928	0.506459	-0.134339	0.911087
IVGN-novel-miR_3401	-0.137577	-0.107322	0.118458	-0.423878	-0.0484698	-0.608117	0.0218241	-0.303883	-0.328399	0.114492	0.152636	0.316142	-0.455387	0.0841517	0.054063	0.0683743	0.797368	-0.0406418	0.972222	0.439453	-0.138952	0.908179
IVGN-novel-miR_3457	-0.0245741	-0.113571	0.254643	-0.527253	-0.119513	-0.493566	0.0459833	-0.157801	-0.194897	0.176498	0.231888	0.382081	-0.229289	0.102548	0.199706	-0.0906262	0.79603	-0.0405914	0.972256	0.35507	-0.166224	0.891172
hsa-miR-377	-0.135529	-0.0204753	-0.530207	-0.0681391	-0.1137	-0.0534937	0.198339	0.0617569	0.303428	-0.191406	-0.105864	-0.126992	0.101942	0.21319	-0.321062	-0.0979928	0.754406	-0.0392094	0.973188	0.368735	-0.12761	0.915347
IVGN-novel-miR_3575	-0.30732	-0.272915	-0.421915	-0.225695	-0.130381	-0.214776	-0.388205	-0.403012	0.00847898	-0.250071	-0.239439	-1.07895	-0.253088	-0.323351	-0.352917	-0.223213	0.780414	-0.0388741	0.973414	0.653215	0.0259754	1.01817
hsa-miR-155*	-0.138797	-0.0203803	-0.111986	-0.168505	0.0711464	-0.325521	-0.374076	-0.24183	0.388977	0.0175237	-0.161385	0.075446	-0.0576069	0.19609	-0.204581	-0.108285	0.741405	-0.0388534	0.973428	0.476853	-0.0720784	0.951267
IVGN-novel-miR_3343	0.106793	-0.330018	0.515782	0.641875	-0.035777	-1.26839	-0.407948	-0.611693	0.0283898	0.507254	0.299449	0.445385	-0.848972	-0.0793055	0.730799	0.314915	0.911564	-0.0384343	0.973711	0.84188	-0.0909823	0.938883
hsa-miR-92a-2*	0.0293954	-0.00437725	-0.300996	0.13571	0.00728989	-0.168328	-0.237471	-0.092727	0.325561	-0.194493	0.0347269	-0.0472453	-0.040532	0.123801	-0.0676194	-0.0335661	0.681944	-0.0382671	0.973824	0.613835	-0.0457385	0.968794
IVGN-novel-miR_3366	0.120771	-0.079357	0.654531	0.712998	-0.000594113	-0.248671	-0.00605279	0.0517412	0.103922	0.678897	0.266394	0.611397	-0.222192	-0.0654333	0.942146	0.452362	0.867677	-0.0378893	0.974079	0.782189	-0.0834411	0.943804
hsa-let-7e*	-0.143959	-0.155658	-0.154059	-0.346475	0.0294257	-0.418938	-0.158435	-0.248668	-0.168998	-0.0848773	-0.146844	-0.121162	-0.22892	-0.00223458	-0.315472	-0.0111851	0.61955	-0.0371011	0.974611	0.583427	-0.0588244	0.960046
IVGN-novel-miR_3550	0.0675024	0.0916362	0.1435	-0.188554	0.210175	-0.337667	0.0750562	-0.0202078	0.126695	-0.0129469	-0.0579413	0.0175057	0.101064	-0.0241228	0.0830126	0.022752	0.6545	-0.0361136	0.975279	0.677761	-0.0479109	0.967336
hsa-miR-517*	-0.0465966	0.0453864	0.02916	0.200987	-0.160734	-0.310131	0.201061	-0.044812	-0.166436	0.118166	0.564771	0.0987353	0.125784	0.00667592	0.0933995	0.0945334	0.761001	-0.0359686	0.975377	0.230907	-0.12042	0.91992
IVGN-novel-miR_3398	0.420127	0.0293672	0.648107	0.751945	-0.108711	0.512336	0.66246	0.663849	-0.0771032	0.71539	0.214216	0.267047	0.373792	-0.158739	0.542969	0.951967	0.862733	-0.0359115	0.975415	0.842192	-0.0519688	0.964619
1544-rev-mmu-mir-191	-0.119644	-0.0487817	-0.103074	0.0548949	-0.0956512	-0.0899343	0.117333	-0.135543	-0.67667	-0.065707	0.206809	0.198472	0.210695	-0.562169	0.1896	0.0497823	0.820853	-0.0351016	0.975963	0.797777	-0.0390086	0.973324
hsa-miR-302d	-0.205937	-0.119018	-0.191742	-0.0667283	-0.0517693	-0.0964529	-0.143888	-0.127101	-0.180215	-0.0810219	-0.0683462	-0.275396	-0.00681826	-0.140665	-0.106177	-0.145628	0.393871	-0.0341458	0.97661	0.608243	-0.0221191	0.984785
IVGN-novel-miR_3434	0.800216	0.280071	-0.232812	0.242011	0.160616	0.421155	0.0106865	0.327171	-0.136808	0.567014	-0.0437294	0.169125	-0.011064	-0.3413	0.517547	0.823939	0.872969	-0.0335543	0.97701	0.910301	0.0312622	1.02191
hsa-miR-891a	0.0503755	-0.0255679	0.0412522	0.155065	-0.0163743	-0.132613	-0.188094	0.0759893	0.306299	0.150545	-0.0106886	-0.100282	0.0938485	0.130592	-0.103178	0.114819	0.665813	-0.0335281	0.977028	0.491706	-0.0469974	0.967949
IVGN-novel-miR_3514	0.0804304	0.0660254	0.215196	-0.109706	-0.0595568	-0.388405	0.0692321	0.0418604	0.0787679	0.186109	0.160459	0.31859	0.122613	0.0242837	0.174542	0.0320749	0.729521	-0.0334613	0.977073	0.303858	-0.121047	0.91952
hsa-miR-519b-3p	-0.464151	-0.363523	-0.569237	-0.433103	-0.47523	-0.519318	-0.438813	-0.438331	-0.114635	-0.512878	-0.185409	-0.359708	-0.342743	-0.318697	-0.435773	-0.394453	0.643351	-0.0332784	0.977197	0.0467281	-0.097844	0.934428
hsa-miR-7-2*	0.0448668	-0.016205	0.33911	-0.0429928	-0.450051	0.0425545	0.378701	0.458132	-0.135335	0.382103	0.263464	0.594307	0.00202517	0.104868	0.200435	0.444564	0.83975	-0.0330852	0.977328	0.214434	-0.201759	0.86949
hsa-miR-507	-0.611333	-0.411871	-0.769379	-0.451623	-0.146027	-0.452808	-0.568555	-0.547846	-0.0797338	-0.550277	-0.510516	-0.44795	-0.46193	-0.236158	-0.434572	-0.586292	0.759474	-0.0325884	0.977665	0.725141	-0.044102	0.969893
IVGN-novel-miR_3591	-0.173566	-0.267034	-0.105204	-0.287671	-0.0244075	-0.0835484	0.0947733	-0.34728	0.179007	-0.233676	-0.10976	-0.138329	0.0530721	0.242232	-0.167623	-0.499268	0.788303	-0.0318279	0.97818	0.652404	-0.0640082	0.956603
IVGN-novel-miR_3455	-0.218045	-0.0989291	-0.0716456	-0.213874	0.12372	-0.193271	0.0611266	-0.22236	0.0690063	-0.104408	-0.0819622	-0.00162728	-0.108222	0.14797	-0.185433	-0.0445175	0.668299	-0.0318054	0.978195	0.481684	-0.0644571	0.956305
hsa-miR-365	-0.164182	0.185796	-0.483797	-0.411041	-0.562344	-0.962445	-0.20895	-0.0419715	-1.13495	-0.365316	0.173659	0.0659666	-0.831898	0.156206	-0.321768	-0.180804	0.898752	-0.0312321	0.978584	0.691703	-0.105103	0.929739
hsa-miR-376b	0.126261	0.252387	0.174479	0.120765	-0.233072	0.231162	0.176561	0.135339	-0.0175472	0.140791	-0.0112756	0.214734	-0.0825691	0.475155	0.162782	0.00567165	0.750724	-0.0310443	0.978712	0.83655	-0.0282625	0.980601
hsa-miR-374a	0.141509	0.361362	-0.31294	-0.108206	-0.72045	-0.00104291	0.157308	0.000532043	-0.396305	-0.162422	0.676868	0.231666	-0.156548	0.612878	-0.0160917	-0.36021	0.889715	-0.0310173	0.97873	0.631627	-0.126635	0.915965
hsa-miR-27a*	-0.580564	-0.124521	0.0234767	-0.0557216	-0.0484711	0.00821767	-0.00807173	-0.446204	-0.172226	-0.419769	-0.4005	-0.343325	-0.353591	0.183725	-0.427311	-0.135757	0.817533	-0.0307399	0.978918	0.744033	0.053636	1.03788
IVGN-novel-miR_3571	0.0409869	-0.0855996	0.0677426	0.0435522	-0.0640986	-0.246946	0.184771	-0.0311723	0.219387	-0.0207164	-0.182985	-0.11662	0.157543	0.0661208	-0.064541	-0.100115	0.696893	-0.0307268	0.978927	0.490439	-0.0554791	0.962275
hsa-miR-34a*	-0.0335175	0.0181113	0.0949694	-0.0850804	0.190578	-0.0791821	0.187955	0.0873933	-0.568655	-0.0372635	0.148485	0.191856	0.148356	-0.024126	0.12399	-0.088343	0.790151	-0.0303318	0.979195	0.762463	-0.0223227	0.984646
hsa-miR-615-5p	-0.102787	0.0995074	-0.0162448	-0.0263969	0.18775	0.19458	0.0498703	0.0250005	0.160454	-0.196449	-0.00840741	-0.254615	0.174823	0.155756	0.0357962	-0.20858	0.735086	-0.0300937	0.979357	0.863826	0.0166191	1.01159
hsa-miR-892a	0.323532	-0.0045218	-0.0120145	-0.0290186	-0.171939	-0.0174087	-0.428322	-0.0235307	-0.0959249	-0.136048	-0.23043	-0.285197	0.305229	-0.579784	0.00883199	0.0150497	0.830858	-0.0299	0.979488	0.658916	0.0774401	1.05514
IVGN-novel-miR_3533	0.341067	0.184018	0.00730894	0.403629	0.0215251	0.373994	0.54675	0.349443	0.431689	0.436398	0.160565	0.116034	0.316438	0.0106242	0.525802	0.389082	0.788097	-0.0294517	0.979793	0.499089	-0.0885631	0.940459
hsa-miR-551b*	0.0675933	-0.00396833	0.608798	0.574203	0.508119	0.428608	0.419222	-0.123576	0.31012	0.0727092	0.202198	-0.155887	0.0980735	0.740545	0.382598	-0.137757	0.870004	-0.02852	0.980426	0.65715	0.0930272	1.06661
1553-shuf-mmu-mir-292	0.453178	0.0676774	-0.435261	0.680764	0.677003	0.463004	0.260811	0.217549	0.185945	0.514007	-0.241085	-0.34077	0.353473	0.0920776	0.334372	0.165376	0.890661	-0.0277562	0.980945	0.727813	0.0814029	1.05805
hsa-miR-363	-0.145582	0.14748	0.0965868	0.0654299	0.143491	-0.116786	0.0303783	0.267447	0.381474	-0.00108387	0.210954	0.188709	-0.288439	0.274295	0.440641	0.10557	0.814473	-0.0273083	0.981249	0.490933	-0.101246	0.932227
IVGN-novel-miR_3385	0.175064	0.238404	-0.154098	0.188775	0.399662	0.186001	-0.0363915	-0.16756	0.336628	0.133302	0.00112041	0.0143419	0.715596	-0.122894	0.113007	-0.158511	0.850962	-0.0271955	0.981326	0.852175	0.0355018	1.02491
IVGN-novel-miR_3412	0.122469	0.222813	-0.379575	-0.396972	0.176861	-0.246479	-0.0727725	-0.156263	-0.183639	0.115427	0.357748	0.222091	0.258583	-0.0477808	-0.009122	-0.169144	0.852012	-0.0263252	0.981918	0.590892	-0.0916148	0.938472
hsa-miR-28-3p	0.245077	0.364912	0.171119	-0.711234	-0.416212	-0.570883	-0.317824	0.188077	-0.989029	0.142015	-0.0185195	0.544467	-0.342923	0.723069	-0.367628	-0.364087	0.927972	-0.0261109	0.982064	0.844099	-0.0649783	0.95596
hsa-miR-940	-0.246244	-0.182399	-0.134165	-0.206047	0.0677944	0.281443	-0.160138	0.314462	0.15278	-0.587256	-0.261789	-0.494988	0.348665	0.16569	-0.509338	-0.386693	0.888531	-0.0259598	0.982167	0.899274	0.0254829	1.01782
hsa-miR-873	-0.0568667	0.100014	-0.0867531	-0.184401	-0.112185	-0.235195	-0.196998	-0.212591	-0.0233565	-0.191366	-0.0322069	-1.40126	-0.124673	-0.123182	-0.415082	-0.111911	0.899983	-0.0257186	0.982331	0.273568	0.0978141	1.07015
IVGN-novel-miR_3644	-0.0465174	-0.23807	0.193622	0.676719	0.321008	0.394248	0.0753886	0.214662	0.349962	0.205648	-0.154019	0.0423679	0.153336	0.330091	0.218788	0.0782625	0.850601	-0.0255344	0.982457	0.902375	0.0217155	1.01517
IVGN-novel-miR_3335	-0.131857	-0.0742472	0.0986786	-0.142934	-0.113076	-0.249592	-0.190893	-0.148235	0.203659	0.256484	-0.0454748	0.0655062	-0.0838999	0.362566	-0.187675	-0.146299	0.814124	-0.025505	0.982477	0.469414	-0.0883444	0.940602
hsa-miR-146b-3p	-0.332954	-0.163377	-0.224864	-0.183228	-0.0115267	-0.313128	-0.296791	-0.274377	0.0701818	-0.343868	-0.176608	-0.184497	-0.184907	-0.136837	-0.214247	-0.174766	0.706187	-0.0252303	0.982664	0.667374	-0.0271567	0.981352
hsa-miR-374a*	-0.274218	-0.143389	-0.383263	-0.168346	0.398193	-0.380234	-0.91019	-0.225011	0.536371	-0.217565	-0.223134	-0.279264	-0.156434	-0.0467573	-0.34368	-0.10992	0.897946	-0.024973	0.982839	0.972122	0.00565504	1.00393
hsa-miR-10b*	-0.264071	-0.327475	-0.00560515	0.0746746	0.0188396	0.161832	-0.319863	-0.234064	-0.329886	0.105422	-0.727749	0.00818995	0.431396	-0.757149	0.252457	-0.440653	0.903123	-0.0248256	0.982939	0.776688	0.0715198	1.05082
IVGN-novel-miR_3449	0.0136226	-0.732623	0.342791	0.374917	-0.182347	-0.911383	-0.0326343	-0.449846	0.0399706	0.765467	0.446394	0.789223	-0.833717	-0.231253	0.759486	0.558858	0.943202	-0.0247142	0.983015	0.556424	-0.245847	0.84332
hsa-miR-522	-0.327544	-0.225814	-0.276555	-0.4465	-0.0732976	-1.20549	-0.319061	-0.428564	0.0996064	-0.344237	-0.171737	-0.258839	-0.360251	-0.0495748	-0.201867	-0.619444	0.893118	-0.0237185	0.983694	0.615776	-0.118083	0.921411
hsa-miR-92b*	-0.154901	-0.105693	0.724153	0.507043	0.132374	0.402526	0.378219	-0.0256607	0.178142	0.284147	-0.297625	-0.0670495	-0.120799	0.355426	0.251616	0.251374	0.899146	-0.0214312	0.985255	0.745103	0.0665129	1.04718
1545-shuf-mmu-mir-191	1.26974	2.23182	2.01224	NA	1.36494	0.403881	1.07971	1.29536	0.77133	1.33105	1.08013	0.794458	1.92999	0.425192	0.685936	2.0011	0.953619	-0.0210393	0.985522	0.713525	0.19597	1.14549
1548-rev-cel-mir-244	-0.10974	0.0105808	0.13994	-0.26948	0.113601	-0.0116008	0.104595	0.0794628	0.125034	0.0646412	-0.0461897	0.0709757	0.218897	-0.0660338	-0.00924225	0.0300638	0.768526	-0.0207695	0.985707	0.500233	-0.0645376	0.956252
hsa-miR-890	0.183291	-0.765045	-0.201055	0.316456	0.0624794	0.196319	-0.238865	0.094252	-0.226545	0.296522	-0.147669	-0.271154	0.166555	-0.589246	0.050998	0.218677	0.916011	-0.020164	0.986121	0.98874	0.00366147	1.00254
hsa-miR-33a*	-0.203158	-0.104874	-0.273445	-0.313723	-0.24078	-0.285483	0.105401	-0.205747	-0.492125	-0.262132	0.0535325	-0.165562	-0.27219	0.10449	-0.0339869	-0.517496	0.863951	-0.0192123	0.986771	0.632078	-0.0571149	0.961184
hsa-miR-27a	0.77262	0.929768	-0.703634	-0.0404969	-0.650008	-0.14692	-0.260563	-0.271202	-0.9217	0.254265	1.50872	1.55323	0.35669	0.109484	-0.627902	0.912637	0.967804	-0.0190537	0.98688	0.720811	-0.160839	0.894505
hsa-miR-765	-0.213351	0.403928	0.98456	0.955438	0.999853	0.763625	-0.137625	0.473654	1.13184	0.00580504	-0.491654	-0.580265	1.12999	0.376671	-0.258449	0.258608	0.958411	-0.0187223	0.987107	0.437415	0.272303	1.20773
hsa-miR-193a-3p	0.029717	0.237442	-0.106584	-0.625393	-0.626157	-0.314378	0.138814	-0.417585	-0.933692	-0.100915	0.275133	0.325726	-0.0297022	-0.288364	-0.413963	0.0986277	0.934915	-0.0181391	0.987506	0.717454	-0.0758751	0.948766
hsa-miR-892b	-0.227508	-0.0731993	0.00290342	-0.101535	-0.104996	-0.139201	-0.0318178	-0.289122	-0.0574389	-0.0524098	-0.197975	-1.01516	-0.184561	-0.00418412	-0.242625	-0.259168	0.901933	-0.0179869	0.98761	0.30955	0.0653787	1.04636
hsa-let-7b*	-0.00915122	0.0428579	-0.132533	-0.0519962	0.0252722	-1.21977	0.0971617	0.124585	0.0641852	0.025941	-0.17508	0.0201009	-0.15901	0.0192436	0.0163536	-0.200978	0.925572	-0.0179377	0.987644	0.590069	-0.143122	0.905557
hsa-miR-627	0.544421	-0.580549	0.259642	0.398152	-0.203057	-0.0895698	0.22316	0.159335	-0.0303967	0.0773663	0.238132	0.393503	0.115352	-0.118175	0.243792	0.293847	0.915318	-0.0178594	0.987697	0.73759	-0.0788644	0.946803
IVGN-novel-miR_3566	-0.101422	-0.205662	0.0802719	0.073259	0.269959	-0.209758	-0.0730275	-0.0113245	0.375223	-0.242087	-0.339784	-0.190652	0.0207755	-0.0512209	-0.0539741	-0.0388458	0.879365	-0.0171006	0.988217	0.879843	0.0152577	1.01063
hsa-miR-641	0.0758948	-0.213127	0.0952227	0.250347	-0.0335119	0.311439	0.227525	0.101391	-0.0683014	0.208265	0.223814	0.264897	-0.147032	0.283751	0.232861	0.179462	0.863129	-0.0169392	0.988327	0.66213	-0.0562165	0.961783
IVGN-novel-miR_3609	0.089896	-0.145559	-0.134817	-0.366165	-0.0445623	-0.309084	0.0200059	-0.0408705	0.0217731	-0.310805	0.0766314	-0.111556	-0.186302	-0.250902	0.112867	-0.0271511	0.856373	-0.0167208	0.988477	0.5684	-0.0638432	0.956712
hsa-miR-660	0.0660648	0.502484	-0.302139	-0.936801	-0.438345	0.184665	0.292353	0.192237	-0.919089	0.0442825	0.44637	0.371698	0.565308	0.557127	-0.590287	-0.630733	0.958175	-0.0167055	0.988487	0.73824	-0.129366	0.914233
IVGN-novel-miR_3454	0.438148	-0.0131435	-0.529669	0.688577	0.844174	0.631763	-0.450855	0.165267	1.1558	-0.451405	0.0725163	-0.544999	0.308501	-0.0480164	0.0440014	0.429661	0.958194	-0.0163558	0.988727	0.583369	0.159771	1.11711
hsa-miR-886-5p	0.284121	0.19179	-0.3067	0.229669	0.0108709	0.208933	0.308647	0.283039	-0.0632108	0.341955	0.267358	0.279895	0.155928	0.206125	0.199385	0.181236	0.873917	-0.0159713	0.988991	0.486436	-0.0825545	0.944384
hsa-miR-521	-0.216962	-0.15994	-0.133635	-0.439604	0.136603	-0.360703	0.0182476	-0.0872068	0.129346	-0.314684	0.112416	-0.270508	0.0312126	-0.112402	-0.17236	-0.211723	0.882197	-0.015901	0.989039	0.494981	-0.0793886	0.946459
IVGN-novel-miR_3342	-0.346393	0.054048	0.235652	0.735224	0.733446	-0.209966	-0.187256	0.421723	0.881454	0.0760638	-0.360659	-0.0895528	0.545908	-0.0238222	-0.044115	0.233359	0.947505	-0.0158504	0.989073	0.932919	0.0225028	1.01572
IVGN-novel-miR_3682	0.0845255	0.218056	-0.120967	-0.252634	0.140698	-0.339245	0.0104991	-0.0807993	0.00877645	0.223234	0.190698	0.238269	0.245342	-0.0281978	-0.023979	-0.0230729	0.88292	-0.0157638	0.989133	0.511287	-0.0874508	0.941184
IVGN-novel-miR_3508	-0.285917	0.0448243	0.0117275	-0.0790202	0.322222	-0.0946839	-0.00665879	-0.232772	0.000523878	-0.00961719	0.163079	-0.0147438	-0.297904	0.12068	0.133887	0.0456199	0.875542	-0.0156572	0.989206	0.91671	-0.0140453	0.990312
hsa-miR-202	-0.311309	-0.0503658	0.187775	0.63914	0.108426	0.420648	0.585846	0.187534	0.421714	0.448814	0.147002	0.380423	0.296949	0.427539	0.092349	0.300377	0.916173	-0.0154997	0.989314	0.546486	-0.113585	0.924289
hsa-miR-432*	-0.184249	0.0252649	-0.489827	0.0983839	-0.180211	0.106556	0.0128522	-0.1006	0.0713358	-0.134834	-0.19781	-0.194538	-0.0355504	-0.123257	0.0320849	-0.203522	0.875143	-0.0147453	0.989831	0.86684	-0.0214527	0.98524
hsa-miR-219-1-3p	0.00746217	0.00784079	-0.447147	-0.204877	-0.191498	0.135206	0.186491	0.112383	0.209228	0.126085	0.0302369	-0.0130725	-0.0491552	-0.0733058	0.124085	0.0420715	0.888826	-0.0143956	0.990071	0.292226	-0.126426	0.916098
hsa-miR-657	0.03405	-0.134495	0.0288386	-0.0227628	0.625362	0.112344	-0.0651271	0.215436	0.260088	-0.178326	0.149283	-0.135024	0.197568	0.256143	0.0285337	-0.128588	0.909556	-0.0142752	0.990154	0.904833	0.0188087	1.01312
hsa-miR-96	0.847522	1.31257	-0.664263	-0.72903	2.63159	0.848802	0.919695	0.165291	-1.39804	0.140352	0.958199	0.546891	1.70452	1.13081	-1.44665	0.528244	0.982997	-0.0142689	0.990158	0.793434	0.228632	1.17172
hsa-miR-518b	-0.115362	-0.0746517	-0.049516	-0.0405022	-0.254601	-0.339957	-0.0643245	0.0244781	0.0867858	-0.271585	0.139908	-0.0246676	0.134593	-0.124248	-0.137579	-0.145695	0.869425	-0.0137674	0.990503	0.375327	-0.0775328	0.947677
hsa-miR-378	0.506006	-0.0967122	-0.156191	1.03055	-0.0129308	-1.2267	-0.418823	-0.525981	0.0328695	0.308253	0.531557	0.599119	-0.425598	-0.402621	0.96836	0.10486	0.969847	-0.0136651	0.990573	0.910362	-0.0539126	0.96332
hsa-miR-558	0.231786	0.189012	-1.01381	0.233554	0.269031	0.221523	0.171313	-0.0396029	0.00888249	0.0818751	-0.00868391	0.000619168	0.140979	-0.235443	0.246555	0.0162763	0.943953	-0.0133005	0.990823	0.942485	-0.020243	0.986067
hsa-miR-744*	0.0188843	-0.0509528	-0.017818	-0.229922	-0.116569	-0.137857	0.198633	0.0221583	0.0294489	-0.0546792	-0.00135798	-0.0531144	0.0397831	-0.307293	0.0933995	0.0959981	0.862074	-0.0132341	0.990869	0.459406	-0.069511	0.952961
hsa-miR-19b-1*	-0.312156	-0.116556	-0.307084	-0.20983	-0.009097	-1.39959	-0.165558	-0.218522	0.0082568	-0.163135	-0.231368	-0.109373	-0.32002	-0.0181946	-0.124508	-0.56317	0.948928	-0.0130279	0.99101	0.634978	-0.135913	0.910094
IVGN-novel-miR_3357	0.890789	0.00690925	-1.12218	1.40376	2.15645	1.30046	-0.854962	0.360081	1.7993	-0.944789	-0.00338381	-1.09516	1.16587	0.0102411	-0.126014	0.299631	0.984072	-0.0126608	0.991263	0.513748	0.435265	1.35216
hsa-miR-29a	0.573895	1.80891	-0.839339	-1.08432	-0.509601	0.618797	0.500715	0.299152	-0.25201	0.600198	2.48287	1.95842	0.522033	0.579465	-0.664192	1.66558	0.984245	-0.0125797	0.991318	0.541896	-0.430997	0.741749
hsa-miR-570	-0.114914	0.0960934	-0.0269712	-0.529456	-0.086926	-0.136087	0.133089	0.131074	-0.0514882	-0.0521066	0.00332968	0.0167914	-0.138064	0.0800677	-0.149441	0.0480855	0.904717	-0.0116263	0.991974	0.452204	-0.0932055	0.937438
hsa_snoRNA-U11	-0.219136	-0.101646	-0.456354	-0.198913	-0.198737	-0.250108	-0.0514781	-0.453796	-0.290197	-0.400734	-0.14169	-0.156973	-0.250979	-0.159092	-0.161498	-0.356299	0.878211	-0.0113464	0.992166	0.939727	-0.00551517	0.996184
hsa_snoRNA-U3-related	-0.128394	-0.133216	0.297138	0.161009	0.284431	0.491815	0.123966	0.0377943	0.0387685	-0.0653248	0.082428	-0.314161	-0.191242	0.153511	0.336918	0.0374957	0.931517	-0.0111496	0.992301	0.628156	0.0779597	1.05552
hsa-miR-557	-0.688382	-0.269122	-0.286194	-0.0607176	-0.0945368	-0.0302672	-0.362913	-0.439553	0.112814	-0.875828	-0.749502	-1.29934	-0.290966	-0.112484	-0.427415	-0.805894	0.961425	-0.0111052	0.992332	0.346463	0.170986	1.12583
hsa-miR-187	-0.123459	0.0868198	0.381543	0.58246	0.327123	0.207186	-0.234262	0.235137	0.537956	-0.215992	-0.258459	-0.89162	0.104107	0.514485	-0.181281	-0.182182	0.963121	-0.0109126	0.992464	0.348737	0.17983	1.13275
hsa-miR-614	0.0611335	0.0278536	-0.062553	-0.133572	0.0153062	0.0162506	0.0971144	-0.00960596	0.0413766	-0.225101	-0.114893	-0.177658	0.0932052	-0.135528	0.0442627	-0.118318	0.876715	-0.00960117	0.993367	0.78467	0.0164976	1.0115
hsa-miR-649	0.313475	-0.456671	0.0822742	0.268119	0.25779	0.458151	0.0949421	-0.414613	0.0830242	0.0452699	0.143764	-0.0525751	0.285539	-0.096745	0.120279	0.00292114	0.949595	-0.00941955	0.993492	0.679369	0.0758576	1.05399
IVGN-novel-miR_3699	0.0223728	-0.0664878	0.212814	-0.431148	0.248492	-0.222138	-0.00497694	-0.183835	0.0152377	0.0642651	0.279837	0.254124	0.0243045	0.038625	0.0973734	-0.0610304	0.937026	-0.00910516	0.993709	0.647645	-0.0641672	0.956497
IVGN-novel-miR_3606	-0.0756827	-0.0175844	-0.00299958	-0.197226	0.189238	0.0614816	-0.118632	0.14524	-0.205562	0.138767	0.116084	-0.777217	0.166436	-0.500006	0.257563	-0.137739	0.958588	-0.00857145	0.994076	0.76642	0.0463074	1.03262
hsa-miR-592	-0.260207	-0.293693	-0.586783	0.0465874	0.275914	0.273174	-0.262161	-0.312585	0.210746	-0.366837	-0.392266	-0.342476	-0.153763	0.151359	-0.160382	-0.473284	0.959182	-0.00853147	0.994104	0.746463	0.0681829	1.0484
IVGN-novel-miR_3443	0.0757554	0.103249	-0.0319437	0.0861107	-0.409644	-0.33603	0.0697434	-0.142811	0.0558418	0.0421643	-0.112794	0.227038	-0.0992832	-0.312986	0.168079	0.15367	0.941766	-0.00847987	0.994139	0.682168	-0.062787	0.957413
IVGN-novel-miR_3386	0.258527	0.345394	-0.0258094	0.17487	0.448404	0.200166	0.0765695	-0.0684916	0.38855	0.224973	0.0875675	0.242869	0.892624	-0.0798656	0.0814293	-0.0778095	0.957969	-0.0079621	0.994496	0.887291	0.0294975	1.02066
hsa-miR-15a*	-0.186793	0.00752184	-0.238836	-0.0151439	-0.205685	-0.508153	-0.246414	-0.0581652	0.281026	0.0393659	0.0135877	-0.076951	-0.027996	-0.103342	-0.274503	0.0388613	0.942758	-0.00780856	0.994602	0.388279	-0.0994367	0.933397
hsa-miR-450b-5p	-0.0112631	0.0254127	0.127557	0.00483145	-0.213566	0.0144616	-0.329063	-0.00788005	-0.056932	0.0258143	-0.409962	0.0329439	0.238032	-0.744524	0.0809912	0.190496	0.959389	-0.00771935	0.994664	0.800422	0.0499901	1.03526
hsa-miR-523	-0.221599	-0.143582	-0.298651	-0.0816256	-0.108438	-0.154734	-0.356407	-0.157723	-0.431557	-0.193871	-0.207113	-0.0650333	-0.185648	-0.0925918	-0.197919	-0.300155	0.902823	-0.00761601	0.994735	0.635469	0.0259736	1.01817
IVGN-novel-miR_3476	-0.208621	0.10216	0.610405	0.442011	0.462782	0.049038	0.206899	0.185631	0.0789962	0.225824	-0.295857	0.00330717	-0.238259	0.563642	0.308058	0.0166541	0.965171	-0.00730906	0.994947	0.71192	0.0804388	1.05734
hsa-miR-576-5p	-0.397939	0.287725	-0.361015	-0.418017	0.0683525	-0.591111	-0.291861	-0.323674	0.0589807	-0.205139	-0.103888	-0.0316568	0.0572796	-0.289434	-0.351963	-0.156852	0.9592	-0.00719455	0.995026	0.794812	-0.0500918	0.965875
IVGN-novel-miR_3410	0.00227331	0.0521069	0.224294	-0.0280441	0.0024083	-0.347726	0.0518748	0.0295468	0.151444	0.127258	0.0731175	0.269267	0.188769	-0.091929	0.0893266	0.0443123	0.936014	-0.00696793	0.995182	0.506571	-0.0734008	0.950395
hsa-let-7f-2*	-0.187834	-0.240777	-0.37705	-0.248668	0.0768847	-0.474116	-0.362739	-0.125694	-0.0651006	-0.361252	-0.235317	-0.28409	-0.0676576	-0.293016	-0.270077	-0.30602	0.940745	-0.00628671	0.995652	0.943455	-0.00773411	0.994653
hsa-miR-379*	-0.0682594	-0.287374	0.0508763	-0.449242	0.0213054	-0.379572	0.0903054	0.0836543	-0.0741172	-0.0730317	-0.154091	0.200398	-0.128132	-0.161752	-0.00253124	-0.0295759	0.954041	-0.00609775	0.995782	0.382663	-0.10488	0.929883
hsa-miR-138	0.20511	0.230474	-0.0188203	1.33997	0.513585	0.532742	0.285086	0.297294	0.962623	-0.31858	-0.0541287	-0.890056	0.494527	0.468487	0.252256	-0.16325	0.984864	-0.00589713	0.995921	0.472293	0.204171	1.15202
1566-mut1-mmu-mir-325	0.111181	0.116067	-0.0632402	0.0862537	-0.172696	-0.277716	0.194512	0.253667	0.331824	0.0547248	-0.134081	0.066319	0.160724	-0.256788	-0.00610965	0.310804	0.965747	-0.00492314	0.996593	0.523198	-0.0855161	0.942447
IVGN-novel-miR_3569	0.505864	0.482219	-0.52456	0.0915953	0.0315313	0.174705	0.536239	-0.649316	-0.0221491	0.467219	0.447607	0.307502	0.0409439	0.00920736	-0.032405	0.615796	0.984476	-0.00434765	0.996991	0.893045	-0.0314932	0.978407
1572-rev-has-mir-152	0.0872795	0.408692	0.200563	-0.359881	0.0264077	0.155733	0.0643462	0.161074	0.203073	0.214818	0.0716664	0.223792	0.248509	0.0715637	0.0768884	0.105354	0.966358	-0.00411511	0.997152	0.777964	-0.0391131	0.973253
IVGN-novel-miR_3700	-0.194836	-0.0334528	0.392534	0.0594806	0.554689	0.217338	0.0485866	0.117937	0.460729	-0.587558	-0.265182	-0.420557	0.166387	-0.0955909	0.332163	-0.270158	0.983593	-0.00405792	0.997191	0.474908	0.132759	1.09639
hsa-miR-577	-0.347349	0.0201986	-0.231854	-0.129429	-0.399326	-0.119315	-0.0931181	-0.287992	-0.0778964	-0.258412	-0.0356622	0.437403	-0.199358	-0.167769	0.0712296	-0.197363	0.976125	-0.00358074	0.997521	0.43647	-0.0778637	0.94746
IVGN-novel-miR_3483	-0.113383	-0.317542	0.243006	0.358452	0.761955	0.294148	0.0217409	0.1239	0.436245	-0.437177	-0.422997	-0.279379	0.000602839	0.255916	0.16707	-0.186718	0.986481	-0.00346999	0.997598	0.505128	0.145222	1.1059
hsa-miR-519e*	0.565015	0.842488	0.596414	0.881155	0.324426	0.331685	0.372324	0.0834833	1.10601	0.181035	0.397969	-0.896976	0.305558	0.814552	-0.0936707	0.57984	0.99211	-0.00281731	0.998049	0.36578	0.188628	1.13968
hsa-miR-422a	0.0700583	0.098362	0.191588	0.138312	-0.0816757	-0.129734	0.159424	0.101269	0.420437	-0.0109738	-0.162569	0.00515516	-0.119719	0.248532	-0.0801945	0.227318	0.981035	-0.00234629	0.998375	0.839051	-0.0211657	0.985436
IVGN-novel-miR_3462	0.156488	0.127026	-0.0125045	-0.359518	-0.176692	-0.548447	0.075799	-0.13362	-0.351848	0.196776	0.285344	0.558923	-0.0785725	-0.043627	-0.0361259	0.104512	0.991587	-0.00173621	0.998797	0.428153	-0.122155	0.918814
IVGN-novel-miR_3684	0.0671071	-0.0449756	0.0853899	0.00623843	-0.245055	-0.00896012	0.200775	0.198424	-0.184289	0.237721	0.00577238	0.165856	0.180044	0.0113194	0.0764161	-0.100076	0.985074	-0.00159213	0.998897	0.417574	-0.0653017	0.955745
hsa-miR-139-3p	0.303228	-0.0771752	0.126501	-0.43046	-0.620732	0.0672038	-0.0372831	-0.377862	-0.041921	0.389095	0.143527	0.0572847	-0.110701	-0.652338	0.498773	0.103493	0.994686	-0.00135616	0.99906	0.809861	-0.0650455	0.955915
IVGN-novel-miR_3516	-0.0612521	-0.242873	0.152476	0.494622	0.5523	0.216735	-0.0210425	0.0524437	0.404588	-0.442	-0.301505	-0.40437	-0.132727	0.301524	0.287096	-0.317753	0.995174	-0.00119168	0.999174	0.471257	0.150799	1.11018
hsa-miR-513-3p	-0.178077	-0.178941	-0.367924	-0.235618	-0.262496	-0.389451	-0.804104	-0.147165	-0.0541945	-0.380791	-0.139118	-0.182586	-0.227301	-0.570284	-0.0995308	-0.205749	0.993225	-0.000989489	0.999314	0.942283	0.00696472	1.00484
hsa-miR-572	-0.120245	0.126424	-0.022608	-0.172317	0.391045	0.023833	0.074773	-0.0907249	-0.278498	-0.209841	0.169678	-0.0943085	0.128573	0.0339811	-0.0668859	-0.160255	0.994176	-0.000752443	0.999479	0.651219	0.0538353	1.03802
IVGN-novel-miR_3553	-0.0693	0.00464812	0.0657061	-0.00396207	-0.13318	-0.169149	-0.0862827	-0.0714444	-0.193603	0.0196345	-0.0317879	-0.0338578	-0.0453278	-0.149289	0.0249164	-0.0660146	0.993267	0.000380465	1.00026	0.884509	0.00805575	1.0056
1565-shuf-mir-34c	0.274107	0.0119927	-0.00168922	0.314106	-0.109414	0.0251756	-0.0459258	0.235866	-0.198588	0.149626	-0.11746	0.113796	0.180501	-0.689722	0.266314	0.455415	0.99425	0.00117244	1.00081	0.885209	0.032586	1.02284
IVGN-novel-miR_3587	0.161666	0.84497	-0.382828	-0.266192	0.207856	0.25178	0.229915	0.0816914	0.0450046	0.19367	0.433312	0.228401	-0.67874	0.513309	0.619117	0.217329	0.995271	0.00134995	1.00094	0.924449	-0.0315451	0.978372
hsa-miR-29b	0.0987735	2.11023	0.25785	-0.766516	-0.507859	1.76252	0.703076	0.739359	-0.42169	-0.0935845	1.46353	0.452156	1.74267	0.197217	-0.900115	0.886957	0.997925	0.00147271	1.00102	0.988829	0.0108189	1.00753
hsa-miR-633	-0.134353	-0.0537433	-0.104602	-0.0635056	-0.0232355	-0.258853	-0.048587	-0.174217	0.206933	0.0517045	-0.176539	-0.0209261	-0.0736405	0.100479	-0.254509	-0.0458175	0.981618	0.00171153	1.00119	0.611381	-0.0380103	0.973997
IVGN-novel-miR_3472	0.208061	-0.0640569	-0.136871	-0.41889	0.0507168	-0.257068	0.15765	-0.297265	-0.381934	0.228457	0.281055	0.536762	-0.392066	0.0535997	0.247779	0.0526604	0.992029	0.00172494	1.0012	0.565357	-0.093511	0.937239
IVGN-novel-miR_3481	-0.00694572	-0.0370844	0.277159	0.132298	-0.0471573	0.203788	0.142454	0.0814359	0.27247	0.236689	-0.28771	-0.190436	-0.0784301	0.162724	0.120536	0.0470707	0.985755	0.00177141	1.00123	0.775624	0.0240343	1.0168
1554-mut1-mir-324	-0.0430808	0.23985	0.0598249	0.0419867	-0.352308	-0.166701	0.0772308	0.223533	0.115852	0.0362257	-0.024925	0.155154	0.210011	-0.233269	-0.0322065	0.168695	0.985114	0.00191262	1.00133	0.634819	-0.0650456	0.955915
IVGN-novel-miR_3570	0.0314935	-0.0777708	0.540457	-0.0708736	-0.159625	-0.581101	0.13853	-0.137756	-0.0143512	0.245281	0.0345212	0.286914	-0.287636	0.0359962	0.204328	0.117598	0.989388	0.00207164	1.00144	0.737054	-0.070475	0.952324
hsa-miR-17	0.52811	-0.693357	0.83402	1.27934	-0.188687	0.0429482	0.780993	-1.69629	0.0583481	0.8698	1.63714	1.47809	0.0299965	0.0381064	0.915175	0.651284	0.996554	0.00223077	1.00155	0.797111	-0.108245	0.927716
IVGN-novel-miR_3450	-0.106257	0.169654	0.227354	-0.0601068	0.000626858	-0.249782	0.11915	-0.106824	0.275473	0.284264	0.100893	0.427014	0.228919	-0.013868	0.024669	0.110168	0.980369	0.00264951	1.00184	0.392143	-0.0905573	0.93916
IVGN-novel-miR_3600	-0.173802	-0.0984372	0.12939	-0.173898	-0.182842	0.0336304	0.0497462	0.0190185	-0.313553	-0.316823	-0.00408152	-0.0693881	0.0762598	-0.0469214	-0.221916	-0.187902	0.967875	0.00336648	1.00234	0.843986	0.01746	1.01218
IVGN-novel-miR_3518	-0.00872569	0.00824937	0.481725	-0.00838332	0.359339	0.125314	-0.0842086	0.157392	0.415084	-0.134284	-0.206411	-0.359763	-0.193768	-0.00329459	0.360679	0.069817	0.97973	0.00375232	1.0026	0.49404	0.101228	1.07269
IVGN-novel-miR_3358	-0.181807	0.0351677	0.237035	0.264617	0.0461468	-0.161198	0.184218	0.18519	0.0202729	0.309661	-0.0275171	0.296103	0.263034	-0.253466	0.215214	0.16002	0.967612	0.00445713	1.00309	0.687025	-0.0562066	0.96179
hsa-miR-668	-0.283229	-0.120879	-0.127917	-0.114282	0.644552	0.263873	0.0746296	0.020765	0.257993	-0.598284	-0.0612068	-0.501446	0.282641	0.175008	-0.000104474	-0.658129	0.982252	0.00469329	1.00326	0.709183	0.0938322	1.0672
hsa-miR-518e	0.252503	0.250953	-0.668486	0.123866	0.124571	0.12301	-0.0796711	0.177242	-0.112768	0.0220123	-0.084713	0.162268	0.341656	-0.541317	0.221502	0.0561719	0.977676	0.00472906	1.00328	0.95129	0.0148996	1.01038
IVGN-novel-miR_3390	0.170733	-0.151172	0.454074	0.136665	-0.0930784	-0.355111	0.257731	-0.137049	-0.0206189	0.162907	0.214457	0.253081	0.200657	-0.0614284	0.111862	0.026471	0.967406	0.00499447	1.00347	0.787879	-0.0423719	0.971057
hsa-miR-181c*	0.398295	0.725323	-0.600794	0.888848	0.380789	0.829511	-0.0443707	0.366989	-0.23509	0.342351	0.0539103	0.153152	0.871541	-0.13983	0.193631	0.139936	0.983667	0.00525649	1.00365	0.617738	0.170676	1.12559
hsa-miR-199a-5p	0.918934	0.728851	-0.922784	-0.348049	0.860833	-0.74793	-0.0532391	0.482982	0.193673	0.745443	1.14147	1.44007	0.616059	-0.0748513	-0.209106	1.12689	0.990141	0.0052723	1.00366	0.585832	-0.283106	0.82182
hsa-miR-656	-0.192423	0.0981644	-0.635643	-0.189991	-0.161789	0.196568	-0.0247184	-0.0592477	-0.136915	-0.304643	-0.00209065	-0.233485	-0.0464248	-0.153185	-0.0763096	-0.294659	0.962021	0.00546023	1.00379	0.975595	-0.00487425	0.996627
hsa-miR-485-3p	-0.216314	-0.0577928	-0.172749	-0.118607	0.0912988	-0.221478	-0.121904	0.0638456	0.109166	-0.430178	-0.0852413	-0.165331	-0.169877	0.16874	-0.205546	-0.258267	0.951478	0.00579732	1.00403	0.997645	0.000297322	1.00021
hsa-miR-154	-0.103101	0.193936	-0.25881	-0.572306	0.0104703	0.202414	0.000362025	0.0295641	0.276285	-0.452639	0.0566993	0.0892809	-0.112065	0.516617	-0.0921573	-0.511872	0.973738	0.00588242	1.00409	0.870336	-0.0380301	0.973984
hsa-miR-379	0.0982136	0.579363	-0.252468	0.271869	-0.0904118	-0.168961	0.460528	0.398068	0.61991	-0.0285131	0.373663	0.792717	-0.128421	0.853401	-0.0291882	0.298208	0.977626	0.00599811	1.00417	0.479383	-0.175566	0.88542
IVGN-novel-miR_3349	0.143898	0.269517	0.0679982	0.123656	0.0449653	0.128874	0.275175	0.123775	0.091073	0.0531545	0.1829	0.0246544	0.108255	0.0511682	0.278459	0.0465173	0.902043	0.0063704	1.00443	0.8856	0.00871851	1.00606
hsa-miR-935	0.24412	0.0668402	0.199812	0.111567	0.0661168	-0.0493181	-0.0210318	0.298707	-0.151858	-0.0493659	-0.109298	-0.0656215	0.314048	-0.539929	0.0544355	0.325712	0.961266	0.00648931	1.00451	0.698142	0.0679565	1.04823
IVGN-novel-miR_3338	0.0196585	-0.0468803	0.262782	-0.0585755	0.19197	-0.114256	0.119537	-0.00961347	0.361239	0.0806956	-0.00509141	0.289477	0.216536	-0.0383079	0.141023	0.0176838	0.938258	0.00667825	1.00464	0.653613	-0.0417839	0.971453
IVGN-novel-miR_3565	0.124592	0.0581938	-0.0256237	-0.435704	-0.171468	-0.547138	0.0774407	-0.166892	-0.394746	0.257187	0.415911	0.592377	-0.144114	-0.0566144	0.000295067	0.100917	0.96984	0.00688981	1.00479	0.358572	-0.141312	0.906694
hsa-miR-409-5p	0.0808672	0.147837	-0.0233073	0.00967135	0.0673221	0.084534	0.239563	0.0114269	0.248106	-0.0736909	0.0519892	0.182499	0.150668	0.148471	-0.00207515	0.0175852	0.904314	0.00690574	1.0048	0.706295	-0.0175083	0.987937
hsa-miR-15b*	-0.033759	-0.206391	-0.178605	-0.181305	-0.202233	-0.0164139	-0.110556	-0.135671	0.146345	-0.141981	-0.138579	-0.0918766	-0.0280918	-0.260649	-0.0739948	-0.0974963	0.899354	0.00747251	1.00519	0.729896	-0.0213931	0.985281
IVGN-novel-miR_3624	-0.240769	-0.11617	0.699446	0.411332	-0.026877	-0.120973	0.276202	-0.0761617	-0.394501	0.129897	-0.0409956	-0.233568	-0.397135	0.532384	-0.0256233	-0.0517755	0.967693	0.00777606	1.0054	0.730276	0.0865357	1.06182
hsa-miR-941	-0.30156	-0.263742	-0.164429	-0.579369	-0.343785	-0.168432	-0.223862	-0.260762	-0.364937	-0.646377	-0.307591	-0.207115	-0.220917	-0.285369	-0.324459	-0.477796	0.926296	0.00780526	1.00542	0.798081	0.0235826	1.01648
hsa-miR-644	-0.135781	-0.240225	-0.387515	0.554492	0.282358	0.150432	0.0298451	-0.0698215	0.329972	-0.387304	-0.3482	-0.586288	-0.194819	0.462052	-0.00632911	-0.561647	0.970739	0.00784933	1.00546	0.661039	0.112479	1.08108
hsa-miR-204	-0.0967111	0.66325	-0.219121	-1.80329	-0.0143029	0.0786756	-0.547357	0.488469	-0.924248	-0.612765	0.21695	0.118621	0.323961	0.748158	-1.47985	-0.508623	0.98536	0.00810251	1.00563	0.996193	-0.0028281	0.998042
IVGN-novel-miR_3607	-0.0630491	-0.0783335	0.0416665	-0.304623	0.293241	-0.0949135	-0.117353	0.030533	0.103321	-0.0432284	-0.037647	-0.127177	-0.141023	-0.00113736	0.115367	-0.138422	0.921239	0.00817331	1.00568	0.95164	0.00696838	1.00484
hsa-miR-30c	0.645544	1.03609	-0.285018	-0.648869	-0.757876	-0.651195	-0.107809	0.27256	-0.578506	0.291448	1.15589	1.05621	-0.402008	0.386328	-0.202616	0.659498	0.982613	0.00873867	1.00608	0.626943	-0.220521	0.858255
hsa-miR-140-5p	-0.12952	0.138714	-0.0785145	0.00526783	-0.30961	0.149897	-0.0558166	0.0197578	-0.00601798	0.0123884	0.203663	0.0914278	-0.0793502	0.206708	0.0381962	-0.186759	0.918704	0.00877105	1.0061	0.780895	-0.031993	0.978068
IVGN-novel-miR_3308	0.125914	-0.193077	0.709025	0.696465	0.0284989	0.641157	0.627935	-0.182416	-0.0272458	0.598183	-0.0696938	0.42112	-0.0313085	0.275568	0.247232	0.597165	0.964016	0.00915783	1.00637	0.788982	0.0624997	1.04427
hsa-miR-138-2*	-0.027385	0.084308	0.428551	0.00258587	-0.150068	0.107864	-0.00493565	0.0252763	0.0138157	0.0121936	-0.0205805	0.0235132	0.100881	-0.0121659	0.0290917	0.00828094	0.893533	0.00973961	1.00677	0.685939	0.0427873	1.0301
hsa-miR-514	-0.176287	-0.258954	-0.166729	-0.135497	-0.086841	-0.140352	-0.0356389	-0.17158	-0.0105785	-0.340415	-0.0445958	-0.176771	-0.199335	-0.135546	-0.112591	-0.174014	0.842172	0.0100183	1.00697	0.874055	-0.00540506	0.996261
hsa-miR-376a	0.281185	0.447537	-0.160899	0.394301	0.315433	0.51002	0.627645	0.439718	0.602487	0.0107265	0.560323	0.525934	0.29099	0.72028	0.250152	0.216545	0.943008	0.0100424	1.00699	0.654282	-0.0715622	0.951607
1574-mut1-dme-mir-317	-0.230298	0.087517	0.111983	-0.044554	-0.257481	-0.331372	0.320266	0.158838	0.119085	-0.0627108	-0.0210842	0.038002	0.0732751	-0.124926	-0.132327	0.103322	0.917629	0.0108468	1.00755	0.427564	-0.0905365	0.939173
IVGN-novel-miR_3646	-0.234007	0.102707	0.346989	0.346386	0.0911395	0.333391	0.0889814	0.0987604	-0.106687	0.620629	-0.376587	-0.304488	0.30465	-0.288167	-0.166833	0.442475	0.952672	0.0109031	1.00759	0.630386	0.0914029	1.06541
hsa-miR-192*	0.189887	0.496144	0.0240603	-0.69369	-0.294119	-0.0288859	0.382655	0.00458188	-0.752082	0.180522	0.320344	0.247142	-0.269168	0.358115	-0.179155	0.0700296	0.958954	0.0114244	1.00795	0.850408	-0.0460561	0.968581
IVGN-novel-miR_3475	0.000138388	-0.131988	0.370389	-0.348956	-0.0407308	-0.467285	0.0167216	-0.0450933	-0.106939	0.0948227	0.0504865	0.0922572	-0.277399	4.39122e-05	0.0859097	-0.0279229	0.921331	0.0118273	1.00823	0.773905	-0.04823	0.967122
hsa-miR-943	-0.135551	-0.0554561	-0.0753857	-0.163676	-0.228102	-0.25458	0.0129188	-0.136314	-0.0323116	-0.161965	-0.0282064	0.0191394	-0.0841178	-0.0573872	-0.15642	-0.163514	0.806589	0.0120688	1.0084	0.445199	-0.0367655	0.974838
hsa-miR-383	0.202677	-0.0259639	0.511399	1.21051	0.760045	0.444614	0.025737	0.0256196	0.765246	-0.316278	-0.200757	-0.401501	0.042459	0.459721	0.510228	-0.0616111	0.963199	0.0124127	1.00864	0.294142	0.279514	1.21379
hsa-miR-302c	0.0495293	0.176481	-0.0492655	0.0606305	-0.281491	-0.12312	-0.0131248	-0.165505	-0.00645918	-0.0682768	-0.105746	-0.110747	-0.072037	-0.16903	-0.00814971	-0.0137824	0.846351	0.0126586	1.00881	0.67567	0.0378772	1.0266
IVGN-novel-miR_3460	-0.314717	0.0818207	-0.0979504	-0.0296485	0.109675	-0.0208517	0.0908563	0.0547124	0.151256	0.0677174	0.171708	-0.0822174	-0.271767	0.162786	0.0337312	0.0838152	0.881265	0.0130554	1.00909	0.672856	-0.04742	0.967665
hsa-miR-520f	-0.232539	-0.15662	-0.283679	-0.251659	-0.262882	-0.0876001	-0.376468	-0.338381	-0.209178	-0.502138	-0.236602	-0.538672	-0.302042	-0.454446	-0.182894	-0.272242	0.860533	0.0132044	1.00919	0.163233	0.0904095	1.06467
hsa-miR-20b	0.543461	-0.298617	0.685144	0.473283	-0.0116587	0.222347	0.0709223	-0.944008	-0.108973	0.432432	0.24639	0.0837624	-0.204082	-0.369325	0.645524	0.339496	0.959604	0.013304	1.00926	0.550113	0.16609	1.12201
IVGN-novel-miR_3346	0.0393473	0.175809	0.177393	0.266903	0.60507	0.151125	0.0660876	0.307614	0.867384	-0.0311182	-0.0529299	-0.0569189	0.809241	0.0377478	-0.0920511	0.0297386	0.941499	0.0134782	1.00939	0.840408	0.0397722	1.02795
IVGN-novel-miR_3367	0.0187519	-0.302042	0.337103	0.308236	-0.286059	-0.829438	-0.116809	-0.244237	0.349886	0.189951	0.0540434	0.25771	-0.526237	-0.142404	0.334399	0.192291	0.948719	0.0135793	1.00946	0.748652	-0.0900867	0.939466
hsa-miR-450b-3p	-0.260965	-0.0299498	-0.281483	-0.43178	-0.0593121	-0.745592	0.0537238	-0.14506	0.254507	-0.069431	0.09167	-0.0925897	-0.105814	-0.0362286	-0.397848	-0.0895652	0.920608	0.0143421	1.00999	0.362787	-0.14415	0.904913
IVGN-novel-miR_3698	-0.0218593	0.0829085	0.257758	-0.123292	0.189053	-0.306786	0.00169898	-0.000606508	0.0780098	0.176912	-0.0413685	0.163182	-0.00773554	-0.0504505	0.0952998	0.0571807	0.862595	0.0143939	1.01003	0.925253	-0.0106099	0.992673
hsa_snoRNA-hY1_RNA-related	-0.0249652	-0.13517	0.44829	-0.11774	0.410241	0.255443	0.178122	-0.636464	0.212197	0.471698	0.443357	0.557084	-0.149275	0.28387	0.106547	0.384984	0.936338	0.0153095	1.01067	0.919045	-0.0171816	0.988161
1522-mut1-cel-mir-246	-0.278223	-0.349495	0.153446	0.389539	0.102246	0.485506	-0.0307478	-0.116953	0.0470018	0.126359	-0.237794	-0.0190337	0.053639	-0.0788511	-0.137053	0.191058	0.910668	0.0154558	1.01077	0.686395	0.076638	1.05456
IVGN-novel-miR_3344	-0.230153	0.0517516	-0.0879341	-0.147814	-0.201347	-0.241048	-0.131464	-0.0721246	-0.152584	0.0246081	-0.0322934	-0.691928	-0.247991	0.0788744	-0.418846	-0.111385	0.893242	0.015476	1.01078	0.758326	0.0320794	1.02248
IVGN-novel-miR_3515	-0.144657	-0.187354	-0.134319	0.373083	0.154022	0.108689	0.0656144	0.0353118	0.0278425	-0.119852	-0.0380003	-0.403085	-0.235339	0.228551	0.10895	-0.252142	0.898421	0.0156031	1.01087	0.669006	0.0657392	1.04662
hsa-miR-372	-0.291534	-0.319506	-0.397195	-0.351383	-0.659831	-0.835836	-0.587147	-0.303973	-0.145071	-0.355218	-0.298987	-0.382882	-0.388949	-0.475717	-0.321612	-0.519479	0.877563	0.0157259	1.01096	0.686062	-0.0494414	0.96631
hsa-miR-28-5p	1.34077	0.867529	0.198731	-0.244764	-0.732987	-0.868531	-0.724946	0.326227	-0.895513	0.713067	0.890056	1.19074	-0.21687	0.274553	-0.231676	0.797744	0.972474	0.0157607	1.01098	0.901623	-0.0624792	0.957617
hsa-miR-144*	-0.120413	-0.0387985	-0.245101	-0.0962916	-0.197818	-0.165055	-0.0381328	-0.0739091	0.0521793	-0.0510765	-0.0245462	0.209902	-0.0871027	-0.118681	-0.0875067	-0.034121	0.798308	0.0160977	1.01122	0.161973	-0.0620601	0.957895
hsa-miR-340	0.0744797	0.259407	-0.131705	0.0294349	-0.55715	0.258557	0.244484	0.195868	-0.788346	0.0115122	0.281488	0.211218	-0.283777	0.361326	-0.193141	0.0798857	0.933658	0.016364	1.01141	0.991083	-0.00223596	0.998451
hsa-miR-589	-0.00589344	0.0429112	-0.0939934	0.0734421	-0.121045	0.0343998	-0.0163952	-0.118237	-0.076151	0.0208624	0.0329394	-0.0221049	-0.036754	-0.0970427	0.123332	-0.139213	0.722393	0.0166473	1.01161	0.683179	0.0257229	1.01799
hsa-miR-193b*	0.205363	-0.0450536	0.256511	0.60859	0.186083	0.126229	0.433556	0.0503692	0.0145483	0.220601	-0.346911	0.11967	-0.473933	0.775973	0.112094	0.129119	0.928839	0.0166497	1.01161	0.714537	0.0871404	1.06226
hsa-miR-758	-0.183952	-0.0891862	-0.303322	-0.080277	-0.338361	-0.391767	-0.0190234	-0.149143	-0.0340301	-0.185616	0.142612	-0.0986496	-0.286397	-0.0417282	-0.221566	-0.0948168	0.84036	0.016901	1.01178	0.411949	-0.070017	0.952627
IVGN-novel-miR_3486	-0.0466996	0.0628632	0.416956	0.0606563	0.0459365	0.163131	0.162012	0.185848	-0.107859	0.348973	0.135695	-0.521825	0.135749	-0.376494	0.287316	0.186908	0.908287	0.0171042	1.01193	0.692411	0.058771	1.04158
IVGN-novel-miR_3310	0.00850904	0.0299494	0.156398	0.236907	0.594034	0.0757955	0.0865047	0.155318	0.846566	-0.131109	-0.12307	-0.0272288	0.548938	0.0101012	-0.0136483	0.0207004	0.916793	0.0175248	1.01222	0.792602	0.0420758	1.02959
hsa-miR-410	-0.00823348	0.259355	-0.187109	0.00318953	0.142439	0.373106	0.242531	0.0428881	0.320949	-0.0789987	0.367113	0.366791	-0.0243171	0.612353	0.172383	-0.216459	0.89964	0.0176784	1.01233	0.829154	-0.0388655	0.97342
IVGN-novel-miR_3372	-0.389231	-0.300384	0.225009	0.574572	0.398712	-1.25354	-0.460072	-0.61604	-0.0114531	-0.215021	0.0368306	0.331575	-0.85067	-0.2037	0.659285	-0.235319	0.955247	0.0176813	1.01233	0.938726	0.0334581	1.02346
1524-rev-cel-mir-246	-0.145404	0.19827	0.377829	-0.300292	-0.075735	0.053275	0.243697	0.364707	0.247132	0.0140915	0.0661053	0.379674	0.0431491	0.04508	0.123145	0.192226	0.879268	0.0177125	1.01235	0.535763	-0.0829094	0.944152
1547-mut2-cel-mir-244	-0.14874	0.271836	-0.210159	0.072455	0.100615	-0.233535	0.0631163	-0.272644	0.141011	-0.0412683	-0.0995491	-0.0821003	0.233355	-0.0690162	-0.290192	-0.0919598	0.865474	0.0178731	1.01247	0.829639	0.0298653	1.02092
hsa-miR-154*	-0.0961739	0.0738034	-0.0452226	-0.350115	-0.2474	-0.235334	0.0706724	-0.0876088	-0.267196	-0.423851	0.0504258	-0.153644	-0.264352	-0.294682	0.0864827	-0.17118	0.852425	0.018296	1.01276	0.919986	0.0108593	1.00756
IVGN-novel-miR_3478	-0.0232922	0.128112	0.26976	0.290371	0.327103	0.0537843	-0.0829381	0.121711	-0.128753	0.113511	-0.0123346	0.149884	0.0965918	-0.0946844	0.217108	0.108306	0.823783	0.0187461	1.01308	0.329051	0.092476	1.0662
hsa-miR-640	-0.121823	-0.0585868	-0.168553	-0.447919	-0.311225	0.128467	-0.119389	-0.0326903	-0.219167	-0.333049	-0.00681116	-0.0918766	0.0524022	-0.262727	0.0263656	-0.485617	0.861884	0.0188421	1.01315	0.977838	0.00412075	1.00286
hsa-miR-200c*	-0.0308312	-0.0725307	0.088378	0.0486984	-0.36296	0.195474	-0.558057	-0.199792	-0.373316	0.444263	0.024102	-0.0299465	-0.0483543	-0.293908	0.106342	-0.115178	0.899197	0.018898	1.01319	0.593107	0.0654792	1.04643
IVGN-novel-miR_3551	0.259755	0.0158257	-0.375434	-0.363456	0.468412	0.178841	-0.0584923	-0.0918154	0.300163	0.0764561	0.211871	0.11762	0.399023	-0.130932	0.0583044	-0.159067	0.894906	0.0198133	1.01383	0.957271	-0.0111749	0.992284
IVGN-novel-miR_3377	-0.403836	0.0799519	0.285725	0.0489394	-0.0853624	0.227285	0.48508	0.296654	0.137282	0.36953	-0.0901261	0.270229	-0.0681799	0.0204151	0.191947	0.316791	0.883331	0.0198693	1.01387	0.55007	-0.0897929	0.939658
hsa-let-7f-1*	-0.261568	-0.00434748	0.0125922	-0.0355047	0.121828	0.00527638	0.370719	0.0733222	0.531473	-0.0684688	-0.12403	-0.0986412	0.112073	0.172574	-0.182875	-0.00802895	0.867716	0.0201185	1.01404	0.589118	-0.0503897	0.965675
hsa-miR-518f	-0.293881	-0.00592388	-0.370086	-0.212143	-0.0895755	-1.12144	-0.275426	-0.127103	0.181626	-0.180322	0.165514	-0.0856482	-0.19926	0.0157079	-0.130743	-0.571172	0.914456	0.0201663	1.01408	0.590125	-0.127475	0.915433
1573-shuf-has-mir-152	0.274254	0.225756	0.166777	0.153758	-0.404588	0.12301	0.116492	0.530923	-0.0788502	0.262688	-0.0311057	0.201323	0.299037	-0.624369	0.137202	0.620612	0.913488	0.0202494	1.01413	0.942117	-0.0182923	0.987401
hsa-miR-708*	0.525844	0.0627345	0.236386	-0.122625	-0.277665	0.253079	-0.087525	0.326785	-0.225644	0.0615548	0.00388952	0.163757	0.116248	-0.633998	0.337275	0.399689	0.902466	0.0219105	1.0153	0.813558	0.0581551	1.04113
1527-mut2-has-mir-93	0.281449	-0.505908	0.70701	1.01127	0.371164	0.380188	0.176776	0.135604	0.36436	-0.119613	-0.289237	-0.466136	-0.0770562	0.269793	0.517647	-0.117881	0.928847	0.0224516	1.01568	0.452359	0.22607	1.16964
IVGN-novel-miR_3584	-0.471074	-0.324069	-0.412925	-0.206628	-0.279177	-0.330925	-0.50274	-0.374025	-0.130363	-0.163135	-0.130604	-1.03387	-0.424735	-0.449274	-0.340148	-0.330802	0.859134	0.0229452	1.01603	0.388522	0.0487732	1.03438
hsa-miR-490-3p	-0.00963195	-0.0307034	0.0941448	0.220923	-0.0318392	0.149411	0.687432	0.153097	0.383763	0.202447	-0.0117705	0.184935	0.0563829	0.119745	0.228376	0.167497	0.833627	0.023017	1.01608	0.241605	-0.0776162	0.947622
hsa-miR-517a	-0.0571096	0.0728463	-0.194112	0.00568306	0.443245	-0.169115	-0.140462	-0.163248	0.214133	0.0309483	-0.000583228	-0.17554	0.155917	0.0935611	-0.151892	-0.234377	0.835507	0.023088	1.01613	0.724449	0.0511037	1.03606
IVGN-novel-miR_3428	-0.228301	-0.205824	0.292417	0.129509	0.718368	0.37502	0.0186664	0.242016	1.04537	0.0964196	-0.20777	-0.187248	0.227566	0.280611	-0.111288	0.206202	0.912626	0.0232812	1.01627	0.885568	0.0294254	1.02061
hsa-miR-888	0.255909	0.620326	0.464293	0.236109	0.200238	0.210064	0.369479	0.501566	0.379317	0.473014	0.0168597	0.393638	0.695092	0.0623772	0.21227	0.310513	0.836959	0.0233379	1.01631	0.937987	0.0110931	1.00772
IVGN-novel-miR_3484	-0.100329	-0.0988388	-0.158788	-0.0326017	0.0062739	-0.182213	0.127767	-0.0144468	-0.0982016	-0.0892976	0.0201772	0.149601	0.0567064	-0.0265976	-0.0882325	-0.19587	0.692646	0.024257	1.01696	0.594757	-0.0309176	0.978798
hsa-miR-101*	-0.113257	-0.134852	0.0648593	0.205924	-0.121535	-0.112321	-0.253557	-0.0390962	0.0972362	-0.078023	-0.501456	-0.132974	-0.30656	0.267341	-0.486213	0.0551109	0.853321	0.0243262	1.017	0.604012	0.0823835	1.05877
hsa-miR-380	-0.295479	0.166729	-0.325566	-0.0152293	-0.327833	-0.468036	-0.0594391	-0.214156	0.334307	-0.239709	-0.07905	-0.169464	-0.219911	0.0586887	-0.163878	-0.336608	0.847063	0.0243499	1.01702	0.749505	-0.0454753	0.968971
hsa-miR-378*	-0.293679	-0.198738	-0.345599	-0.299216	-0.0660634	-0.162801	-0.306891	-0.361971	-0.00826335	-0.853135	-0.025153	-0.262673	-0.697916	-0.121781	-0.0217312	-0.318039	0.862461	0.0245182	1.01714	0.643952	0.062184	1.04405
hsa-miR-509-3-5p	-0.286365	-0.0814945	0.0441913	-0.0423892	0.100182	-0.345017	0.0621019	-0.0419188	0.049815	-0.0409964	0.139843	-0.027577	-0.100737	-0.0551951	0.0643152	-0.163214	0.75982	0.0245721	1.01718	0.709463	-0.038108	0.973931
hsa-miR-942	-0.107978	-0.139997	-0.147448	-0.172673	-0.145927	-0.237234	-0.215161	-0.176306	0.00689501	-0.19088	-0.23565	-0.0864394	-0.0245987	-0.288807	-0.26421	-0.136998	0.617504	0.0245866	1.01719	0.715642	0.0201102	1.01404
IVGN-novel-miR_3564	-0.174168	0.0659413	0.501481	-0.223144	0.372973	0.19011	0.169471	0.14175	0.285363	-0.0252874	-0.233202	-0.332223	-0.121296	0.217076	0.317854	-0.265655	0.874976	0.0245939	1.01719	0.655542	0.085204	1.06084
IVGN-novel-miR_3325	0.637397	-0.335735	0.885672	0.933647	0.248151	0.633263	0.258346	0.530144	0.227374	0.644194	0.36395	-0.179081	0.296717	0.249748	0.649823	0.320321	0.905299	0.0247915	1.01733	0.645469	0.121247	1.08767
IVGN-novel-miR_3461	0.114524	0.0420475	0.123454	0.386169	0.141087	-0.00384564	0.0331426	0.203623	0.000805674	0.222477	0.192739	-0.212693	0.124473	0.0525555	-0.118021	0.255975	0.778987	0.0248817	1.0174	0.567686	0.0551603	1.03897
hsa-miR-556-5p	-0.176593	0.0467353	-0.306538	-0.00150974	-0.21748	-0.0256137	-0.0800189	-0.226534	0.0830805	-0.0410718	-0.320596	0.0973391	-0.0428695	-0.166526	-0.142182	-0.137596	0.751201	0.0248935	1.0174	0.909088	0.00879361	1.00611
IVGN-novel-miR_3305	-0.165895	-0.20271	-0.0570097	-0.163258	-0.187741	-0.356038	-0.189063	-0.112953	-0.231221	-0.069431	-0.103623	-0.141584	-0.52131	-0.318146	0.178198	-0.100013	0.783226	0.025274	1.01767	0.990709	0.00154259	1.00107
hsa-miR-346	-0.451134	0.027962	-0.110387	-0.0711941	-0.150395	-0.0854229	-0.107944	-0.242674	0.199018	-0.473973	-0.60988	-0.415708	-0.0262387	-0.467776	-0.288308	-0.149557	0.84956	0.0253257	1.01771	0.431711	0.092875	1.06649
hsa-miR-934	-0.00439176	-0.157964	-0.0192255	-0.0784046	-0.0851895	-0.177518	0.130348	-0.237092	0.0604275	-0.0240716	0.107514	-0.135326	-0.128308	0.107836	-0.116271	-0.171973	0.71295	0.025438	1.01779	0.875194	-0.00993644	0.993136
hsa-miR-548a-3p	-0.193357	-0.225586	-0.47262	-0.654251	-0.0422407	-0.227906	-0.20179	-0.282399	-0.232778	-0.437721	-0.131825	-0.367277	-0.163868	-0.312168	-0.099794	-0.68255	0.8212	0.0254491	1.0178	0.939645	0.0119349	1.00831
hsa-miR-589*	0.0110938	0.106078	0.163749	-0.165302	-6.28862e-05	-0.147041	0.296962	0.219202	0.252919	0.112586	0.186476	0.116145	-0.34906	0.505677	0.0506731	0.0739985	0.833021	0.025745	1.01801	0.635869	-0.0755696	0.948967
hsa-miR-130b*	-0.0361631	-0.116591	-0.279624	-0.256277	-0.419071	-0.171236	-0.43801	-0.197089	-0.116217	-0.298213	-0.158892	-0.188376	-0.106097	-0.34535	-0.195795	-0.347665	0.71681	0.0257468	1.01801	0.680807	0.0355665	1.02496
IVGN-novel-miR_3359	0.120115	-0.328826	0.385938	0.310498	-0.217934	-1.32124	-0.277506	-0.614116	-0.3019	0.260582	0.38616	0.473111	-0.99278	-0.243846	0.560235	0.196367	0.936387	0.0262459	1.01836	0.897556	-0.0552359	0.962437
hsa-miR-219-2-3p	-0.425226	0.13124	0.258606	0.283188	0.169949	0.173163	0.191998	-0.465527	0.281491	-0.15017	-0.857205	-0.565273	-0.0755442	0.122362	-0.409084	-0.0682396	0.902205	0.0264794	1.01852	0.233949	0.206113	1.15358
1536-rev-has-mir-27a	0.329353	0.336781	0.169973	0.221757	-0.0389682	0.310485	0.0256641	0.150848	0.236142	0.102675	0.202179	0.287011	0.537835	-0.318356	0.281417	0.171067	0.819101	0.0265008	1.01854	0.745871	0.0535726	1.03783
hsa-miR-495	0.144143	0.329958	-0.0114119	0.0215235	-0.338762	-0.0404798	0.210538	0.329812	0.10244	0.136056	0.464624	0.390688	-0.20687	0.945047	-0.0961348	-0.169058	0.888361	0.0266813	1.01867	0.692965	-0.100751	0.932547
IVGN-novel-miR_3547	0.319732	0.174242	0.4886	0.591422	0.306918	0.137566	0.468237	0.324572	0.236369	0.420783	0.114604	0.11516	0.0981737	0.712589	-0.0194096	0.334331	0.824792	0.0267628	1.01872	0.733752	0.0549923	1.03885
hsa-miR-520d-5p	-0.061979	0.0434417	0.102575	-0.09734	0.109396	-0.042494	0.0589063	0.088741	0.108134	0.0488379	-0.272975	0.209777	0.148763	-0.0487514	-0.012129	-0.099262	0.704353	0.02743	1.01919	0.853759	0.0117783	1.0082
hsa-miR-588	-0.112595	0.0237442	-0.0603924	0.0314443	0.0933269	0.0699218	-0.350058	0.363275	-0.090032	-0.0371063	-0.123339	0.222322	0.345278	-0.709508	0.219137	0.0439484	0.861502	0.0278289	1.01948	0.867739	0.0328612	1.02304
hsa-miR-181a-2*	-0.392763	-0.254706	-0.399061	-0.36719	0.404211	-0.356627	-0.0704251	-0.312385	0.0318399	-0.607904	-0.162655	-0.29372	-0.198511	-0.00593341	-0.285982	-0.54841	0.851205	0.0279268	1.01955	0.865649	0.0320197	1.02244
hsa-miR-552	0.0825659	0.212379	0.404926	0.253888	0.01112	0.0575657	0.224554	0.149026	0.140368	0.069194	0.0551438	0.307609	0.24574	-0.0496971	0.0526818	0.292217	0.70523	0.028793	1.02016	0.731052	0.0351721	1.02468
1563-mut2-mir-34c	0.152184	0.371334	0.25415	-0.0138553	-0.313091	-0.274609	0.0337994	-0.0999954	0.18055	-0.0620659	-0.0994292	0.0304429	-0.0193275	0.0970288	0.0605207	-0.202685	0.793323	0.0294001	1.02059	0.77345	0.0454676	1.03202
1562-mut1-mir-34c	-0.100778	0.170423	0.0959724	-0.00192164	-0.356595	-0.132955	0.0808937	0.207013	0.159805	0.165017	0.023583	0.194906	0.165882	-0.200847	-0.0395655	0.122858	0.76184	0.0300316	1.02103	0.583623	-0.066391	0.955024
hsa-miR-872	-0.329126	-0.123814	-0.166729	-0.0820304	-0.0299844	-0.0534603	-0.317319	-0.186412	-0.175801	-0.307332	-0.0350826	-0.14012	-0.128622	-0.392779	-0.0142382	-0.233883	0.67325	0.0301128	1.02109	0.486993	0.0615231	1.04357
IVGN-novel-miR_3627	-0.495594	-0.111188	-0.0316402	0.301595	0.421249	0.166775	0.0235198	0.159728	0.429299	-0.115266	-0.0387316	-0.251231	-0.0251547	0.132254	-0.069484	-0.0068009	0.833174	0.0305059	1.02137	0.847441	0.0341624	1.02396
1559-mut2-rno-mir-101b	-0.271341	-0.083804	-0.0492	-0.0322263	-0.0114227	-0.295436	-0.0257977	-0.0599238	0.0148941	0.0337201	-0.1334	-0.0159457	0.00174916	-0.317896	0.015802	-0.132801	0.658359	0.0307961	1.02158	0.864776	-0.0156187	0.989232
hsa-miR-520a-5p	0.0729345	-0.117832	0.0759695	0.0171718	-0.120377	0.283768	-0.553981	-0.0106176	-0.145616	-0.0698954	-0.166249	-0.0788334	0.0375795	-0.57853	0.0134713	0.132877	0.820399	0.030854	1.02162	0.395834	0.133923	1.09727
hsa-miR-626	-0.608183	-0.0504995	-0.210755	0.0272262	-0.0643698	0.122788	0.0124329	-0.470621	-0.0508419	-0.511067	-0.786951	-0.451106	-0.232037	-0.220213	-0.385849	-0.300801	0.841845	0.0312296	1.02188	0.287935	0.154093	1.11272
hsa-miR-616*	-0.0463734	-0.00164502	-0.302099	-0.141938	0.165331	-0.200874	0.138007	-0.0144665	-0.0513645	-0.0805666	-0.0305658	0.0444979	-0.0600894	0.0261764	-0.133041	-0.133534	0.659412	0.0316172	1.02216	0.889112	-0.0128112	0.991159
IVGN-novel-miR_3612	-0.243919	-0.153435	-0.172088	0.00870213	0.238236	-0.194731	-0.165396	-0.061533	-0.0572623	-0.265014	0.0328266	-0.0976503	-0.106532	-0.271196	-0.0472001	-0.0797085	0.683155	0.031887	1.02235	0.700418	0.0399533	1.02808
hsa-miR-599	0.13362	-0.0127564	0.00284297	0.056854	-0.418482	0.109738	-0.363919	-0.0652201	-0.926469	0.203777	-0.0346508	0.354472	0.0150806	-0.678474	0.189213	0.0257459	0.877028	0.0320926	1.02249	0.635752	0.0907448	1.06492
hsa-miR-27b	1.00355	1.25283	-0.643278	-0.992629	-0.959194	-0.781924	-0.108289	0.322446	-1.08541	0.294334	1.4744	1.08368	-0.20448	0.782522	-1.0745	0.654113	0.953454	0.0322949	1.02264	0.727286	-0.22619	0.85489
hsa-miR-590-3p	-0.189663	-0.0209802	-0.235942	-0.0620935	-0.25678	-0.544345	-0.0415815	-0.172932	0.111311	0.0338691	-0.0833061	-0.183106	-0.078872	-0.130043	-0.300641	-0.169339	0.72454	0.0325947	1.02285	0.646199	-0.0485769	0.96689
hsa-miR-220c	0.158046	0.00815339	0.326109	0.368054	0.248945	0.191602	0.231852	0.162683	0.259742	-0.239421	-0.222786	-0.24834	-0.0677684	0.574384	-0.156414	-0.0668726	0.825117	0.0328876	1.02306	0.356215	0.145986	1.10649
hsa_snoRNA-hY3_RNA-related	-0.152431	-0.00780395	0.80379	0.42288	0.346491	0.0947756	0.120341	-0.00903123	0.488237	-0.024817	-0.224136	0.11166	0.294956	-0.0751823	0.128702	0.175682	0.83643	0.0331235	1.02323	0.537721	0.120244	1.08692
hsa-miR-607	0.0164135	-0.0903339	-0.121622	-0.0671595	0.50612	0.13871	-0.0608658	0.252508	-0.057791	-0.151237	-0.0758362	-0.164838	0.0804984	0.0171493	0.119521	-0.312661	0.768331	0.0342122	1.024	0.558651	0.0875612	1.06257
IVGN-novel-miR_3596	0.225577	0.741734	0.346684	0.499779	0.403755	0.619879	0.226966	0.617045	0.330651	-0.185723	0.0998262	-0.30418	0.641096	0.349207	0.089026	-0.00895653	0.851725	0.0342398	1.02402	0.207811	0.205308	1.15293
hsa-miR-195*	-0.399696	-0.229225	0.158687	0.0717917	0.35912	0.286934	-0.0254884	-0.0894359	0.250872	-0.205314	-0.5259	-0.334909	-0.137959	0.293165	-0.339006	-0.181591	0.837093	0.0344675	1.02418	0.495796	0.132616	1.09628
1516-rev-rno-mir-15b	-0.0951238	0.196134	0.296393	-0.116379	-0.111154	0.145926	0.281235	0.165253	-0.0938639	0.373569	-0.164041	0.280655	-0.0131168	-0.0813133	0.155634	0.186112	0.750518	0.0347211	1.02436	0.933081	-0.0091965	0.993646
IVGN-novel-miR_3630	0.121149	0.269835	0.184469	0.346766	-0.0459192	0.0895002	0.105931	0.233031	0.0965221	0.290005	-0.11827	0.174403	0.228682	-0.20787	0.170809	0.249615	0.700261	0.0353095	1.02478	0.659035	0.0506577	1.03574
hsa-miR-569	-0.309618	-0.0586901	-0.230569	-0.0617286	-0.0602859	-0.0910031	-0.0697078	-0.0799212	0.0433291	-0.115068	0.179502	-0.0628355	-0.204045	-0.0672773	0.0861138	-0.264195	0.637059	0.0359679	1.02524	0.788216	-0.022965	0.984208
IVGN-novel-miR_3625	-0.0191488	0.919063	-0.0590442	-1.0218	0.844747	0.765184	-0.0422645	0.495692	1.01619	0.0077036	0.470891	0.0374296	-0.364261	0.492131	0.830874	0.0345685	0.913859	0.0362253	1.02543	0.98203	-0.0101609	0.992982
hsa-miR-144	0.220488	-0.531099	0.125225	-1.0912	-0.103725	-1.14122	0.220962	-0.731376	-0.285749	0.170052	0.0836875	0.409428	-0.219302	-0.35985	-0.517847	0.0667803	0.898938	0.0363436	1.02551	0.625671	-0.162701	0.893351
IVGN-novel-miR_3517	-0.102831	-0.588734	0.211925	0.791582	-0.00971664	0.304538	0.616774	-0.493658	-0.314955	0.28028	0.644054	0.575455	0.562933	-0.127897	-0.112559	0.169711	0.887089	0.0365126	1.02563	0.936716	-0.0219196	0.984921
1520-rev-rno-mir-16	-0.030397	0.234766	-0.0378397	0.117046	-0.312861	0.156601	0.113029	0.0892095	0.0704955	-0.0134307	-0.0353613	0.135591	0.354339	-0.300393	-0.169592	0.130511	0.735644	0.0368543	1.02587	0.912029	0.0175028	1.01221
hsa-miR-31*	-0.244223	-0.381524	-0.32799	-0.286108	-0.296398	-0.02744	-0.235501	-0.29253	-0.0850768	-0.230401	-0.00594819	-0.154329	-0.0907132	-0.303225	-0.157287	-0.453457	0.628225	0.0372148	1.02613	0.9186	-0.00944319	0.993476
hsa_snoRNA-hY4_RNA-related	0.567644	0.0264126	-1.00609	1.23074	1.1764	1.11712	-0.711916	0.213195	1.51496	-0.735659	-0.0821617	-1.10358	0.555979	-0.148334	-0.155359	0.334028	0.940288	0.037343	1.02622	0.451699	0.372125	1.29426
hsa-miR-653	-0.241589	0.0339942	-0.0614189	-0.0273773	-0.237752	0.0285789	-0.0230446	-0.251027	0.0408699	-0.0458252	-0.0266781	-0.0343237	-0.061623	-0.0169584	-0.177134	-0.175744	0.542592	0.0373988	1.02626	0.750318	0.0236042	1.0165
hsa-miR-96*	0.300377	0.142549	0.396459	0.260296	0.400449	0.365007	0.0417698	0.102962	-0.599759	0.00880158	-0.351873	-0.232377	0.32591	-0.39707	0.156833	0.0410314	0.839032	0.0378789	1.0266	0.0676416	0.27918	1.2135
hsa-miR-593	-0.037166	0.00012574	0.193566	0.278196	0.202616	0.366342	-0.201378	0.0659673	-0.0693051	0.380384	-0.58123	-0.174496	0.334635	-0.249147	-0.121	0.020134	0.806077	0.0391464	1.02751	0.216741	0.171124	1.12594
1580-rev-dme-mir-11	0.198086	0.244541	0.298257	0.442895	0.514644	0.236525	0.304881	0.4787	0.431756	0.321856	0.106078	0.234014	0.424579	0.211919	0.151983	0.325628	0.59362	0.0391588	1.02751	0.600626	0.043964	1.03094
1567-mut2-mmu-mir-325	0.0456877	-0.00409083	0.135894	0.108809	0.270958	-0.0877799	0.115654	0.0652981	0.0215036	-0.0278551	-0.025334	0.0290174	0.0346845	-0.260272	0.0579506	0.226153	0.596445	0.0393512	1.02765	0.549833	0.0636174	1.04508
IVGN-novel-miR_3668	-0.094396	-0.165981	-0.106538	-0.137084	-0.0155617	-0.00881929	0.0894359	-0.0646235	-0.179988	-0.177297	-0.172702	0.149596	0.101294	-0.301116	0.000382672	-0.254131	0.610415	0.0397295	1.02792	0.76987	0.0253293	1.01771
hsa-miR-302a*	-0.071481	-0.0526452	-0.429826	-0.0109637	0.0407541	-0.133099	0.135346	-0.0410653	0.282502	-0.112553	-0.27238	-0.16132	-0.194921	0.0205117	-0.147432	-0.112996	0.687056	0.0398152	1.02798	0.993058	-0.000834084	0.999422
IVGN-novel-miR_3702	0.198919	0.380752	0.569005	-0.51703	-0.0590418	-0.0797914	0.106222	0.0314125	-0.19966	0.21156	0.233595	0.275678	-0.204742	-0.240414	0.435575	0.233929	0.819386	0.0398814	1.02803	0.915116	0.0260484	1.01822
hsa-miR-194*	0.000517032	-0.00451533	0.431292	0.410988	0.639693	0.146549	0.151115	0.09423	0.256437	0.0957961	-0.375919	-0.132673	-0.0218941	0.406339	0.197667	-0.171069	0.798899	0.0400318	1.02814	0.344744	0.167993	1.12349
hsa-miR-549	-0.139378	-0.10353	0.0681446	-0.180173	-0.15759	-0.56506	0.195373	0.04728	0.0844403	0.00149082	0.0253802	0.270433	-0.192825	-0.0252627	-0.0671477	-0.0274202	0.725537	0.0403981	1.0284	0.387452	-0.101434	0.932106
IVGN-novel-miR_3312	-0.366378	0.128583	0.0473427	0.0974054	-0.108296	-0.374389	-0.0425728	-0.0624755	0.153698	-0.110606	-0.0958269	0.104214	-0.165624	0.0265515	-0.174633	-0.0582706	0.672463	0.0405525	1.02851	0.981258	-0.00296101	0.99795
hsa-miR-802	-0.109045	-0.0259745	-0.102543	-0.114012	0.0625293	-0.0242532	0.0244698	0.0835867	-0.0311608	-0.125717	0.0539806	-0.117057	0.116903	-0.306514	-0.0720777	-0.0439943	0.514669	0.0409877	1.02882	0.763071	0.0242043	1.01692
hsa-miR-124*	-0.131877	-0.0729364	-0.0799603	-0.070549	-0.246333	-0.183744	-0.0544416	-0.0914319	0.15893	-0.0810973	0.17374	-0.221548	0.0921047	-0.317646	-0.0410258	-0.198246	0.622304	0.041099	1.0289	0.858348	-0.0146969	0.989865
IVGN-novel-miR_3378	-0.106126	-0.055617	0.599083	0.922592	-0.131989	-1.31929	-0.350758	-0.592973	-0.0011994	0.446899	-0.111788	0.513582	-0.63024	-0.611852	0.853393	0.161482	0.91057	0.0411722	1.02895	0.933623	0.0415795	1.02924
IVGN-novel-miR_3417	0.285513	-0.0107633	0.181735	0.0308832	0.179835	-0.0272053	-0.298524	0.258796	0.218832	0.48687	0.00478162	0.179158	-0.0770333	-0.099721	0.146843	0.358557	0.725191	0.0419981	1.02954	0.824448	0.024505	1.01713
hsa-miR-433	-0.0993459	-0.457331	-0.376024	-0.265559	0.160427	0.17908	-0.355195	-0.0526468	-0.0576293	-0.45202	-0.187888	-0.209863	0.000589979	-0.452646	0.115016	-0.555969	0.770208	0.0420859	1.0296	0.684454	0.0801267	1.05711
hsa-miR-20a*	-0.0168207	0.0738974	-0.022954	0.129342	-0.247213	0.142939	0.202163	-0.108931	0.0584181	-0.0130149	-0.116883	0.157377	-0.0627047	-0.0259818	0.0978083	-0.0993176	0.564205	0.042409	1.02983	0.699496	0.032414	1.02272
hsa-miR-520g	-0.490406	-0.357152	-0.537858	-0.410457	-0.0774854	-0.232716	-0.451796	-0.419313	-0.272769	-0.743844	-0.447299	-0.653203	-0.337461	-0.555634	-0.331982	-0.643271	0.680982	0.0425619	1.02994	0.310477	0.116074	1.08378
hsa-miR-876-3p	0.158771	-0.14927	0.570112	1.00994	0.8204	0.349142	-0.042986	0.115089	0.675192	-0.227798	-0.253926	-0.397124	0.155153	0.256865	0.405635	-0.113015	0.863259	0.0428022	1.03011	0.262169	0.283689	1.2173
IVGN-novel-miR_3629	0.156382	-0.236644	0.431708	0.0685938	0.0365329	-0.127455	0.095707	-0.0503717	0.119432	-0.0223661	0.111643	0.0597472	0.0844346	-0.0982128	0.115809	-0.0594165	0.635928	0.0429222	1.0302	0.734598	0.0441994	1.03111
[truncated: 499 more rows]
[truncated: 206 more columns]

## Sheet: T vs N
Kolonne1	ID	logFC	Fold	t	P.Value	adj.P.Val	B	Kolonne2	Kolonne3	Kolonne4	Kolonne5	Kolonne6	Kolonne7	Kolonne8	Kolonne9	Kolonne10	Kolonne11	Kolonne12	Kolonne13	Kolonne14	Kolonne15	Kolonne16	Kolonne17	Kolonne18	Kolonne19	Kolonne20	Kolonne21	Kolonne22	Kolonne23	Kolonne24	Kolonne25	Kolonne26	Kolonne27	Kolonne28	Kolonne29	Kolonne30	Kolonne31	Kolonne32	Kolonne33	Kolonne34	Kolonne35	Kolonne36	Kolonne37	Kolonne38	Kolonne39	Kolonne40	Kolonne41	Kolonne42	Kolonne43
[truncated: 1,174 more rows]
[truncated: 206 more columns]

[truncated: 2 more sheets: M vs N, M vs T]
