# Supplementary material for: Down-Regulation of miR-129-5p and the let-7 Family in Neuroendocrine Tumors and Metastases Leads to Up-Regulation of Their Targets Egr1, G3bp1, Hmga2 and Bach1
Source: Genes (Basel). 2014 Dec 24;6(1):1–21. doi: 10.3390/genes6010001 (PMC4377830; doi:10.3390/genes6010001)
Supplement: Supplementary File 1 [file genes-06-00001-s001.zip › genes-67534-supplementary/Døssing KBV Suppl Table 4.xls]

## Sheet: CNDT2
id	fold	expr	pval	qval	3utr_6m	3utr_7m	cds_6m	cds_7m	miR-SVR	Targetscan
YIPF5	-0.772495	7.80073	1.63532e-05	0.0129937	9	2	1	1	1.774	0.104
VPS26A	-0.743408	9.71124	2.57854e-06	0.00356768	2	2	2		1.597	0.362
CHMP2B	-0.705856	8.87504	2.17994e-06	0.00339259	5	2	1	1	2.2413	0.324
SNORD116-15	-0.643961	4.89543	0.00511952	0.314086
GPAM	-0.632711	5.52286	0.229383	0.850518	4	1	1		0.1718	0.04
RRBP1	-0.630213	8.97116	2.92873e-08	0.00032462			21	18
NPEPPS	-0.629455	10.0511	7.60852e-09	0.000252998	5	2	2		2.5649	0.301
PIP4K2A	-0.622832	8.30568	8.30325e-08	0.000423166
ACTN1	-0.617781	10.4766	5.71974e-07	0.00130939	2	1	1		1.4333	0.2
EGR1	-0.610387	10.2185	1.64121e-05	0.0129937	1				0.2217	0.01
GNAQ	-0.603992	8.68199	1.72816e-07	0.000638498	10	4				0.01
GNAQ	-0.598483	9.02463	1.37786e-06	0.00254537	10	4				0.01
ESD	-0.591074	9.66405	0.000605246	0.108498			1	1	1.2799	0.209
HBG1	-0.566523	5.29092	0.040595	0.603209
HBG2	-0.566523	5.29092	0.040595	0.603209
OR52K3P	-0.564532	5.54645	0.00049173	0.0956653
THUMPD1	-0.564017	8.13766	1.14168e-05	0.00973417	6	3			1.4686	0.11
KCNK1	-0.558117	7.93633	4.17506e-07	0.00115691	2	1	1		1.5688	0.188
G3BP1	-0.556314	10.9756	2.00723e-08	0.00032462	10	4			2.5253	0.323
DEGS1	-0.555804	8.61341	5.78304e-06	0.00663101	3	1	1		0.9111	0.02
SC5DL	-0.547674	7.64353	0.000678046	0.115033	3	2	1		0.3792	0.05
ACSL4	-0.539857	8.97527	1.45834e-06	0.00255224	4	2	1		2.2257	0.06
EBNA1BP2	-0.530339	10.2049	5.20158e-08	0.000423166
TRIP13	-0.507547	9.16296	6.89167e-07	0.00143226	2	2			1.8359	0.147
FOXN3	-0.50283	7.14533	3.36204e-05	0.0210933	8	2	2		0.3196	0.06
ABCE1	-0.502447	9.74448	0.000210765	0.0661167	4	2	2	2	0.6404	0.07
SEC23A	-0.497385	9.25974	6.59204e-06	0.00663101	2	1	1		1.746	0.204
C16orf80	-0.488088	9.76707	5.90668e-07	0.00130939	1	1	3		1.0583	0.1
ISOC1	-0.487721	8.2991	2.87223e-07	0.00086825	3	2			2.1213	0.215
YWHAB	-0.483053	10.5622	8.90822e-08	0.000423166	8	1	1	1	1.8111	0.242
PKP2	-0.478879	8.2062	3.98647e-06	0.00490956	2	2			1.388	0.201
EMP1	-0.473706	6.58026	0.00057086	0.104298	3	3			2.109	0.163
RNU4-2	-0.471924	4.66533	0.151855	0.800363
LOC284861	-0.468788	5.60171	0.0205169	0.494396
ARHGAP31	-0.465767	8.10119	2.00491e-05	0.0142375	1					0.01
EXOSC3	-0.462202	9.30206	5.978e-06	0.00663101	2	2	1	1	0.6705	0.136
CAPN2	-0.461268	10.7984	5.73004e-07	0.00130939	1	1	4	2	0.5549	0.036
PERP	-0.454487	8.15233	0.000215841	0.0664551	2	1			1.2974	0.248
ADD3	-0.452045	6.71712	7.1245e-05	0.0336833	3	2	2		2.2178	0.125
UIMC1	-0.4447	11.4077	0.209225	0.839928	2		2
UIMC1	-0.4447	11.4077	0.209225	0.839928	2		2
LRRC8A	-0.444197	8.4875	3.6295e-06	0.00464185	2	1	1		0.8631	0.102
SNORD13	-0.442127	9.90496	0.0601251	0.66868
PAPD5	-0.43572	7.71328	6.78017e-06	0.00663101	7	3	1	1	0.6887	0.374
ARPC5	-0.434733	8.59278	2.6823e-06	0.00356768	2	1			1.4107	0.169
NFE2L2	-0.43305	8.90527	0.000105724	0.0427496					1.842	0.197
KRTAP2-4	-0.430635	8.34341	0.000198528	0.06421
KRTAP2-4	-0.430635	8.34341	0.000198528	0.06421
SHANK1	-0.424904	8.17453	0.000140649	0.0505861			1	1
LIMS3	-0.423916	7.73752	2.24459e-06	0.00339259	1
LIMS3	-0.423916	7.73752	2.24459e-06	0.00339259	1
OR13C2	-0.423326	3.47856	0.00141852	0.168475
B4GALT6	-0.422008	8.48323	0.000280718	0.0722528	3		1			0.03
CDC42EP3	-0.418678	6.10438	0.000507063	0.0980283	5	4	1		2.683	0.456
CAMK2N1	-0.416058	9.95198	8.25346e-06	0.00762344	5	4			4.0047	0.263
CASP6	-0.407661	7.82118	0.00126143	0.157431	3	1			1.292	0.165
LPIN1	-0.405162	9.58709	1.18636e-06	0.00232052	2	1	3		0.4292	0.04
CCDC43	-0.403277	8.10005	0.00122428	0.15538	2	1			1.2675	0.24
ADD1	-0.402629	8.18628	2.26786e-05	0.0155017	2	1	1		0.7571	0.097
IKZF5	-0.401384	7.94685	0.00126583	0.157431	4	2	1	1
NFKB1	-0.399726	8.44951	6.65952e-06	0.00663101	1	1	3		1.3502	0.22
CMIP	-0.399295	7.96427	0.00155252	0.1778					1.8976	0.327
GFPT2	-0.399164	8.49904	2.80309e-05	0.0186417
ARHGAP35	-0.396886	8.74507	0.000124317	0.0475149						0.01
DSE	-0.39653	6.84718	0.0013269	0.161619	3	2			2.2694	0.334
RNF13	-0.396002	8.03606	0.000118405	0.0457816	1	1	2	1	0.9779	0.092
PGRMC1	-0.395629	9.99509	0.00242075	0.222977	1	1			0.896	0.036
ERGIC2	-0.395425	9.28701	0.00335696	0.251977					0.1935
GSN	-0.393957	7.33079	8.81113e-06	0.00789891					0.9809	0.108
FOLH1	-0.392429	6.37697	0.15476	0.800946	1		1
GALNT1	-0.390175	8.14832	0.00103205	0.143669	4	2			2.1002	0.189
ADAM10	-0.389454	9.82427	5.28497e-05	0.0283445	4	2	2
MEF2C	-0.388787	4.34498	0.0120354	0.404824	2		1
OR2D2	-0.388504	6.44215	0.00308107	0.2451
NTAN1	-0.386043	8.52428	0.000418078	0.089115			2
TRIB1	-0.385928	8.86425	0.000233964	0.0680184	1
SLC7A1	-0.385325	9.26952	0.00026305	0.0698142	3	2	1		0.4981	0.07
SCARNA23	-0.379023	5.10721	0.0860461	0.72807
FAM27A	-0.378844	7.91578	0.00973058	0.387056	1				0.1234
CAPZA2	-0.375282	10.3496	0.00134854	0.163656	2		2	2	0.3194
PPP2CB	-0.374791	9.09679	6.4885e-05	0.0317288	3	1			1.7726	0.109
NFIX	-0.373816	7.84424	0.00141043	0.168475	3	1			0.3601	0.091
STX8	-0.372576	8.78373	0.000348065	0.080374			1
MIS12	-0.371839	8.14949	0.000696968	0.117048	4	1	1	1	1.1791	0.08
TMEM14A	-0.371703	8.91194	0.0015094	0.174584	1	1			1.1995	0.129
IGKC	-0.371459	4.46367	0.0739812	0.704474
SPOP	-0.369744	8.78126	0.00179063	0.193948	5	2	1	1	1.899	0.057
TMEM156	-0.364723	7.8071	0.0110655	0.398656	3		1
RPS6KA5	-0.36295	5.79618	0.00475724	0.303924	1		1		1.244	0.186
EFR3A	-0.361657	9.23949	6.02977e-05	0.0310571	3	1			0.5389	0.03
SPPL2A	-0.361452	8.85966	0.00119384	0.153272					1.2587	0.137
UBE2MP1	-0.359636	7.73691	0.000834456	0.128093
SNORD13	-0.35958	10.3086	0.0750258	0.70653
MRGPRG	-0.359147	5.71106	0.0251531	0.527302
HSPA6	-0.358327	6.22565	0.0026215	0.227038			1
CIB2	-0.356192	5.8306	0.000109278	0.0427496	1	1			1.128	0.191
TMSB15B	-0.354734	4.24571	0.00173781	0.189745
KLHL24	-0.353658	6.91686	0.00258647	0.226927	3	2	1	1	0.4801	0.286
VPS54	-0.353207	6.96015	0.0100696	0.38754			5	1
CTBP2	-0.352032	8.68108	5.01136e-05	0.0277729	4	1			1.5159	0.111
C10orf58	-0.350604	9.17984	0.000268757	0.0703679					0.8621
FSCN1	-0.350327	9.22506	0.0027754	0.234828			1
POM121L1P	-0.350266	5.60914	0.0490474	0.637935
POM121L1P	-0.350266	5.60914	0.0490474	0.637935
OR2T2	-0.348869	5.07617	0.0116011	0.402431
S100A7	-0.348281	5.14999	0.0108512	0.398357			1
ETNK2	-0.348214	4.8622	0.00249276	0.224961
FAM87A	-0.348213	5.19082	0.00566524	0.322753	2
ZNF706	-0.34733	8.46531	0.00113733	0.151882	1	1	1		1.1687	0.097
POM121	-0.347028	8.2247	0.0196225	0.485482	1		1	1
SERINC3	-0.346305	10.0002	1.93083e-05	0.0142375	3	2	1			0.199
SLC34A1	-0.346118	6.09367	0.00326333	0.247745
EGR3	-0.343483	6.29875	8.23735e-05	0.0375217	1	1			1.1837	0.043
NPEPPS	-0.343106	9.33453	6.15267e-06	0.00663101	5	2	2		2.5649	0.301
HIPK1	-0.342486	8.21469	0.000253962	0.0681029	3	2	2		1.6371	0.097
CNN1	-0.341779	5.60699	0.00292413	0.238317
KRT6B	-0.34086	5.93961	0.0433288	0.616125
CHML	-0.340065	8.55912	0.00258245	0.226927	5	1	1	1	0.6067	0.198
PDZD8	-0.339562	9.37221	0.000244095	0.0680184	3		2	1
EMR2	-0.339088	5.16846	0.021513	0.503768	3		1	1		0.01
PLEKHA2	-0.338996	8.24666	2.28432e-05	0.0155017	4	2	1		0.6746	0.188
OR10G4	-0.338733	5.69041	0.0535644	0.650022
KRTAP4-3	-0.338644	5.61792	0.00976904	0.387099
ALKBH1	-0.33824	7.28663	0.00416654	0.284783	1
MARC1	-0.338183	7.87745	0.000198894	0.06421
EIF5B	-0.33757	9.80626	0.000140834	0.0505861	2		8	4		0.01
ROCK1	-0.337078	4.68569	0.110545	0.75791	4	1	7	3	1.2004	0.108
TM4SF1	-0.336201	10.1381	0.00013875	0.0505861	1
ETV5	-0.336022	8.27033	0.00052445	0.0996516	3	1			1.4068	0.04
ERAP1	-0.33601	7.95118	0.000396507	0.0861742	2	1	2		0.1024	0.05
C7orf26	-0.335209	7.73608	0.00342232	0.255728
OTUD7A	-0.334925	7.11785	0.000864864	0.129543	4	1	1	1
LANCL1	-0.334514	8.29442	0.0115799	0.402431	7	2			1.603	0.07
OR5M3	-0.333832	3.78582	0.0530771	0.649186
ZBTB42	-0.33323	6.4675	0.101472	0.742515
GSPT2	-0.332918	8.49021	5.19528e-05	0.0283202	1	1	3	1	1.2253	0.114
G6PC2	-0.3327	3.96662	0.00228048	0.216659	2		1			0.01
LGALS8	-0.330771	8.60849	0.000218212	0.0665686	3	1			0.6308	0.03
SH3KBP1	-0.330664	7.53886	0.000999911	0.140291	5	2	2		2.3495	0.097
IFNA6	-0.329983	4.36508	0.0330704	0.57094
KRTAP13-4	-0.329477	5.63205	0.00831112	0.368974
DPY19L1	-0.328512	7.91546	0.000818773	0.128001	3	1	1		0.8125	0.147
C6orf10	-0.328391	3.73096	0.000332371	0.0789428			1
CR1	-0.328335	4.26089	0.0128892	0.41703	2
NCS1	-0.328011	9.1341	0.000885173	0.130006	2	1			0.1924	0.055
SCARNA14	-0.327306	4.93432	0.0377346	0.590677
OR4M2	-0.327272	4.06146	0.036566	0.587416
TUBAL3	-0.327207	7.71218	0.000480242	0.0956228			1	1
KLF13	-0.326999	7.70847	0.000176776	0.0593589	4	1			0.5357	0.163
RDH11	-0.325253	8.35244	0.000323967	0.078062	3	1			1.1786	0.105
ZNF678	-0.324226	6.0241	0.0195962	0.485192	1	1	1		0.283	0.109
OR7E18P	-0.322216	3.96032	0.00109153	0.147542
PAK2	-0.32179	9.01432	0.00501847	0.310213	2	1			0.4003	0.108
RPL7L1	-0.319258	10.7827	0.00213479	0.209153	7	1	1
YME1L1	-0.318412	10.2887	0.00130141	0.159685	2		7	2	1.1195	0.06
RPSAP58	-0.318157	5.43136	0.162509	0.810568
OR5A2	-0.318153	4.58014	0.00676015	0.340073
GPR180	-0.318006	9.05825	0.00246271	0.224046					1.7231	0.07
COMMD8	-0.316703	7.577	0.00575888	0.325118
PPP1R15A	-0.316543	9.1327	8.72139e-05	0.0381584
FJX1	-0.31577	8.55804	0.000304461	0.0749922
IL5	-0.315737	3.55262	0.00977948	0.387099	1		2		0.1521
MAP3K7	-0.31549	8.6612	0.00029715	0.0741275	2	1	1	1	0.139
OR2T35	-0.315243	5.04974	0.0375134	0.590189
FLJ13744	-0.31419	4.86213	0.053658	0.650022
CSAG1	-0.313728	5.04709	0.0079475	0.364009	1		1
UBE2R2	-0.313438	8.72661	0.000223778	0.0676462	2	1				0.033
RHOF	-0.313383	8.93499	0.00163552	0.183731
LYRM1	-0.312	7.48747	0.0054465	0.319413	1	1	1		0.531	0.047
GPR101	-0.311268	5.32225	0.00648551	0.337346
KIAA0087	-0.31061	4.65397	0.015874	0.447591	3
ZYX	-0.309836	9.93358	0.00573515	0.324534			1
SERPINA5	-0.309705	4.99442	0.0014033	0.168457			1
ERVK3-1	-0.309034	9.52892	6.39178e-05	0.0317223
CCNI	-0.308474	10.2595	0.000244045	0.0680184	2
SDAD1	-0.308096	5.95103	0.082965	0.722269	5	2	4	1	1.2028	0.199
DNAJA2	-0.307854	6.14906	0.0391384	0.597009	2	1			1.3238	0.15
PPP1R3B	-0.30737	7.16155	0.00113199	0.151778	4	1			0.3768	0.176
NEUROD4	-0.307346	4.50708	0.015751	0.445103	1		2
OR4D10	-0.307106	5.58216	0.0729562	0.702344
DUSP6	-0.306983	8.314	0.00012937	0.0488843	1				0.1535	0.01
SNX9	-0.305043	8.73921	1.76674e-05	0.0136622	3	1			0.952	0.183
IL3RA	-0.304998	4.67532	0.00782123	0.361361
IL3RA	-0.304998	4.67532	0.00782123	0.361361
SLC43A3	-0.304788	5.22609	0.00199584	0.205119
C17orf96	-0.304283	6.639	0.00197985	0.205119	1					0.01
LOC126536	-0.303877	4.89554	0.00317157	0.246402
ETS1	-0.303547	9.91427	7.18705e-05	0.0336833	2	2	1		1.2949	0.252
TMEM51	-0.303062	6.21167	0.000677507	0.115033	2	1	1		1.2313	0.205
OR6P1	-0.302936	4.72886	0.0024601	0.224046
KRT16	-0.302309	6.09717	0.0426565	0.612929
FBXO33	-0.302059	6.7862	0.00318619	0.246402	2	1	1	1	1.3668	0.071
CAB39	-0.301373	9.30072	0.000282475	0.0722528	1	1	4	2	1.2119	0.03
PTP4A1	-0.298686	9.42092	8.69388e-05	0.0381584	2	1			0.6434	0.04
SERP1	-0.298616	9.34846	6.16435e-05	0.0310571	3	2			2.2984	0.155
PAPPA	-0.298176	4.48632	0.00668784	0.339	5		3			0.01
FAM82B	-0.297607	8.75401	0.00396042	0.279008	2	1	3	2	0.7436	0.103
BCL10	-0.296929	8.95563	0.00021554	0.0664551	3	2	1	1	1.9522	0.185
PTMA	-0.296499	11.337	0.00164411	0.184074	2	2			1.9614	0.09
SYCP2L	-0.295692	4.03142	0.000837757	0.128093	1		2
KIAA0040	-0.294911	5.65098	0.019144	0.480102					1.0818	0.121
CGGBP1	-0.294615	7.88385	0.00193372	0.204127	2	1			0.4363	0.137
CC2D2B	-0.29447	4.27797	0.0672462	0.690703	1		2
GPBAR1	-0.294469	6.19711	0.0132235	0.422797
LOC149837	-0.29437	5.56294	0.110464	0.75791
DENR	-0.29399	9.38568	0.00145355	0.170188	1		2
METTL24	-0.293984	3.93115	0.0138786	0.426074
MRPL37	-0.293454	10.6529	0.000455401	0.0923353			1
TTTY6	-0.293329	4.98879	0.013637	0.425896
TTTY6	-0.293329	4.98879	0.013637	0.425896
NUS1	-0.293229	10.032	0.000100903	0.0424712	6	3			1.3007	0.223
ZNF492	-0.292888	4.55503	0.0421739	0.610664	3		2	1		0.02
RNU4ATAC	-0.292664	7.21918	0.148924	0.795467
GPR125	-0.292622	8.00058	0.00241177	0.222977			3	2
TP53INP1	-0.292206	6.78185	0.00206645	0.205729	4	1			0.8169	0.107
P2RX6	-0.291548	5.48367	0.0159352	0.447704	2		2
NEU2	-0.291533	6.08236	0.0123889	0.412166
FOXL1	-0.291199	6.68025	0.00199992	0.205119
PSG4	-0.290677	5.61314	0.0484933	0.637352
OR4D10	-0.290223	4.50499	0.0182449	0.471502
IER3IP1	-0.290181	4.49816	0.103943	0.746747	2				0.1545	0.01
GPR148	-0.290066	5.65309	0.0372975	0.589234
LOC100130924	-0.289645	5.18884	0.0532378	0.649186
ABI1	-0.288939	9.0516	0.000360724	0.0821561	1	1			0.6404	0.026
DDX18	-0.288469	10.5086	0.00215581	0.209606	4	1	3	2	0.5576	0.03
PTMA	-0.288284	11.2982	0.00184859	0.19683	2	2			1.9614	0.09
SMCR5	-0.286625	5.07432	0.00768137	0.360255
SPOCD1	-0.285069	7.84584	0.00830752	0.368974
FAM99A	-0.285033	4.48702	0.274356	0.867918
FLJ42875	-0.285	6.89268	0.15963	0.806219
PRR15L	-0.284951	5.20508	0.00981776	0.387292
OBP2A	-0.284872	5.84649	0.0218238	0.506764
MRGPRX1	-0.284582	5.10944	0.00762477	0.35995
LCA5	-0.284471	5.64391	0.0249198	0.526171	1		3	2	0.1192
TSPYL6	-0.281265	5.69486	0.00413112	0.284783	1		1
YPEL5	-0.280972	7.21525	0.000459845	0.0926713	2	1	1	1	1.075	0.04
STX1A	-0.280228	7.55878	0.000382313	0.0847512
CCRL2	-0.279962	5.64058	0.0168754	0.455911
PEA15	-0.27978	9.65722	0.000790075	0.124913	2				0.2062	0.02
PRAMEF2	-0.278954	4.12968	0.084184	0.724545
RNU11	-0.278912	7.42896	0.0340639	0.577431
GLB1	-0.278411	7.96405	0.0012505	0.157431			1	1
S100A8	-0.277733	4.45448	0.0404615	0.603209			1
DDIT3	-0.27768	7.94499	0.0259154	0.530627			1
TMOD3	-0.277621	8.78634	0.00424801	0.287796	4	1	1		0.9714	0.123
TDG	-0.276251	6.67602	0.0134016	0.425896	1	1	2		0.6505	0.02
OR3A2	-0.276033	5.14165	0.0242266	0.525279
TTTY2	-0.275956	4.39561	0.0718019	0.700784
TTTY2	-0.275956	4.39561	0.0718019	0.700784
UXS1	-0.27578	8.67977	0.000632768	0.111327	2		1			0.02
LOC284023	-0.275284	7.52206	0.00205372	0.205694
CYP2F1	-0.275224	5.1506	0.0802124	0.718027
EID3	-0.275109	7.80016	0.00921886	0.380806
LOC285456	-0.274146	4.7225	0.101976	0.742639					0.648
RAB33B	-0.273678	6.90869	0.000393941	0.0861742	4	2	1		0.9422	0.02
SLC10A2	-0.273627	5.11577	0.00822928	0.368787			1
TMEFF1	-0.273585	6.81154	0.0095913	0.385647	2		1		0.6637	0.01
LINC00324	-0.272324	4.60419	0.0187089	0.475982
AMDHD1	-0.272161	5.76522	0.0172683	0.460696	2					0.01
ELL2	-0.271747	9.2996	0.00894632	0.378246	3	1	4		0.3529	0.02
OR4C13	-0.271688	4.78028	0.0503536	0.643409			1
FBXO17	-0.269881	5.98682	0.011677	0.402431
CLDN18	-0.269627	5.44432	0.04748	0.634058	1		1			0.01
LOC100131195	-0.269275	4.72727	0.00904323	0.378246
MRPS2	-0.269087	9.53091	0.00457633	0.300142	1	1			0.7269	0.102
CRYBA4	-0.268557	5.95514	0.0211393	0.500026	1					0.01
C4orf26	-0.2682	4.29267	0.00832878	0.369002	4	1	2	1	1.0978	0.01
LMO2	-0.267963	5.98972	0.0244307	0.526171
CST2	-0.267894	5.63194	0.0105211	0.39454
TMEM123	-0.267757	10.4011	0.000249556	0.0680184	2	1			0.935	0.169
ACTL7A	-0.267494	5.22955	0.000968253	0.136425
DAO	-0.267149	4.26534	0.0874616	0.728742
OR6A2	-0.267001	4.68043	0.0301596	0.552438
GPN3	-0.266698	8.7897	0.0130703	0.419917			3	2
MGC70870	-0.266151	5.37244	0.0200345	0.489123					0.9565
PIK3R1	-0.266091	7.85522	0.00486066	0.307275	6	2	2	1	0.4928	0.12
GPR62	-0.26553	7.22787	0.0329326	0.569876	1
MIR193A	-0.26546	7.3238	0.0683719	0.692653
MPP4	-0.265054	4.88005	0.0148674	0.435699	2	1
CMTM3	-0.264984	8.06136	0.00297557	0.239221	2	1			0.6455	0.144
CD1A	-0.264693	4.69072	0.0491324	0.637935
TMA16	-0.263936	7.87204	0.0280293	0.54125
FOSB	-0.26391	7.80106	0.00534367	0.318437
FRMD3	-0.263239	4.85315	0.0163888	0.452625	4	2			1.7548	0.194
MIR218-2	-0.262967	5.13389	0.0527818	0.649186
ARHGAP42	-0.262726	6.34791	0.0114154	0.402165			1
PRMT5	-0.262612	9.97932	0.000616986	0.109128
TEX13B	-0.262191	5.78091	0.00968084	0.387056
EMP2	-0.262124	8.27521	0.00078449	0.124913	5	1	1		0.1718	0.073
RG9MTD1	-0.262084	8.43653	0.0103037	0.391117			3	2
ZFP36L2	-0.26175	7.74308	0.00118696	0.15298	3	2			2.1199	0.188
DDX6	-0.261578	10.1646	0.00268532	0.228954	6	1	2	1	0.4588	0.06
SDAD1	-0.261193	9.48217	0.0133081	0.424276	5	2	4	1	1.2028	0.199
DCAF8L1	-0.261049	4.84054	0.0148371	0.435699
C10orf55	-0.260946	5.39241	0.0394075	0.598298	1
EFTUD1	-0.260798	9.50022	0.0689046	0.693508			4	2
C2orf15	-0.260629	5.21687	0.107454	0.752294	1				0.7813	0.047
FAM115A	-0.260234	9.29673	0.00243007	0.223217	4	2			1.499	0.133
MARCH5	-0.259651	8.97228	0.00119867	0.153301	2	1			0.9726	0.052
SAV1	-0.259573	8.58801	0.00734146	0.351755	5		1		0.2816	0.04
NCAM2	-0.259214	4.35689	0.0699304	0.696414	2		1		0.575	0.02
ASTL	-0.25915	5.83052	0.0349604	0.582225
NRBF2	-0.259074	7.65961	0.0158835	0.447591	1	1	1		1.2659	0.103
EI24	-0.259041	9.75072	0.000830102	0.128093					1.1309	0.143
TNIP1	-0.25895	8.37591	0.0140735	0.426902			1
FAM120A	-0.258813	10.9592	0.0208787	0.497138	1		2	1	0.8273	0.01
LBR	-0.258547	9.56668	0.000759708	0.123003	2	2			0.876	0.18
RNU2-1	-0.258359	10.3318	0.0968571	0.735318
IGF2BP3	-0.258138	7.9567	0.0266637	0.535896	4	1	1		0.2658	0.04
CEP55	-0.257921	8.47701	0.00417682	0.284783	1		5	1	0.318
STAC2	-0.257854	6.00135	0.0316415	0.560546	1					0.01
GLDC	-0.257697	6.37745	0.0185724	0.474632			2	1
DUSP19	-0.25765	5.05083	0.10157	0.742515	4	1	1	1	0.1469	0.03
LAT	-0.257292	7.15232	0.0522747	0.648355
BEND7	-0.257257	6.60718	0.0168334	0.455816	6	2				0.198
XRCC6BP1	-0.256951	6.35629	0.00489053	0.307826	1	1			1.1918	0.14
NUP50	-0.256652	8.0187	0.0150623	0.437434	3	1	1		0.7601	0.067
C2orf29	-0.256596	9.53873	0.000926459	0.132507	2	1	1		0.6662	0.082
ARL6IP6	-0.256516	7.1351	0.0203629	0.492828	4	1			1.5588	0.04
OR2T34	-0.256447	5.15054	0.0775056	0.711545
TRIM8	-0.256115	7.9832	0.0152624	0.43864					0.1473
TIGIT	-0.255798	4.80002	0.00538939	0.31846	1				0.1108
ABLIM1	-0.255779	7.42326	0.00034032	0.0796924	6	1			0.3702	0.04
TSC22D4	-0.255168	7.05162	0.0024053	0.222977
FLJ41649	-0.255105	4.80539	0.0316366	0.560546
CREB5	-0.255002	6.58605	0.0017381	0.189745	9	2			1.1461	0.07
ACTA2	-0.254893	6.42127	0.0174116	0.461331			1
HSPC072	-0.254796	4.65794	0.297906	0.876617
ALPK1	-0.254587	5.99545	0.0879455	0.728742	5	1	6	1
FLJ41484	-0.254488	4.80077	0.0571082	0.659362
LINC00158	-0.254344	4.06081	0.0118744	0.403875
IL36G	-0.254248	4.90622	0.0272134	0.537297
ZNF503	-0.254206	6.91323	0.00201427	0.205119	2				0.9237	0.02
OSTM1	-0.254191	7.62424	0.047979	0.635695	4	2	3	2	1.5718	0.159
CCRL2	-0.253963	5.59596	0.0303469	0.552626
PRLR	-0.253955	4.21319	0.0441785	0.619659	7	1	1			0.06
C16orf54	-0.253695	5.81368	0.024307	0.525866
C16orf54	-0.253695	5.81368	0.024307	0.525866
FAM27A	-0.253383	7.18972	0.0799941	0.717165	1				0.1234
RAB37	-0.25318	5.38307	0.0223121	0.509212	2					0.02
INHBC	-0.252789	5.27713	0.0246853	0.526171
CCR2	-0.252552	4.01027	0.0739233	0.704474			2	1
LOC728024	-0.252201	6.9797	0.148238	0.795467
OR3A4P	-0.251957	5.11805	0.0261157	0.532435
SLC7A14	-0.251757	4.68298	0.0647167	0.681923						0.03
SLC35G3	-0.251517	5.81446	0.193927	0.833228
CCDC86	-0.251137	8.03109	0.00310956	0.246188	1	1			0.996	0.124
ELK3	-0.250985	9.57594	0.00262187	0.227038			1
LOC441233	-0.250782	4.60722	0.397034	0.908614
CUZD1	-0.25073	4.78752	0.0915069	0.729819
BTG1	-0.250689	8.32525	0.00123963	0.15673	2		1
MYADM	-0.250579	8.32431	0.0189793	0.478213	4					0.01
RFC1	-0.250362	8.02212	0.445225	0.918472			7		0.117
RPS6KB1	-0.250345	8.91689	0.00551542	0.321532	4	3	2		1.6017	0.319
LOC100132319	-0.249738	4.1736	0.0406348	0.603209
SMARCC1	-0.249596	10.2368	0.000161388	0.0559008	2		1		1.284	0.12
TDGF1P3	-0.249415	4.37972	0.0920224	0.729819
LRRC25	-0.24919	6.2297	0.00267934	0.228954
FAM210B	-0.248739	8.04884	0.00414305	0.284783
COX8C	-0.248701	4.81585	0.0108902	0.398357	2				0.1783	0.01
LOC100288114	-0.248507	4.53764	0.308719	0.881887
ARHGAP1	-0.248455	8.52089	0.00310419	0.246188
RTP1	-0.248321	6.2863	0.0169882	0.457687	1				0.2082	0.01
FAM5B	-0.248091	5.18769	0.0130447	0.419917	2		1		0.3406
VIPR1	-0.246891	6.39971	0.0354455	0.583771	1	1			0.1404	0.02
KCNA4	-0.246745	5.33659	0.030862	0.555981			1
GABRA3	-0.2466	4.07849	0.0285712	0.546005	3	2			1.5502	0.177
RBM15B	-0.246521	7.85453	0.00876379	0.375218	4	1	1			0.084
ZSWIM6	-0.246342	9.42359	0.0117405	0.402431	4		3	1	0.7577	0.03
MRPS17	-0.246263	8.05463	0.00810555	0.367628			2	1
PFN1P2	-0.246099	11.8756	0.0381805	0.593177
IFRD1	-0.245813	7.77398	0.0495373	0.639198	3		1			0.01
OBP2B	-0.245645	6.18867	0.0451632	0.624957
RBMY1A1	-0.24539	3.71218	0.305371	0.879989	1				0.1713
SLC25A23	-0.244979	7.3253	0.0100404	0.387292	3	1	1		0.9774	0.183
PRPF4	-0.244916	10.4339	0.00492885	0.308052	3	1	1		0.8139	0.109
RSPO3	-0.244536	4.61317	0.0345241	0.579948	1		1		0.447
KCNMB3	-0.244476	4.91148	0.0724551	0.701209			1
GAFA1	-0.244405	4.47912	0.040494	0.603209
TAPBP	-0.244354	8.60078	0.00429253	0.287864	2	1			0.6942	0.03
TXNDC15	-0.244202	8.84935	0.000450845	0.092003	6	2			1.3618	0.215
HMGB1	-0.244192	11.6823	0.00279127	0.234851	1	1	3	1	1.2701	0.149
LEF1	-0.244008	8.27552	0.00618802	0.334033			1
MS4A15	-0.243903	6.01996	0.017686	0.464531
OR7G1	-0.243793	4.51966	0.109605	0.756481			1	1
PFDN1	-0.243741	9.86704	0.00602299	0.331649
RELA	-0.243567	8.56727	0.00833396	0.369002
TFE3	-0.243545	7.61963	0.00721197	0.34951
PP13	-0.243367	5.28367	0.0786658	0.714807
AKAP10	-0.243334	8.06483	0.00632276	0.33497	2	2	2
GRINA	-0.243233	8.87386	0.0570863	0.659338
BEGAIN	-0.242782	5.99284	0.0439045	0.618218
GCOM1	-0.242717	5.18974	0.00624457	0.33497					0.1118	0.01
ABHD3	-0.242667	7.5277	0.00624828	0.33497	1	1			1.1757	0.125
LOC284581	-0.242341	5.42534	0.0273814	0.537795
CACNA1C	-0.24224	5.07324	0.0619566	0.672821	6	2			0.4336	0.077
TRIM71	-0.242051	6.70413	0.0199371	0.487767	2				0.5887	0.033
LCT	-0.241964	5.12394	0.0445973	0.621741	1	1	1	1		0.034
OR2AG2	-0.2419	5.33682	0.0426575	0.612929
HSPB8	-0.2418	4.52178	0.0250801	0.527302					0.1382
EFTUD1	-0.241763	8.89245	0.00318714	0.246402			4	2
PPP1R1C	-0.241506	4.98429	0.0617338	0.671803	1		1		0.1808
ZCCHC9	-0.241447	7.75141	0.0206395	0.494956	1		4	1	0.1497
VKORC1L1	-0.241345	8.675	0.00319862	0.246402	7	1			0.1476
TRIM61	-0.241215	5.56569	0.113455	0.760837
ANKH	-0.240769	7.84058	0.00111361	0.149918	5	4	1		0.2233	0.109
SH2B3	-0.240409	8.40537	0.0107199	0.39782	3	1				0.02
RHAG	-0.24039	4.6346	0.0206302	0.494956	3		1		0.1428
C3orf38	-0.240385	7.94274	0.0431981	0.615698	2	1			1.2172	0.102
FLJ46257	-0.240307	4.91622	0.027644	0.539849
PDLIM7	-0.24024	8.16089	0.0280754	0.54151
SNRNP27	-0.240082	9.10229	0.0136407	0.425896	3	1			1.1633	0.183
MIR152	-0.240058	5.73781	0.055842	0.652674
EML6	-0.239962	6.38791	0.141315	0.789506			6	1
MED26	-0.239734	6.87545	0.00589713	0.328496					2.0531	0.17
MYADML	-0.239615	6.38951	0.036503	0.587416					0.1276
POM121	-0.239469	9.21759	0.0760811	0.708773	1		1	1
CDK6	-0.23943	8.31746	0.00927655	0.382709	6	5				0.108
CCDC146	-0.239372	4.28278	0.0137543	0.426074			4	2
PHF10	-0.239365	8.45493	0.00708902	0.347676			1
ICOSLG	-0.23917	6.28968	0.0109938	0.398656	3	1	1		0.5327	0.03
ASAP1	-0.239056	9.8725	0.000791323	0.124913	6	1	3		1.3393	0.088
SCAMP1	-0.238834	9.37356	0.0159184	0.447704	1					0.01
RNU2-1	-0.238735	10.2032	0.106123	0.749785
RNU2-1	-0.238735	10.2032	0.106123	0.749785
RNU2-1	-0.238735	10.2032	0.106123	0.749785
RNU2-1	-0.238735	10.2032	0.106123	0.749785
RNU2-1	-0.238735	10.2032	0.106123	0.749785
RNU2-1	-0.238735	10.2032	0.106123	0.749785
RNU2-1	-0.238735	10.2032	0.106123	0.749785
RNU2-1	-0.238735	10.2032	0.106123	0.749785
RNU2-1	-0.238735	10.2032	0.106123	0.749785
ZNF385A	-0.238656	7.01457	0.00872366	0.375218	1	1			0.5599	0.02
CWC27	-0.238581	8.58931	0.0125188	0.414205	1		4	1
SEC1	-0.23852	6.0405	0.048608	0.63785					0.6717
SH3D19	-0.238425	7.09944	0.0414725	0.606793	1		4	2
SLFN14	-0.238192	4.07652	0.0277474	0.540191			3
IL8	-0.238	5.53748	0.0134514	0.425896	1				0.1418	0.01
ARMC3	-0.237753	3.84105	0.00710675	0.347742			3	1
CCDC62	-0.237529	5.24497	0.0888659	0.729232			1
HMGA1	-0.237498	10.7777	0.0441842	0.619659			1	1
RSL1D1	-0.237054	10.515	0.0181352	0.470018	3		5			0.01
MIR24-1	-0.236948	4.03459	0.0100097	0.387292
CEBPB	-0.23669	7.47344	0.00901399	0.378246
IL27RA	-0.23659	7.23362	0.00602418	0.331649	5	1			1.5499	0.223
C17orf82	-0.236413	5.85351	0.0517737	0.646482
TBL1X	-0.236352	7.30356	0.00267643	0.228954	3	1			0.3188	0.081
DMRTC1	-0.236324	5.93207	0.0738126	0.704078
LINC00204A	-0.23628	4.70527	0.0150628	0.437434
SF3A1	-0.236255	8.81008	0.00851156	0.373149			1
SSTR5	-0.236151	6.03457	0.0298633	0.552096
GGTLC2	-0.235776	6.64399	0.0925866	0.729819
NPPB	-0.235682	5.84542	0.0121946	0.407942
OR2A5	-0.235538	4.53335	0.0376636	0.590677			1
GM2A	-0.235489	8.05943	0.00939946	0.384381	3	1			0.1183	0.03
BAD	-0.235448	7.54511	0.010396	0.392826	1	1			0.5055	0.038
PTMA	-0.235406	13.1371	0.000950014	0.134425	2	2			1.9614	0.09
SLFN5	-0.235395	8.21791	0.00363329	0.266111	2		1	1
CSNK2A2	-0.23528	10.3725	0.00212012	0.208913
TMEM131	-0.235183	8.23795	0.00104191	0.143669	1	1	9	4	0.5763
MIR622	-0.234909	10.7387	0.00971112	0.387056
SPRYD5	-0.234899	4.60233	0.123566	0.774283
LINGO3	-0.23489	6.21955	0.0436548	0.617706			1
SPDYE3	-0.234663	5.84801	0.189981	0.831283
FAM27L	-0.234353	5.58833	0.054606	0.650385	1				0.1407
CLEC4D	-0.234308	4.20731	0.0555921	0.651477
CXCR7	-0.23423	4.08864	0.0300357	0.552243	1					0.01
APOOL	-0.234221	8.58559	0.12202	0.773348	1		4	2		0.119
CHERP	-0.234202	8.50224	0.0147365	0.434994	1	1	1	1	0.7619	0.079
TFAP4	-0.234124	7.69911	0.00959025	0.385647	2
CYP4A11	-0.23402	5.19018	0.0547798	0.651015	1		1
ELL2	-0.234017	10.0136	0.00203429	0.205119	3	1	4		0.3529	0.02
AHSG	-0.233879	4.44336	0.00988643	0.387292	1
MIR200C	-0.233756	5.59392	0.101411	0.742451
UNC5CL	-0.233341	4.93619	0.028707	0.546089
OR5T2	-0.233322	3.73522	0.0721765	0.701144
VCP	-0.23328	10.5222	0.00179968	0.194295	2	1	1		1.3957	0.087
HLA-DMB	-0.233188	5.79635	0.0531899	0.649186			1
SLC45A4	-0.233165	7.11687	0.0318673	0.561151
CSH2	-0.233127	6.43968	0.309346	0.881887
HVCN1	-0.233043	5.22032	0.0405482	0.603209	1
SMAD7	-0.23274	4.93119	0.0257424	0.529417
RPP40	-0.232281	7.6517	0.0698784	0.696105
ZFP161	-0.232201	6.31334	0.0110813	0.398656
ASGR1	-0.231814	6.67628	0.00584707	0.32787	1
SLC6A8	-0.231571	7.23763	0.0111427	0.398656	2				0.1111
MIR138-1	-0.231523	6.40305	0.110037	0.75791
JARID2	-0.231389	7.42671	0.00270436	0.229401	3		6	2	0.5081	0.02
TAPBP	-0.231355	8.36168	0.0126131	0.41558	2	1			0.6942	0.03
DOCK4	-0.231324	8.25857	0.0273069	0.537297			4	1
LOC100129648	-0.231283	5.01211	0.0267367	0.535896
SRPR	-0.230925	9.60928	0.00175805	0.191042			2	2
OR52A5	-0.230889	3.88209	0.0525654	0.649182			1
ZNF860	-0.23085	4.41429	0.113534	0.760837			1
LSM14B	-0.23076	7.82977	0.0220414	0.508363	1	1			0.8679	0.048
TRPM8	-0.230613	4.39878	0.00914009	0.380268	2		2
SLC30A10	-0.230559	4.82671	0.0386408	0.594578	3		1
TDRD12	-0.230533	4.33081	0.0113418	0.401632	2		5	2
REEP1	-0.230423	5.756	0.0267083	0.535896	5	3			1.9484	0.125
CASP3	-0.230057	8.29588	0.011924	0.403875	1					0.01
CCDC34	-0.229449	7.75767	0.0062902	0.33497	2		2	1
PTMA	-0.229419	12.8511	0.000345296	0.0802921	2	2			1.9614	0.09
NMS	-0.229096	5.21197	0.0187237	0.475995
CCDC65	-0.228832	4.73038	0.0426408	0.612929			2
C1orf222	-0.228758	5.09259	0.0117903	0.402929	2
MTHFD2L	-0.228736	6.04446	0.0410616	0.606081	6	1			0.4211	0.03
PLAU	-0.228509	8.716	0.00646738	0.337346			1
TPRKB	-0.22847	8.48939	0.0267368	0.535896	1		1
FAM217B	-0.228454	7.24156	0.0587756	0.664114
RPL21P44	-0.228386	5.466	0.0338711	0.576397
PDE6H	-0.228385	4.8058	0.00670849	0.339446
DDX21	-0.228248	10.6768	0.00132679	0.161619	2	2	7	2	1.4065	0.163
GPR149	-0.228218	5.27496	0.0222609	0.509024			3	1
ITGAX	-0.228143	6.32612	0.00263459	0.227546	1
GP6	-0.227965	6.71787	0.0271155	0.537297	3		3
GDE1	-0.227864	8.45032	0.00203564	0.205119	2	1			1.1186	0.254
MMP1	-0.227852	6.08408	0.0387858	0.595701	1
HECA	-0.227706	7.20371	0.0061311	0.333123	4	1	4	2	0.2196	0.03
AGRP	-0.227677	6.72745	0.0298619	0.552096
KCND1	-0.227639	5.2877	0.104167	0.747362
KIF2A	-0.227637	9.63615	0.00174041	0.189745			3	2
MPZL2	-0.227622	4.4756	0.0483953	0.636885
UCP1	-0.227613	4.72417	0.0251873	0.52741
GOLT1B	-0.22759	8.35085	0.0999787	0.73946	6	2	1		1.2431	0.209
MIR492	-0.227458	4.20138	0.0573152	0.660416
SPTSSA	-0.227399	7.59009	0.0371813	0.589104
MAP2K5	-0.227339	7.71804	0.00184622	0.19683
OR2T3	-0.227224	5.17919	0.090942	0.729819
CD200R1	-0.227145	4.20433	0.0107971	0.398357	1		1
LRRTM4	-0.226905	4.70379	0.0472812	0.632928			1
F2R	-0.226884	5.64914	0.0110736	0.398656	2	1	2		0.9853	0.076
LINC00310	-0.226548	5.17164	0.0889307	0.729232
THUMPD2	-0.22632	8.25391	0.0223766	0.509985	1	1	1	1	0.7389	0.104
SEMA7A	-0.226184	7.78199	0.00633265	0.33497
LGALS2	-0.225829	5.1303	0.0196895	0.485704
ATP9A	-0.225715	7.5841	0.00194274	0.204431	3	2			0.4935	0.15
BNIP2	-0.225534	9.21552	0.00953649	0.385647	3		1
DNAH17	-0.225346	5.75907	0.0344912	0.579948			7	1
C17orf74	-0.225204	6.07717	0.0370023	0.588438
HIVEP2	-0.225192	7.9687	0.0166282	0.453833	1		7	1	0.3736
C1orf127	-0.225137	5.94018	0.101291	0.742134			1
TTTY13	-0.22505	5.05515	0.109309	0.75585
IL24	-0.224836	4.8247	0.0547091	0.650872	2		1
MMP3	-0.224761	4.78413	0.0338961	0.57643			1
TMEM39B	-0.22463	7.1283	0.00537442	0.31846	1					0.01
ITGA2	-0.224347	8.90388	0.013217	0.422797	8		2	1		0.04
FOXP2	-0.224315	3.83279	0.0465194	0.629502	3	2			0.4096	0.206
ATP13A4	-0.224266	4.34899	0.0219398	0.508204	2		2
RNF217	-0.224239	5.51671	0.0658311	0.685372	9	1	1		1.3263	0.236
SAA1	-0.224191	3.62922	0.0247105	0.526171
TGFB1	-0.224125	8.37916	0.0177981	0.466002
SBK1	-0.224054	7.15558	0.0686121	0.692783	4	1	1		1.4394	0.146
TTTY12	-0.223759	4.1896	0.046392	0.629387					0.4657
MRPL44	-0.223737	7.77038	0.0280548	0.541427	1	1			1.2339	0.246
CSDA	-0.223557	10.0856	0.00241616	0.222977	3	1			1.6219	0.085
OR10AD1	-0.223548	4.65506	0.0680674	0.692164
TMEM217	-0.223492	4.9712	0.0879473	0.728742			1			0.01
KIF5A	-0.223287	5.16897	0.0380005	0.592957					0.1755
ZBTB44	-0.223248	8.60663	0.0110788	0.398656	5	1	1		0.1948	0.05
MARCH8	-0.223233	7.2809	0.0270726	0.537297	2		1	1		0.01
REG3A	-0.22297	4.06328	0.0914772	0.729819
GPR125	-0.222921	8.70203	0.00973112	0.387056			3	2
KCNMB3	-0.222787	5.20206	0.0394665	0.598298			1
PLEKHG1	-0.222753	4.41143	0.0105618	0.394833	3		3		0.1249	0.02
KRTAP5-4	-0.222686	5.65738	0.126586	0.775615
C6orf132	-0.222561	6.78898	0.0170357	0.457939	3		1			0.02
RASSF5	-0.222393	5.78466	0.00692332	0.343091	3				0.8752	0.159
GALR2	-0.222393	6.31907	0.034337	0.579702
OR5B2	-0.221847	3.55717	0.0806061	0.718027			2	1
C7orf50	-0.221822	8.56751	0.0021395	0.209153			1
ITGA7	-0.221775	5.49424	0.0237534	0.52121
SLC5A3	-0.221773	8.8812	0.0105063	0.39454	6	1	1			0.03
HNRNPA3	-0.221683	10.7442	0.00562499	0.322753	2	1			0.2236	0.091
TIMP3	-0.221565	4.39541	0.0723865	0.701209	1
CLDN16	-0.221512	4.75192	0.00416708	0.284783	4					0.01
CDHR2	-0.221388	5.4349	0.0348781	0.581629
TSPAN13	-0.221315	5.52943	0.00566847	0.322753	1	1			0.8976	0.136
APPBP2	-0.221058	8.32355	0.0184661	0.473113	3	1	2	2	0.903	0.059
CAPNS2	-0.220787	4.68655	0.0878362	0.728742
PPDPF	-0.220765	8.89017	0.0493554	0.638089	1
SMG9	-0.220742	7.77291	0.00280472	0.234851
TTTY9A	-0.220386	4.00021	0.02793	0.540191
TTTY9A	-0.220386	4.00021	0.02793	0.540191
NCOA1	-0.220015	7.50957	0.0128133	0.416083	2	1	1	1	1.3308	0.212
APOBEC3C	-0.219951	8.25039	0.0113752	0.401821	1
ACOT11	-0.219886	5.68078	0.155502	0.802042	6
SNORD33	-0.219828	11.118	0.16496	0.811187
FLRT1	-0.219769	6.24377	0.0824099	0.720936
PSMB6	-0.219625	9.96096	0.0114554	0.402431
FLJ44874	-0.219597	5.14094	0.0475291	0.634204
GRAMD3	-0.219486	7.559	0.0362511	0.587151	1	1	2	2
BNIP3L	-0.219424	8.97018	0.00939667	0.384381	3				0.1265	0.02
ZC3H15	-0.219232	9.81796	0.00261799	0.227038			4	2	0.9167	0.098
WDR70	-0.219174	8.13611	0.0212244	0.500026	1		2	2
ACTBL2	-0.218957	4.16523	0.0111497	0.398656	1
PLAT	-0.218888	6.04793	0.0669918	0.690518	1
CLIC2	-0.218544	3.66154	0.0491749	0.637959	1					0.01
CNRIP1	-0.218543	5.43586	0.0135142	0.425896	2
MIR125B2	-0.21851	4.51502	0.0161278	0.449901
SIX1	-0.218434	5.18751	0.102913	0.744415	1					0.01
CLRN3	-0.218378	4.07046	0.0886815	0.729232			1
PRELP	-0.218274	5.60128	0.0781139	0.71378	4					0.03
SLC9A1	-0.218149	7.44213	0.0757009	0.707677
HDAC9	-0.21811	6.11823	0.0357382	0.584826	4	1			0.2359	0.06
TRIM67	-0.217973	6.10338	0.0619349	0.672821	1
CTNNA3	-0.217838	4.38786	0.0364967	0.587416			5	1
NDUFA4L2	-0.217825	6.24906	0.036608	0.587416
DRG1	-0.217683	8.85809	0.0864912	0.728373			1
FBRS	-0.21756	7.48964	0.0136898	0.426074
FGD6	-0.217544	6.23475	0.0621801	0.673246	4		3			0.01
SLC24A4	-0.217491	4.98557	0.0162142	0.451541	2					0.02
MXRA5	-0.217479	5.28284	0.0651595	0.683712	2		2	2
CALD1	-0.217384	6.69136	0.0193065	0.481332			4
KCNMB3	-0.217376	4.60859	0.0676839	0.690703			1
FOXP4	-0.217344	7.47488	0.0588201	0.664114	2	1			0.2947	0.02
TIMP1	-0.217318	11.7949	0.00290679	0.23782
ZMAT2	-0.217301	9.91491	0.00238904	0.222977	2	1	1		1.4392	0.208
IBA57	-0.217299	5.95416	0.039509	0.598298						0.01
LOC646214	-0.217271	5.74583	0.105426	0.749707
USP32P2	-0.217198	6.32456	0.170384	0.813596
RNU1-1	-0.217141	9.61177	0.10841	0.753781
RNU1-1	-0.217141	9.61177	0.10841	0.753781
NRXN3	-0.217135	4.49692	0.0382272	0.593414	7	1	2	1	0.6806	0.06
TAS2R38	-0.217118	4.80697	0.0152382	0.43864
SYK	-0.217	8.10446	0.00241861	0.222977	2		1			0.01
VAV1	-0.216982	5.11546	0.0413859	0.606106			1
CNOT2	-0.21695	8.80255	0.00885719	0.376189					0.1074
MMP9	-0.216837	5.51021	0.0892007	0.729668
CXCR5	-0.216756	4.55559	0.0899689	0.729819
KLK4	-0.216739	5.72897	0.0531907	0.649186
CCIN	-0.216678	4.51585	0.121298	0.771148
RSRC1	-0.216614	9.09383	0.0126733	0.41558	2	1	2		0.1184	0.01
GLYR1	-0.216481	8.54304	0.00325106	0.247378	2	2	1		1.7806	0.114
GDF11	-0.216363	7.32045	0.0237953	0.521583	5	2	1	1	0.2961	0.04
APOC3	-0.216234	5.94862	0.115197	0.762493
OR4D5	-0.215997	5.31241	0.0374337	0.58991
ERCC1	-0.215907	10.3242	0.00115276	0.15298
TIGD5	-0.215318	7.10263	0.0272729	0.537297
TMX3	-0.215111	7.7231	0.0542813	0.650348	4	2			0.7383	0.199
SLC6A8	-0.214829	7.20508	0.0137809	0.426074	2				0.1111
MIR600HG	-0.214828	6.60673	0.0806818	0.718027
PCMTD1	-0.214577	4.33189	0.135853	0.784486	1		1
C12orf12	-0.214519	4.6535	0.0754951	0.707246
SH3GLB1	-0.214474	8.9401	0.0141954	0.427947			2	1		0.099
DUSP13	-0.214443	6.28196	0.035158	0.58251
MYO1G	-0.21431	5.25325	0.151534	0.799374
PNPLA8	-0.214225	6.4963	0.146995	0.795467	2		2	1	0.3
MIR219-1	-0.214219	6.12334	0.0949187	0.733058
FAM100A	-0.214207	8.4663	0.094409	0.731754
HMGA1	-0.214202	10.4525	0.0592818	0.664114			1	1
ATP6V1E2	-0.214193	6.06801	0.0329394	0.569876			1
C21orf88	-0.214087	4.73049	0.0783668	0.714128	1
TXNRD1	-0.214019	10.3919	0.0293333	0.551394			2	1
NFIB	-0.214007	8.69057	0.0109684	0.398656	10	3			0.8515	0.227
GTSCR1	-0.213857	4.19654	0.0676339	0.690703
C1orf228	-0.213822	5.23373	0.0613945	0.671285
HNRNPA3	-0.213791	11.4169	0.00465718	0.302896	2	1			0.2236	0.091
ZNF395	-0.213743	6.89408	0.0308655	0.555981	2	1			0.3431	0.124
HSPB9	-0.213688	4.93982	0.1609	0.80893
CD53	-0.213598	4.67042	0.0125053	0.41417					0.11
DEFB128	-0.213336	3.7124	0.0199202	0.487767			1
PKD1L2	-0.213234	5.33023	0.00206153	0.205729	2
FKBP5	-0.213229	8.95042	0.0172467	0.460696	3		1		1.2328	0.046
SCN4B	-0.213106	5.93505	0.0666085	0.689108	1
OR51F2	-0.213098	4.25226	0.0514217	0.645705
PKM2	-0.212693	11.1443	0.00533211	0.318437
ITGB1BP3	-0.212437	6.522	0.0710128	0.700092
ZACN	-0.21206	6.10964	0.0562826	0.65552
CRYAB	-0.211965	4.39079	0.0898229	0.729819
ZBTB2	-0.211859	7.75421	0.00764928	0.360217	3		1		0.1942	0.01
GADL1	-0.211859	4.33926	0.0478781	0.635695	2
FAM138D	-0.211549	4.55312	0.078947	0.714909
TTC22	-0.21154	5.19911	0.0729761	0.702344			1	1
CST1	-0.211514	5.64154	0.363163	0.897575
ANKS6	-0.211386	7.99594	0.0115234	0.402431			1	1
LOC100130876	-0.211113	7.0551	0.00781634	0.361361
MXD4	-0.211079	6.87379	0.0105363	0.39454	2	1			0.7529	0.03
MYOG	-0.211015	6.25175	0.06464	0.681703
SIX3	-0.210977	6.99918	0.0594342	0.664975	4					0.01
LMNA	-0.210948	7.51828	0.00544303	0.319413	1	1	1		1.2813	0.206
CCNG2	-0.210895	6.84097	0.00483175	0.306029
DCX	-0.210844	4.95196	0.0624458	0.67439	3		1			0.01
VEZF1	-0.210549	8.48785	0.016797	0.455742	2	1			0.9774	0.127
ACTN3	-0.210539	5.31937	0.101801	0.742515
NELF	-0.210336	8.06217	0.0283034	0.544583
C19orf54	-0.210178	7.03284	0.112509	0.759815			1
CRLF3	-0.21016	8.96588	0.0461971	0.629094	2	2	1		2.0649	0.27
POU1F1	-0.210008	4.03483	0.0193204	0.481332	2
FAM47B	-0.20993	5.27441	0.0298006	0.552096
RAC2	-0.209899	7.21562	0.00381288	0.273836	1	1			0.4183	0.023
C5orf47	-0.209822	4.62173	0.00787354	0.361814
C3orf49	-0.209787	4.30255	0.0928308	0.729819			2	1
GREB1	-0.209632	4.9091	0.0484195	0.636885	1	1	1		0.3754	0.02
KPNB1	-0.209528	10.7711	0.00262079	0.227038	2		1	1	0.1197	0.01
REG3G	-0.20933	4.58762	0.0916979	0.729819
DEXI	-0.209208	7.68362	0.0177254	0.465198
C8A	-0.209175	4.31229	0.0334083	0.573808	1		2	1	0.1678	0.01
ALDH3B2	-0.209048	5.50081	0.03311	0.57094
GABRB2	-0.208953	4.98905	0.0087201	0.375218	8	1			0.2116	0.05
SMARCD1	-0.208914	8.66476	0.0366946	0.587416			1	1
EIF6	-0.208738	9.63548	0.0184949	0.473436	1	1			0.6496	0.035
PAK7	-0.208588	4.92868	0.00958277	0.385647	3	1			1.0766	0.115
HNF1A	-0.208545	6.81434	0.0569837	0.659069
SYT16	-0.208532	4.78737	0.0321676	0.564423	3				0.2455	0.02
ZNF609	-0.208511	7.87495	0.0133945	0.425896	2	1	4		0.7245	0.111
APOC3	-0.208448	5.93751	0.129382	0.777553
C12orf37	-0.208445	4.77787	0.0526929	0.649182	1		1
HDHD1	-0.20831	8.08529	0.00516286	0.315061						0.01
RHOBTB2	-0.208235	6.66798	0.0363752	0.587416	3	1			0.9838	0.03
TCP1	-0.208216	12.1116	0.00289621	0.23782			4	2
CSF2RB	-0.208086	5.54727	0.127425	0.775741
PRICKLE1	-0.208005	5.40597	0.107165	0.752066	1		2	1		0.01
FGF16	-0.207938	4.53316	0.0702294	0.697419
OR4K14	-0.207927	4.61972	0.10855	0.753781			1
XCL2	-0.207725	4.07779	0.155292	0.801701
OR10G2	-0.207668	5.11439	0.133855	0.781684			1
DNAJC13	-0.207492	8.83467	0.00979041	0.387099	3	1	6	2	1.4795	0.185
VMAC	-0.207442	6.02059	0.0175274	0.463329	1				0.4881
RHBDD2	-0.207431	8.64421	0.0194556	0.483149
DEFB121	-0.20741	4.30647	0.0237232	0.52121
KRT1	-0.207408	5.34779	0.0128934	0.41703
TMSB15A	-0.207265	3.87666	0.0565208	0.656684
PGM5	-0.207209	4.38873	0.0396358	0.598767	1	1			0.2048	0.02
LOC100128988	-0.207191	4.13277	0.0451966	0.624957
MATR3	-0.207154	9.74935	0.00553804	0.321532	5	2	1		2.5931	0.305
CACNG6	-0.207093	6.41955	0.0348641	0.581629
FIGNL1	-0.207083	7.9597	0.057066	0.659338	1		4	2
MIR7-2	-0.207043	5.02975	0.00919812	0.380806
MIR132	-0.207021	6.09108	0.252902	0.85875
FAM184B	-0.206913	5.9563	0.00471451	0.303331	4		2	2
OR2T5	-0.206813	3.8531	0.0293226	0.551394
VGLL4	-0.206677	6.61248	0.0189824	0.478213	2	1			0.4202	0.044
TLE3	-0.206571	7.97049	0.0210279	0.49802	1
FOXO3B	-0.206356	9.46006	0.0367645	0.587416
IL2RG	-0.20615	5.16722	0.0913502	0.729819			1	1
PXN	-0.206111	8.80736	0.0454	0.626038
ARSI	-0.206059	5.32418	0.0814845	0.719367
VTI1B	-0.206048	7.75131	0.0462719	0.629094
LOC283693	-0.205991	5.55263	0.0828022	0.7215
KRTAP10-9	-0.20575	7.247	0.171349	0.813596
HLA-DMB	-0.205749	5.80222	0.0785369	0.714807			1
MSRA	-0.205635	6.91069	0.00663211	0.338494
LINC00204A	-0.205607	4.66569	0.027942	0.540191
PDE1B	-0.205588	5.29423	0.0308076	0.555981
IMPG2	-0.205557	4.40481	0.137278	0.784943			1			0.03
ZNF606	-0.205555	5.32126	0.023869	0.522166			1
LY6G6C	-0.205521	5.44393	0.0964688	0.734214
ZFP106	-0.205254	8.99865	0.00395061	0.279008	7	1	4		0.2184	0.126
POLR2M	-0.205226	9.0028	0.039994	0.60094
MLANA	-0.205083	4.21932	0.0823186	0.720936
DPPA5	-0.205046	4.65185	0.19618	0.83644
ZBTB33	-0.204992	7.88441	0.0318842	0.561151	4	3	1		1.3189	0.221
HIF3A	-0.204957	5.99844	0.0231507	0.517352	2
GPX5	-0.204923	4.50444	0.0215567	0.503887	1					0.01
ZNF256	-0.204902	4.53452	0.0830396	0.722269
MKRN3	-0.204717	5.40414	0.0356122	0.584322
BCL2A1	-0.204535	8.3393	0.0298726	0.552096			1
RNF144A	-0.204452	6.85216	0.0183746	0.472538	3	1			0.2041	0.025
GSTTP1	-0.204392	4.40699	0.166739	0.812633
RFPL3	-0.204367	3.71363	0.0894991	0.729819	1	1			1.1149
MAGEL2	-0.204355	5.26755	0.0913435	0.729819
DCAF4L2	-0.204345	5.04277	0.0290365	0.550155	6	1			0.8779	0.103
APOBEC3G	-0.203707	4.54335	0.15465	0.800946	1		1		0.2939
FCN1	-0.203537	6.36215	0.138768	0.787273
KRT18	-0.203518	9.6817	0.00636754	0.33497
DUX4	-0.203406	5.68961	0.181746	0.823132
RANBP10	-0.203355	7.84622	0.0154508	0.44099	2	1	1	1	0.152	0.03
MFSD4	-0.203274	5.81408	0.0979654	0.737596	2
LINC00302	-0.203181	4.68946	0.0848491	0.725669
OR5AP2	-0.20316	4.33625	0.0498864	0.641179
CATSPER4	-0.203156	4.74391	0.0308523	0.555981
OR8D1	-0.203052	4.22636	0.0269108	0.536993
KCNF1	-0.203019	6.43746	0.0799887	0.717165
OBP2A	-0.202972	5.74761	0.115547	0.762532
FLJ46010	-0.202923	4.33137	0.111377	0.75862
RNU2-1	-0.202912	9.90602	0.14174	0.790426
SCTR	-0.202578	5.23816	0.0925446	0.729819
PPID	-0.202528	9.17234	0.0411938	0.606081	1		1	1
PNLIPRP2	-0.20249	4.81898	0.0397567	0.599814
TEX15	-0.202483	4.04185	0.0260932	0.532413	2		22	2
SIPA1L1	-0.202465	8.9938	0.00909135	0.379234	1		2		0.7413	0.024
SEC14L1	-0.202437	7.52711	0.0081679	0.368055	1	1	1		0.9462	0.144
OR13J1	-0.202424	5.51651	0.0576809	0.661847
ZNF681	-0.202305	5.14933	0.131543	0.779555	4	1	2	1	0.8578	0.03
MIR195	-0.202254	5.4292	0.156048	0.802633
PYY2	-0.202203	6.80916	0.0257495	0.529417
KLHDC5	-0.202163	7.73552	0.0193103	0.481332	2					0.01
EYS	-0.202107	3.60844	0.0307667	0.555981	6	1	9	4	0.1968	0.187
C1orf64	-0.202086	5.4785	0.0887413	0.729232	2	1
RAB19	-0.20192	5.62112	0.162966	0.810633			1	1
C1orf87	-0.201881	4.66183	0.0667018	0.689125
C8orf77	-0.201814	5.97619	0.0953716	0.733352
C1QL3	-0.201794	7.09841	0.0459178	0.629094			1	1
FAIM3	-0.201767	5.23872	0.0443619	0.62032	1		1			0.01
OSBPL6	-0.201653	4.64331	0.010629	0.396227	2		2			0.01
HIST1H2BA	-0.201621	4.10094	0.050235	0.643409			1	1
GNPNAT1	-0.201546	9.63823	0.00766245	0.360217	3					0.01
C9orf102	-0.201426	8.18965	0.0274142	0.537964	6		3	1	0.2745	0.02
B4GALNT3	-0.201397	7.10251	0.023126	0.517352			1	1
PCDHA8	-0.201369	5.96634	0.0906564	0.729819
NDRG1	-0.201352	7.67965	0.0197293	0.486314	2
WFDC13	-0.20135	5.42936	0.0803861	0.718027	1				0.1135
SLCO1B1	-0.201296	4.15384	0.0126891	0.41558			2
KRR1	-0.201264	10.2582	0.0445348	0.621693	2	1	1		0.9504	0.129
NIPAL2	-0.201245	5.86259	0.0662374	0.687647	4
GH1	-0.201185	6.26755	0.0111359	0.398656
IL36RN	-0.201176	5.62195	0.0762247	0.709038
MIR31HG	-0.20111	4.19945	0.145897	0.795467
IPO11	-0.201052	9.59847	0.0457943	0.628976	1	1	2		1.2351	0.097
ATP2B2	-0.200933	5.92198	0.0198989	0.487767	3	1	3		0.5904	0.03
WIPI2	-0.200911	7.93003	0.0168199	0.455816	3	1	2		0.2314	0.02
PTER	-0.200889	8.19462	0.0642478	0.679395	1	1			1.2918	0.075
OR10P1	-0.200803	5.56791	0.277391	0.868453
NOS2	-0.200693	5.43413	0.00528545	0.318391			2	1
GPR15	-0.200608	4.26914	0.0991638	0.738781			1
FLT3	-0.200585	4.60044	0.024169	0.525114	1		2
NDUFS7	-0.200539	6.44209	0.138828	0.787273
HOXC10	-0.200426	5.62417	0.098322	0.737596	2	1			1.0176	0.115
C3orf43	-0.200395	4.2375	0.0752042	0.707244	3	1	1		0.7714	0.098
CYP1A1	-0.200157	4.79063	0.106727	0.751301	1
OR2H2	-0.199997	5.75228	0.257058	0.859463			1
OR2H2	-0.199997	5.75228	0.257058	0.859463			1
METTL1	-0.199932	6.47167	0.338757	0.889623
CSNK1E	-0.199707	9.07328	0.0152356	0.43864	2	1			1.2727	0.126
MYH9	-0.199616	10.1424	0.0183152	0.47208	1
FAM18A	-0.199476	5.51651	0.0492686	0.637959	1
KRTAP19-1	-0.199448	4.96265	0.0913829	0.729819	2	1
MEPCE	-0.199388	8.9352	0.00195835	0.205062	1		1		0.1082
ARHGAP22	-0.19926	8.24592	0.00770833	0.360936
RNU1-1	-0.19925	10.1672	0.222609	0.84771
RNU1-1	-0.19925	10.1672	0.222609	0.84771
GPD1	-0.199198	5.71965	0.11413	0.761526			1	1
OR1C1	-0.199177	3.87344	0.0714765	0.700784
PPP1R16B	-0.199135	5.79446	0.0249775	0.527001
UPB1	-0.199049	5.14342	0.035969	0.585687
DRP2	-0.19892	4.83586	0.0795955	0.716284	2
LAPTM4B	-0.198879	5.0273	0.03375	0.575516	1				0.1226
RNU4-1	-0.198845	9.22491	0.202892	0.839299
TP53TG3	-0.19881	4.95988	0.145151	0.795226
THUMPD3	-0.198797	9.3791	0.0289433	0.548703	3	1	1	1	0.5842	0.02
LOC728606	-0.198696	5.28514	0.0823434	0.720936
NXT2	-0.198641	6.99207	0.0278009	0.540191	2	1			1.1571	0.164
KRT17	-0.198576	6.38826	0.0630597	0.677063
TGFBR2	-0.198529	7.25755	0.0241848	0.525114	1
RBM41	-0.198508	6.99205	0.102848	0.744103	4	2	1			0.078
AGPAT1	-0.198486	8.13101	0.0577813	0.661847	1	1			1.255	0.194
AGPAT1	-0.198486	8.13101	0.0577813	0.661847	1	1			1.255	0.194
AGPAT1	-0.198486	8.13101	0.0577813	0.661847	1	1			1.255	0.194
NR1H4	-0.198482	3.6179	0.0519385	0.647022			2
PYCARD	-0.198459	6.0833	0.0466994	0.629703
SKI	-0.198421	8.25415	0.039131	0.597009	1	1			0.4318	0.02
SOGA2	-0.198401	7.54556	0.0261544	0.53257
NACAD	-0.198266	6.18789	0.0622447	0.673531
SLC17A3	-0.19813	4.7213	0.0141785	0.427825	2		1
NLRP8	-0.198118	4.59579	0.0709288	0.700092	1		3	1		0.01
NRARP	-0.197979	7.86155	0.0243045	0.525866
GABRA1	-0.197911	4.78153	0.0250614	0.527302	5	1			0.9217	0.02
SIGLEC10	-0.197896	5.647	0.0310632	0.557729						0.02
ATP1B2	-0.197843	6.15749	0.0398373	0.600485	3		1	1	0.1989	0.01
PAPL	-0.197816	7.57192	0.0112661	0.400234						0.01
FAM180A	-0.197759	4.95101	0.140177	0.788846
WWTR1	-0.197584	7.52432	0.00754746	0.357702	3	2			0.1254	0.05
C10orf32	-0.197514	5.95965	0.21372	0.843678	2				0.1224	0.01
ACTR3C	-0.197459	7.0617	0.240195	0.85413	6	1
SLC44A5	-0.197437	4.05851	0.0481768	0.636715			1
RAB8A	-0.197239	8.95552	0.036613	0.587416			2	1
SDR42E1	-0.197135	4.57307	0.128719	0.77692
TMPRSS5	-0.197071	5.33158	0.0377109	0.590677
FAM83F	-0.196924	6.9246	0.0528301	0.649186
LOC100132354	-0.196833	5.03269	0.0920995	0.729819
GBP4	-0.196735	4.34502	0.037174	0.589104	5	1			0.1875	0.096
ARSE	-0.196592	4.93334	0.0418907	0.610036			2	1	0.1915
RARA	-0.196538	6.46522	0.0323924	0.565328
SPIB	-0.196516	5.98874	0.0468025	0.629997	5
AP1S3	-0.196515	5.69866	0.126848	0.775615	4					0.02
TTTY8	-0.196361	4.68541	0.0934769	0.729819
TTTY8	-0.196361	4.68541	0.0934769	0.729819
CA3	-0.196337	5.70347	0.0337183	0.575507
CCDC129	-0.196294	4.58262	0.0845461	0.72513	1
ANKRD32	-0.196206	4.62391	0.267115	0.865029	3		5
LCN15	-0.196005	5.31767	0.12448	0.774283
ITIH5	-0.195998	5.59429	0.0298914	0.552096	4		1		0.2837	0.03
LOC729603	-0.195971	6.77735	0.0432522	0.61594
LOC349196	-0.195733	5.69163	0.233054	0.851551
LOC349196	-0.195733	5.69163	0.233054	0.851551
CRABP1	-0.195731	5.53739	0.191192	0.832273
OSMR	-0.195714	4.12471	0.0993982	0.738814			2
ZNF678	-0.195709	6.11804	0.12586	0.774447	1	1	1		0.283	0.109
TGM5	-0.195703	5.16958	0.0405837	0.603209
GATAD2B	-0.195681	8.88992	0.0740528	0.704579	4					0.03
SIRPD	-0.195633	4.76633	0.0609752	0.671274
BATF2	-0.195629	6.34083	0.0173911	0.461331	1
ZCCHC16	-0.195601	4.58398	0.0554355	0.651439	2	1			1.0385	0.046
UBP1	-0.195485	8.88612	0.00361839	0.265604	1	1	2		0.6885	0.033
SLC48A1	-0.195422	6.73355	0.0300023	0.552096	1	1			0.4946	0.02
POM121C	-0.195417	8.78209	0.0950979	0.733352	1		1	1	0.2249
VWA5B2	-0.195397	5.80044	0.0613296	0.671274	1
FA2H	-0.195333	6.00729	0.0195868	0.485192	1
MAPK11	-0.195314	6.80024	0.0117273	0.402431	1	1	1	1
RNF183	-0.1953	5.87245	0.0504287	0.643409	1					0.01
OR10J3	-0.195253	5.33553	0.0282935	0.544583			1	1
KLHL32	-0.195087	4.05977	0.0182044	0.471075	2	1			1.5018	0.225
PRO1768	-0.194973	4.51053	0.115307	0.762493					0.188
GPR32	-0.194939	4.71889	0.0172226	0.460696
LSM3	-0.194911	10.3022	0.0506196	0.643918	1
FLJ11235	-0.194908	6.6131	0.090585	0.729819
CCL19	-0.194905	5.33893	0.0628338	0.676077
CRYL1	-0.194902	7.97592	0.0111421	0.398656					0.2724
DEFA3	-0.194879	4.7582	0.0658284	0.685372
DEFA3	-0.194879	4.7582	0.0658284	0.685372
DEFA3	-0.194879	4.7582	0.0658284	0.685372
NEUROG2	-0.194582	5.40184	0.0736381	0.704078
C20orf173	-0.194397	5.10659	0.115118	0.762493	2	1
CDC42EP1	-0.194336	7.91803	0.0931061	0.729819
GLRX	-0.1942	11.8188	0.00370711	0.270327
OPN1LW	-0.194079	3.85829	0.245707	0.856692
ZMAT3	-0.193941	8.14228	0.0315362	0.560437	7	1				0.079
USP29	-0.193836	4.49915	0.144519	0.794655			2
DMWD	-0.193577	7.51931	0.0203789	0.492828			1
ANKRD29	-0.193429	4.79536	0.00967411	0.387056	6	1	1		0.193
CPT1A	-0.193354	7.69155	0.0046718	0.302896	4	2	3	1	1.1417	0.077
CMTM8	-0.193328	7.60216	0.041187	0.606081
SLC8A3	-0.193325	4.47143	0.0344313	0.579702	3		2	1	0.181	0.01
MAP1S	-0.193201	7.43733	0.0399897	0.60094
GLRX5	-0.193201	9.68497	0.0181929	0.471075	1				0.1495	0.01
ANKRD11	-0.193195	6.13559	0.390654	0.906113			7
PTPN11	-0.193052	9.83648	0.00196725	0.205062	1	1	3		0.1892	0.02
RAI14	-0.192982	8.16401	0.0365464	0.587416	2	1	4	1	0.5418	0.064
SNRNP48	-0.192956	8.65104	0.0170685	0.458197	1		1	1
ZBTB4	-0.192917	7.20988	0.0139064	0.426074	3	1			1.3118	0.076
WISP1	-0.192883	5.84701	0.0949113	0.733058
LLPH	-0.192872	6.35137	0.298375	0.87685	1		1			0.01
SNAPC2	-0.192827	8.60423	0.024167	0.525114
BEX4	-0.192801	5.61951	0.0264042	0.533791	2				0.111	0.01
NYAP2	-0.192776	4.39668	0.0286781	0.546089
PODNL1	-0.192724	5.6747	0.067545	0.690703	1					0.01
SLC35F4	-0.192692	4.7876	0.0642506	0.679395
ARL5A	-0.19269	9.08971	0.00628891	0.33497	3	1			0.9851	0.13
F5	-0.192654	4.67046	0.146717	0.795467	1		4	1		0.01
HNF1B	-0.192631	4.99339	0.0640106	0.679395
MAPK4	-0.192558	5.9112	0.121646	0.772681
LRP10	-0.192528	7.33448	0.0723908	0.701209	7
SNCAIP	-0.192457	5.08855	0.00312538	0.246402
GALNTL1	-0.192356	5.60329	0.1824	0.823363
CDC42EP5	-0.192258	7.33123	0.0190048	0.478386
ARSD	-0.192231	6.6532	0.0575129	0.66105	3	1			0.1044	0.04
ZNF726	-0.191792	3.73232	0.0138236	0.426074			1
C12orf69	-0.191756	3.77693	0.0475245	0.634204	1	1	1		0.4774	0.02
SOX4	-0.191614	7.21983	0.00156936	0.178104	6	4			3.1232	0.23
ZCCHC24	-0.191414	7.35642	0.0853465	0.726907	1		1	1
RAB43	-0.191376	6.20153	0.160759	0.80834	1					0.01
FAM169B	-0.191323	5.10767	0.0732294	0.702785
DNM3	-0.191196	4.43545	0.0349886	0.582225	2		5			0.01
CKAP4	-0.191152	8.81217	0.0139844	0.426902	3				0.2735	0.03
MIR107	-0.191048	5.45002	0.219026	0.847162
LSM14B	-0.190971	7.94585	0.0101397	0.388406	1	1			0.8679	0.048
CCNJL	-0.190903	7.34225	0.0285374	0.545936
APLNR	-0.190722	5.50955	0.084728	0.72538
STAT4	-0.190225	4.37686	0.0603255	0.669401
EXOC8	-0.190147	7.25434	0.119212	0.767508	3
NR2F2	-0.190101	7.84791	0.0351851	0.58251	2		1		0.444	0.01
KRTAP4-12	-0.189907	8.11835	0.0293341	0.551394
AFAP1	-0.189772	5.04619	0.0929742	0.729819	4		1	1		0.01
H1FNT	-0.189758	6.57873	0.0727681	0.702017
PDCL	-0.189702	8.31309	0.0674123	0.690703	1	1			1.1107	0.06
SNORA50	-0.189678	8.79282	0.121089	0.771148
PLA2G12A	-0.189666	7.18531	0.039277	0.597729	4	1			1.3965	0.321
SPPL3	-0.189518	8.60006	0.0319697	0.561572						0.01
CDRT1	-0.189421	4.11922	0.529381	0.943111
TCAP	-0.18942	6.46193	0.0702605	0.697419
KCNV2	-0.189331	5.65608	0.138922	0.787273
C1orf198	-0.189304	7.36271	0.019924	0.487767	3	1			0.3223	0.03
ZFAND3	-0.189227	8.30635	0.00563551	0.322753			1
GPR88	-0.189129	6.81555	0.0768046	0.710517
OR5K2	-0.18904	3.71445	0.0389062	0.595905
KLF7	-0.188927	5.23098	0.202615	0.839299	12	2	1
IFITM1	-0.188914	5.06157	0.0357029	0.584536
BRD7	-0.188909	7.13901	0.0817892	0.720247			1
CYP2D6	-0.188861	6.67858	0.267366	0.86511
POM121	-0.188834	9.15937	0.0610684	0.671274	1		1	1
MRGPRF	-0.188685	5.64359	0.0518431	0.646862
SETMAR	-0.188673	7.13257	0.0115357	0.402431	5	1	5	1
C15orf59	-0.188602	6.28405	0.0216433	0.504687
MFHAS1	-0.18859	7.98075	0.0286549	0.546089	3
ZNF618	-0.18852	7.74381	0.0621477	0.673246	5	1	2	1	0.136	0.103
TRPV5	-0.188476	5.15789	0.0768049	0.710517	1		1	1
SERPINA6	-0.188474	4.60994	0.154221	0.800787			1
TIMP3	-0.18845	5.66403	0.080547	0.718027	1
TTYH1	-0.188412	6.41272	0.0767818	0.710517	1
LOC349196	-0.188395	5.28498	0.197111	0.837003
SMAP2	-0.188354	9.13413	0.0127525	0.41558	1	1			0.5509	0.02
ITPK1	-0.18825	7.71201	0.0151113	0.43785						0.01
C16orf74	-0.188229	8.40282	0.0104768	0.394534
FREM3	-0.188154	4.45327	0.13607	0.784706			2	1
DNHD1	-0.188153	5.60031	0.076025	0.708773			2	1
C19orf77	-0.188149	6.17309	0.182808	0.823363
C15orf37	-0.188085	6.12696	0.133995	0.781684
ZBED1	-0.188009	8.15664	0.00897565	0.378246	4
ZBED1	-0.188009	8.15664	0.00897565	0.378246	4
UNK	-0.187952	6.88675	0.0237626	0.52121	2	1	1		1.169	0.149
GDAP1	-0.187894	8.09799	0.0383432	0.593414	2					0.01
DKFZP434F142	-0.187849	4.93138	0.154506	0.800787
CXorf27	-0.187813	4.85929	0.133265	0.781	1	1			0.1753	0.024
HHLA3	-0.18773	6.72163	0.108512	0.753781
CD300E	-0.187727	5.99875	0.0883769	0.729027
ZBED4	-0.187577	7.85212	0.0271156	0.537297			4	2
PNOC	-0.187523	5.93036	0.139556	0.788186
MIR182	-0.187481	5.29633	0.228344	0.850364
PTPN9	-0.187457	7.79694	0.0187651	0.476682	1		1	1		0.01
RBL1	-0.187435	5.5022	0.0762943	0.709038	4		2		0.2494	0.01
CBX7	-0.18741	6.36049	0.0925062	0.729819	1	1			0.7928	0.2
LCN8	-0.187384	5.85824	0.12349	0.774283
LY6G6C	-0.187294	5.45423	0.14623	0.795467
SLC4A11	-0.187218	8.51378	0.0652675	0.683982			1
MIDN	-0.187208	7.49613	0.0581046	0.663291	2				0.2434	0.01
ZNF408	-0.18696	6.42699	0.0639203	0.679395
SLC12A6	-0.186941	6.08733	0.00855771	0.373149	9		1			0.03
SIDT1	-0.186922	4.82551	0.196602	0.836828	2		1	1
LILRA5	-0.186907	4.83455	0.0714683	0.700784
SYTL5	-0.186839	4.08626	0.0554792	0.651439	1
CTCFL	-0.186824	8.1365	0.144076	0.793898	1		1		0.2827	0.01
YES1	-0.186817	8.59528	0.104654	0.748702	2	1				0.03
TXNDC11	-0.186792	6.87606	0.07924	0.715419	3		1
LRRN2	-0.18676	6.03167	0.0824089	0.720936					0.1612
C1QTNF9B	-0.186692	5.1153	0.304174	0.879359
TFF1	-0.186618	5.89036	0.11816	0.765863
KHDRBS2	-0.186556	4.642	0.0342913	0.579531			1		0.5389
C11orf54	-0.186414	8.44356	0.0438431	0.618063	1		1		1.2572	0.269
SNORA20	-0.186297	6.72073	0.291453	0.874332
TEX12	-0.186249	4.29966	0.0867307	0.728373			1
BHLHE40	-0.186166	9.25754	0.00518829	0.315395	1		1			0.01
BFSP2	-0.186144	5.16483	0.0754059	0.707246
OXR1	-0.186074	8.40136	0.11617	0.763418	3	1	2		1.0572	0.088
REG1P	-0.185939	4.16685	0.0428557	0.613183
SNORA68	-0.185881	8.98775	0.12917	0.777302
IMPAD1	-0.185814	7.86178	0.21199	0.843496	3		1			0.01
SLC25A31	-0.185736	4.08348	0.0461621	0.629094
AMPD1	-0.185726	4.06859	0.0769663	0.710733			1
SLC6A8	-0.185545	8.59952	0.0629176	0.676077	2				0.1111
MBD6	-0.185345	7.35082	0.114833	0.762493			1
CYP27C1	-0.185335	4.51758	0.119248	0.767535	10	2	1	1	1.0688	0.166
RBPMS	-0.185055	7.3887	0.0823587	0.720936	1				0.1728	0.01
C10orf10	-0.184928	5.74865	0.0399023	0.600649
OR2B11	-0.184829	5.01484	0.0323658	0.565328
HBZ	-0.184795	5.7748	0.1102	0.75791
GATAD1	-0.184731	8.46003	0.0101231	0.388406	8				0.2541	0.049
AFAP1	-0.184716	6.76905	0.090113	0.729819	4		1	1		0.01
LY6G6C	-0.184659	5.30928	0.1292	0.777302
ATP2A1	-0.18462	5.54885	0.162938	0.810633
FTSJ1	-0.184566	8.17794	0.00296574	0.239221
NPTXR	-0.184466	6.62893	0.0740466	0.704579	2					0.02
FLJ40194	-0.184461	5.32941	0.0611279	0.671274
PGLYRP2	-0.184387	4.79233	0.0466275	0.629502
HOXA6	-0.184325	6.01868	0.0875389	0.728742
C8orf4	-0.184279	4.36812	0.0977078	0.737596
FIZ1	-0.184237	7.36866	0.101655	0.742515	1
PTMS	-0.184205	8.77439	0.145539	0.795331
GREM2	-0.184155	5.44435	0.0393438	0.598256	1	1			0.3687	0.03
ZMIZ1	-0.184112	5.80522	0.0385553	0.594485	6	1			0.1977	0.05
HLA-DPA1	-0.184105	5.1217	0.101889	0.742639	1
PTGS1	-0.183773	4.94935	0.0638193	0.679078
OR2T1	-0.183763	4.56502	0.0692337	0.694908
FAM45A	-0.183676	9.1002	0.0239654	0.522299			1	1	0.6391	0.221
JAKMIP2	-0.183597	4.07945	0.0564896	0.656551	3	1			0.1017	0.01
PGLYRP4	-0.183593	5.09995	0.0711623	0.700784
ANKRD24	-0.183566	6.31534	0.075593	0.707375			2
DPYSL5	-0.183467	5.13309	0.0311172	0.557881	4	1			0.1767	0.04
FLJ30679	-0.18336	5.60592	0.122511	0.77403
PHC2	-0.183125	8.36374	0.0541033	0.650348
C2orf50	-0.183034	5.6312	0.109202	0.755641	4	2
ARHGEF15	-0.182979	6.26906	0.0588132	0.664114
RERG	-0.182918	4.46049	0.115889	0.762717	1		1
CST11	-0.18288	4.52751	0.072818	0.702042
UNC45B	-0.182818	5.02575	0.132275	0.779967	2		1			0.01
OTUD6B	-0.182768	9.90291	0.047762	0.635695	2	1	1		1.3116	0.22
SERPINA3	-0.182748	4.92601	0.0954973	0.733352
AKR1C3	-0.182659	4.15194	0.0810438	0.718923			1	1
HSPA13	-0.182628	8.57142	0.0681666	0.692653	3	1	2		1.1161	0.04
NAALADL1	-0.182578	5.97245	0.0948673	0.733058			1
C1orf192	-0.182517	4.53014	0.163604	0.810633
SLC5A3	-0.182266	8.8739	0.00805371	0.36635	6	1	1			0.03
IGKC	-0.182175	4.87342	0.0837638	0.724442
OSR1	-0.182102	5.47018	0.152879	0.800787
HBG1	-0.18209	4.88464	0.0312404	0.557898
HBG1	-0.18209	4.88464	0.0312404	0.557898
TAPBP	-0.182058	7.93062	0.0117308	0.402431	2	1			0.6942	0.03
IRAK1	-0.181979	8.30817	0.0647224	0.681923	2					0.01
ULK1	-0.181971	7.54143	0.015594	0.443238	1
APITD1-CORT	-0.18194	6.92036	0.0150758	0.437434
TRAPPC6A	-0.181777	6.69352	0.0955519	0.733352
HNRNPA3	-0.181733	11.2717	0.0217182	0.505652	2	1			0.2236	0.091
ITPR2	-0.181663	8.00123	0.0295484	0.552096	3	1	6	1	1.0295	0.05
SNORD15B	-0.181522	9.61868	0.154531	0.800787
EVX1	-0.181453	6.15106	0.0932751	0.729819
PRO2012	-0.181352	7.13591	0.141432	0.789551
CFHR5	-0.181334	3.87555	0.0510101	0.644856			4	1
TRIM22	-0.1813	4.44432	0.122462	0.774015
NAMPT	-0.18129	9.7545	0.0303202	0.552442					0.1384
CARD11	-0.181201	5.07549	0.0787858	0.714811			1
ATG9B	-0.181149	6.39008	0.0460423	0.629094					0.3396	0.066
PPY2	-0.181029	5.65318	0.107465	0.752294
MEIS3P1	-0.180857	6.87567	0.0806539	0.718027					0.9404
TDGF1	-0.18074	3.84057	0.121255	0.771148	1					0.01
LCE2B	-0.180601	6.97882	0.188016	0.830244
SNORA42	-0.180562	6.99534	0.129743	0.778163
PLB1	-0.180339	5.28501	0.0366076	0.587416	2
C1orf227	-0.180324	3.71244	0.106745	0.751301			2
XG	-0.180272	5.08629	0.110552	0.75791			1	1
PLTP	-0.180246	6.12847	0.0313094	0.55853
RPRD1A	-0.180185	9.39894	0.0341585	0.578329	3	1			0.7408	0.02
C12orf44	-0.180057	8.00511	0.0196398	0.485548
FRG1	-0.180023	8.32684	0.0948558	0.733058	1	1	1	1
OR5R1	-0.179926	4.36744	0.123352	0.774283
HAPLN4	-0.179883	5.87712	0.270864	0.865837
RBPJ	-0.179769	9.07536	0.0249185	0.526171	6	1	1			0.073
BMP2K	-0.179618	7.88402	0.0347993	0.580897	4	1	5	1		0.127
MYCN	-0.179518	5.48532	0.118096	0.765863
IGKC	-0.179504	4.55982	0.0301099	0.552243
SLC30A3	-0.179411	6.35517	0.0875738	0.728742
C1orf126	-0.17932	4.59763	0.021773	0.506291
FXYD5	-0.179312	10.1927	0.0822455	0.720936
COL13A1	-0.179275	6.08866	0.0717283	0.700784			1
ADCY4	-0.179245	5.46162	0.127528	0.775741
LOC441178	-0.179222	4.25344	0.137628	0.785024
LOC441178	-0.179222	4.25344	0.137628	0.785024
PGC	-0.179216	5.49195	0.115753	0.762717
RLIM	-0.179204	6.87081	0.135217	0.784486	5	1				0.05
THOC7	-0.179043	8.91313	0.0932607	0.729819	2	1	1	1
TCF3	-0.178951	8.33651	0.0626927	0.675302	1					0.01
SSR1	-0.178929	10.8239	0.0198197	0.48773	9					0.03
KRTAP22-1	-0.178898	5.25947	0.103582	0.746598
LIMS1	-0.178861	8.88687	0.0559026	0.652704	10	1			0.1317	0.125
KRTAP2-1	-0.178861	8.80778	0.116851	0.763977
MMP7	-0.178836	4.40713	0.069512	0.695044			2	1
ACD	-0.17877	8.50691	0.0168917	0.455911
LOC100131373	-0.178722	5.58383	0.0659473	0.685703
PDPK1	-0.178668	8.44698	0.0169639	0.457488	1	1	1		0.2534	0.136
AUTS2	-0.178552	6.15882	0.0629273	0.676077	1	1	1	1	1.2395	0.176
TMEM9B	-0.178508	8.08719	0.0164651	0.452901	2	1			0.9403	0.085
RAB22A	-0.178492	9.12305	0.00624861	0.33497	5	1	1	1		0.041
NUDT18	-0.178428	6.52778	0.0437878	0.618063
CFHR1	-0.178317	3.84647	0.185252	0.826808			2	1
ECEL1P2	-0.178314	5.77992	0.018637	0.474851
MFSD12	-0.178244	7.67093	0.0198307	0.48773
SYT13	-0.178114	4.96951	0.0623762	0.674296	5	1	1			0.048
HSP90AA4P	-0.178092	6.68567	0.0603734	0.669401
DSG1	-0.178078	4.07448	0.0481598	0.636715	2		1			0.01
OK/SW-CL.58	-0.177981	6.78402	0.006855	0.341308
NTM	-0.177914	5.52927	0.126431	0.775615	2	1			1.1282	0.03
AZI2	-0.177882	7.91504	0.0746446	0.70533	5	1	2		1.0488	0.071
EPO	-0.177878	6.07962	0.11106	0.758001
CD24	-0.177824	5.399	0.182803	0.823363					0.448	0.02
PEG10	-0.177788	5.03835	0.00873862	0.375218	2
SCOC	-0.177757	4.16958	0.0446281	0.621741	2		1
FAM120A	-0.17771	8.53765	0.0240879	0.524284	1		2	1	0.8273	0.01
KRTAP6-2	-0.177707	5.74269	0.107669	0.752461
PIK3AP1	-0.177678	7.32432	0.0155957	0.443238	2		1	1
RNASE6	-0.177664	4.13792	0.131037	0.779329	1		1	1	0.1046
C20orf160	-0.177607	6.31806	0.120842	0.770811
COL18A1-AS1	-0.177584	5.60031	0.0745592	0.70533
KIAA1958	-0.177556	7.70739	0.0267667	0.536172	10	3			0.1173	0.01
GUSBP5	-0.177549	6.31728	0.0906545	0.729819
C9orf16	-0.177533	8.93149	0.0466277	0.629502
DYM	-0.177495	7.99236	0.0108641	0.398357	1	1			0.9622	0.071
OR5L1	-0.177334	4.32625	0.126087	0.775141			1
KCTD8	-0.1773	6.13551	0.0962418	0.733876	3	1	1		2.1973	0.212
LOC399904	-0.177206	6.81877	0.214658	0.844137
LOC100132167	-0.17717	5.1846	0.0461858	0.629094
LRRFIP1	-0.177153	8.44712	0.0090343	0.378246					0.8701	0.112
OR5K4	-0.177138	3.58866	0.0369251	0.588203
MAPK1	-0.176944	9.35686	0.00796153	0.36415	8	2	1		0.7969	0.05
SLC9A3R1	-0.176867	9.04821	0.047862	0.635695
OR51G2	-0.176789	4.62574	0.0553479	0.651439
SEMA3A	-0.17672	10.5539	0.0300446	0.552243	3	1			0.8007	0.13
CAMSAP3	-0.176625	7.37585	0.0947829	0.732958
DEFB129	-0.176611	4.50199	0.130094	0.778163
DHX38	-0.176589	8.5009	0.0100503	0.387292	1	1			1.1673	0.151
SIM2	-0.176579	7.31017	0.0508921	0.64445	2	1	2	1	0.9638	0.076
CENPB	-0.17649	8.23531	0.0525904	0.649182
FLJ36116	-0.176399	7.00639	0.239403	0.853244
SFXN5	-0.176327	6.67295	0.0207192	0.494965	1					0.01
SLC26A1	-0.176238	6.29312	0.0406193	0.603209
FAM9C	-0.176229	4.26228	0.0173715	0.461331
MGC24103	-0.17617	6.34871	0.108501	0.753781
GPC4	-0.176131	6.81642	0.0405739	0.603209	4
TSPAN5	-0.176104	6.36023	0.123982	0.774283	2		1	1		0.01
DUSP14	-0.175857	8.46592	0.0308329	0.555981	1	1			0.5006	0.026
FHL5	-0.175857	4.24867	0.0668994	0.689978	1		2	1
CXCL1	-0.175847	6.63788	0.0921662	0.729819
GAP43	-0.175746	5.99656	0.0744889	0.70533	2				0.8907	0.01
WSCD1	-0.175724	5.604	0.0867481	0.728373
FTL	-0.175357	10.5324	0.0310165	0.557492
C1orf210	-0.175281	5.42065	0.146292	0.795467
KCNJ10	-0.175258	4.97058	0.149766	0.79767	1
IZUMO2	-0.175254	5.17384	0.0457661	0.628976
CLCA2	-0.175101	4.03259	0.0806132	0.718027	1
PADI1	-0.175096	5.24387	0.04421	0.619719			1	1
LTBP2	-0.174952	8.39132	0.0296449	0.552096	3				0.1665	0.034
MIR301A	-0.174931	3.27729	0.149716	0.79767
APOL3	-0.17493	4.98134	0.0903182	0.729819
LSM12	-0.1749	9.94948	0.0157327	0.445103	2	1			1.4609	0.177
GPR110	-0.174887	4.26259	0.0846594	0.72538	4	1	2
BPIFB6	-0.174836	5.41317	0.0912703	0.729819
GAFA3	-0.174801	5.68741	0.174863	0.816235
TMEM45B	-0.174788	5.05566	0.0824716	0.720936	2					0.01
RBM46	-0.174759	3.7961	0.0727942	0.702017	1		3		0.1924
TTC32	-0.174648	5.28961	0.163976	0.811133	1	1	1	1
NXNL2	-0.174597	6.53337	0.101847	0.742515	1				0.1677	0.01
LOC349196	-0.174506	5.25461	0.278456	0.86864
POLR2M	-0.174478	8.93807	0.0685465	0.692783
PSMG2	-0.174414	9.12122	0.00751927	0.357509	1		2	1	0.1777	0.011
MLPH	-0.174358	5.63389	0.15996	0.806643	2		1	1	0.1623	0.02
C9orf4	-0.1742	6.2145	0.221918	0.84771	1
SERPING1	-0.174082	5.26833	0.0735288	0.703794			1
SMAD5	-0.173866	9.22146	0.0523155	0.648618	6	1	1	1		0.05
MATN3	-0.173835	4.71929	0.0761592	0.708773	1
COMP	-0.173767	5.748	0.21271	0.84352
IFT20	-0.173766	7.61728	0.0214918	0.503627	2					0.02
HIST1H1B	-0.173754	5.23893	0.259875	0.860864			2
LPO	-0.173734	5.17721	0.0410003	0.606081	1
AQP2	-0.173641	6.16084	0.105129	0.749375	3					0.02
FARP1	-0.173629	7.8626	0.0205451	0.494396	2		3	1
LOC400943	-0.173623	5.12641	0.062643	0.674986
FMR1	-0.173582	8.33648	0.0304641	0.552641	4	2			1.2872	0.409
KCNK18	-0.173556	5.38784	0.037003	0.588438			1
NFIL3	-0.173548	7.60622	0.0864422	0.728373			3	1
TRIM49L1	-0.173437	4.17762	0.131565	0.779555
TRIM49L1	-0.173437	4.17762	0.131565	0.779555
POU3F2	-0.173415	6.37585	0.0922755	0.729819	3				0.2345	0.01
CBLN4	-0.17331	4.88818	0.0548919	0.651241	1					0.01
HTR3C	-0.173301	5.0447	0.15412	0.800787
TNNI1	-0.173286	5.92722	0.0957102	0.733352	2	1				0.02
ODZ3	-0.173247	6.1012	0.015755	0.445103	1		1	1	0.1368	0.01
LSM5	-0.173191	8.18337	0.206911	0.839299	2	1			0.376	0.02
LMBR1	-0.173184	9.56526	0.00646547	0.337346	2	2			0.4829	0.063
STK3	-0.173076	7.77031	0.0761478	0.708773	1		1		0.8115	0.129
OR1D2	-0.173071	4.536	0.224685	0.849112
MIR212	-0.17305	6.84321	0.144572	0.794655
PRG3	-0.173004	5.51953	0.105321	0.749549
TAS2R9	-0.172959	3.51922	0.125541	0.774283
RNF152	-0.172934	6.50473	0.129217	0.777302	5	1
ARSA	-0.172907	6.39951	0.0559102	0.652704						0.02
LPPR3	-0.172846	6.7301	0.0631192	0.677099
NCKAP5L	-0.172844	5.70336	0.0724154	0.701209
LARP6	-0.172761	5.7914	0.0398865	0.600649			3
LTK	-0.172744	6.91546	0.0243846	0.526171
TMEM2	-0.172706	7.58331	0.0562178	0.654994	1	1	3	1	0.5986	0.03
WNT8B	-0.172573	4.84038	0.124246	0.774283
ALOX5AP	-0.172513	4.9797	0.0435747	0.61736
OR5H15	-0.172364	3.82003	0.0119769	0.404377
ZNF488	-0.172334	5.76955	0.236198	0.853079	1	1	1		0.2386	0.02
DALRD3	-0.172298	8.06473	0.00827428	0.368816	1	1			0.6875	0.071
RHOG	-0.172236	8.49363	0.0458984	0.629094
CCDC88C	-0.172165	8.54404	0.113093	0.760202
LINC00487	-0.172146	5.0441	0.117989	0.765835
TCTEX1D4	-0.172132	5.61784	0.101652	0.742515
FAM100B	-0.172084	8.7786	0.0285512	0.545936
MYOM2	-0.172051	4.76594	0.0579814	0.66277			1
IGHD	-0.171944	5.51526	0.234323	0.852219
PFN3	-0.171936	6.26518	0.107128	0.752066
STAT5B	-0.171787	7.78829	0.0117729	0.402751	6	1			0.4078	0.05
LSM12	-0.171784	9.90405	0.0160509	0.449339	2	1			1.4609	0.177
C1orf186	-0.171762	5.47789	0.140922	0.789506	4					0.01
OPRD1	-0.17168	6.47721	0.217942	0.846122
LCE2A	-0.171371	7.13257	0.16464	0.811181
KRTAP2-1	-0.17133	8.79145	0.128081	0.776776
RNF207	-0.171293	7.11257	0.0812645	0.719021
FAM57B	-0.171269	5.48109	0.159236	0.805801
ADAM23	-0.171253	4.5024	0.0223111	0.509212	2		1	1	0.1404
CH25H	-0.171243	4.99042	0.0534438	0.649871
DEFB130	-0.17122	3.91321	0.122443	0.774015			1
DEFB130	-0.17122	3.91321	0.122443	0.774015			1
TECTB	-0.171182	4.25054	0.054489	0.650348	3
GLRA2	-0.171166	4.31647	0.0387219	0.595276	1		1	1
SIGLEC12	-0.170989	5.95457	0.112693	0.759815	3		1
OBP2B	-0.170972	5.55918	0.130041	0.778163
TTC25	-0.170965	4.41702	0.0688602	0.69344
CD84	-0.170923	4.38873	0.0400912	0.601043	7		1			0.049
CTDSP2	-0.17061	8.68056	0.0400907	0.601043	2
MCHR2	-0.170554	5.12095	0.0618869	0.672724
SLC25A5	-0.17052	6.66888	0.127585	0.775741
ADARB2	-0.170471	6.20539	0.0166005	0.453575	1					0.03
OR4A15	-0.170463	3.8779	0.0507884	0.644212
TEX29	-0.170409	5.85862	0.10174	0.742515
PIWIL4	-0.170325	5.05524	0.117915	0.765736			1		0.1439
MORN1	-0.17031	5.75072	0.136813	0.784943
WIBG	-0.170263	7.38729	0.0328743	0.569639	1	1			1.0648	0.133
CHGA	-0.170258	5.43786	0.0909557	0.729819
CD38	-0.170248	5.13782	0.044092	0.619411	1		1
MC4R	-0.17016	5.00574	0.165333	0.811341
MIR181C	-0.170144	6.3601	0.282062	0.870368
EDEM1	-0.170109	6.09443	0.0539755	0.650348	3					0.01
OR2AG1	-0.170029	5.22716	0.10469	0.748794
MIR30C2	-0.169978	4.56463	0.350211	0.893264
ASCL4	-0.169977	4.64718	0.0475851	0.634696	1
ATP1A2	-0.169943	5.53454	0.159613	0.806219	3					0.02
KDM6B	-0.169942	7.83354	0.0960204	0.733352					0.113
SV2A	-0.169928	5.1598	0.0878748	0.728742	2		1		0.2387	0.01
OR1K1	-0.169823	5.13849	0.0840818	0.724534
DBIL5P2	-0.169798	4.73717	0.0644121	0.680595
MEX3C	-0.1697	8.65609	0.030423	0.552641	1		1
OIT3	-0.169674	5.2693	0.0926568	0.729819			1
HMGN2P46	-0.169664	4.76074	0.05306	0.649186
LARP1	-0.16966	9.43728	0.0373366	0.589234	4		4		0.4604	0.039
A4GALT	-0.169653	5.95912	0.110508	0.75791
TCP10L	-0.169554	5.29826	0.208848	0.839928
SLC25A1	-0.169474	8.58482	0.0373227	0.589234
GZMA	-0.169458	4.60674	0.0675157	0.690703			1	1
F2RL1	-0.169391	6.27592	0.0412971	0.606106	2	1			0.5953	0.097
ZNF438	-0.169388	9.97368	0.0104667	0.394534			2	1
SLC35E1	-0.169363	8.74089	0.01053	0.39454	5	1	1		0.1074	0.04
RAB11FIP5	-0.169361	7.29288	0.0803273	0.718027	1	1			0.1598	0.02
OR2T29	-0.169218	3.79171	0.0850189	0.726252
OR4C6	-0.169208	4.42195	0.112849	0.759815
RGSL1	-0.16917	3.87488	0.0516837	0.645705
NLRP10	-0.169127	4.71936	0.174077	0.815447			2	1
CRYGD	-0.169111	4.48401	0.320314	0.884054
RNASE8	-0.169102	4.6706	0.0891809	0.729668
CDX1	-0.169077	7.23758	0.153772	0.800787	1				0.1596
ACAP3	-0.16887	6.73196	0.158399	0.804248
PNPLA4	-0.168863	7.3794	0.0119337	0.403875			1	1
CDK18	-0.168811	6.33734	0.0912812	0.729819
DPEP2	-0.168763	5.80331	0.154351	0.800787
KRT72	-0.168689	5.51691	0.153695	0.800787			1
RLBP1	-0.168671	5.52259	0.109035	0.754868
UGT3A1	-0.168529	4.21552	0.114698	0.762493	2		2
ZNF697	-0.16846	6.77794	0.0924939	0.729819	1
CST5	-0.168456	5.54033	0.176029	0.816868
CARD9	-0.168411	7.02232	0.141345	0.789506
C9orf7	-0.168406	6.42339	0.10842	0.753781			1	1
STMN1	-0.168388	5.40663	0.184465	0.825661
RRAGC	-0.168365	8.13493	0.0360392	0.585687	1	1			1.1206	0.163
MEX3D	-0.168305	8.23444	0.0462238	0.629094						0.01
ABCG8	-0.16828	5.36141	0.17626	0.816868
CAPN6	-0.168215	5.20131	0.158128	0.804248			2
ISYNA1	-0.168188	6.20166	0.0425755	0.612929
GJA1	-0.168171	5.23088	0.149993	0.798195			1
LOC100131506	-0.168001	5.48467	0.0632912	0.677158
KDM4D	-0.167845	5.61651	0.0702303	0.697419
TAB3	-0.167775	7.48077	0.0256122	0.529308	3	1			0.9515	0.099
DHRS3	-0.167732	5.64186	0.102761	0.744102
TESK1	-0.167614	8.77351	0.134452	0.782429
RNPEPL1	-0.167599	7.15283	0.178763	0.818792
USP7	-0.167464	10.508	0.00559321	0.322753			3	1	0.1363
LINC00189	-0.167425	4.04342	0.0731977	0.702785
C2CD4C	-0.167404	6.81531	0.0993101	0.738814
POP7	-0.167381	9.02929	0.0481614	0.636715
WNT5A	-0.167325	4.55125	0.126341	0.775538	8	3			1.9752	0.24
RTN2	-0.167197	7.38051	0.0572346	0.659905
KIAA2013	-0.167189	7.40266	0.281855	0.870073
MYCL1	-0.167039	6.15811	0.11986	0.768763	1					0.01
L3MBTL4	-0.167025	4.79834	0.0866033	0.728373	3		1
TNRC6C	-0.167013	6.45492	0.0692985	0.694908					0.3245	0.04
GPX8	-0.166917	9.05814	0.208758	0.839928	6	1			0.379	0.122
TGIF2	-0.166896	7.90589	0.0257302	0.529417	2	1			0.79	0.11
ORM2	-0.166837	4.538	0.270842	0.865837
HEPACAM	-0.166603	5.21764	0.0986581	0.737913
LOC100130857	-0.166593	5.95377	0.285349	0.8725
C15orf27	-0.16657	5.44797	0.184699	0.826182	1
ESPN	-0.166543	7.74896	0.266964	0.865029
ERN2	-0.166458	5.53101	0.154111	0.800787	1		1			0.01
C16orf59	-0.166367	7.5157	0.0262675	0.533671
SAMD4A	-0.166339	7.27402	0.0346279	0.579948						0.02
TKTL1	-0.16624	5.19342	0.1253	0.774283
EGF	-0.166215	4.38706	0.0605834	0.670299	1		1	1
KRT25	-0.166195	4.73579	0.088945	0.729232			1
NOL6	-0.166133	8.21911	0.0162596	0.45206	1	1	1	1	0.1157	0.02
AKNA	-0.1661	6.62715	0.0292798	0.551309	1					0.01
KRTAP13-3	-0.165912	4.64551	0.112674	0.759815
LY6G6D	-0.165896	5.33211	0.0977801	0.737596
ZNF503	-0.165744	5.44731	0.306014	0.880615	2				0.9237	0.02
STC2	-0.165743	4.64532	0.0921422	0.729819	1
NFATC2	-0.165739	5.1053	0.0339275	0.576473	3	1	2
SPANXA2-OT1	-0.165669	7.03457	0.189482	0.830849
GNG5	-0.165643	9.11668	0.0492005	0.637959
BEST2	-0.165622	5.24422	0.103597	0.746598
KDR	-0.165619	4.81956	0.0865039	0.728373	1		3	1	0.1575	0.01
SUV420H1	-0.165611	7.6077	0.014799	0.435483	2		6	4	0.2361
PLEKHG4	-0.165502	5.68499	0.136949	0.784943
LINC00272	-0.165413	4.45043	0.225103	0.849423
SOD3	-0.165351	5.46367	0.0497373	0.640536
IER3	-0.165331	7.26409	0.148693	0.795467	1
PDS5A	-0.165322	9.03149	0.0298502	0.552096	3	2	4		0.8784	0.111
DBC1	-0.165297	4.65925	0.0820369	0.720936	2		1		0.7835	0.01
NRGN	-0.165239	7.67068	0.102726	0.744032
EDN3	-0.16517	5.98351	0.0941357	0.730973
MTNR1B	-0.165125	5.61832	0.167307	0.812633
KRTAP10-11	-0.165056	6.6333	0.206506	0.839299
UBQLNL	-0.16485	4.94184	0.0671681	0.690703			1
NES	-0.164808	6.22638	0.0922305	0.729819
GOLGA6L1	-0.164799	4.66729	0.0815448	0.719384	2		1			0.01
FLJ46363	-0.164743	6.16805	0.140968	0.789506
PARVA	-0.164694	7.80487	0.0105678	0.394833	1		1	1	0.1427	0.03
LPAR6	-0.164656	4.86251	0.118849	0.76662
ADAM21	-0.164649	5.28487	0.172147	0.814159			1	1
CDYL2	-0.164623	6.06619	0.133756	0.781684			1
JOSD1	-0.164615	9.34283	0.0445048	0.621586	1	1				0.02
BBX	-0.164564	9.43823	0.0278195	0.540191	12	1	2	1	0.5759	0.079
CSK	-0.164377	8.49146	0.0657792	0.685372			1
LIN7A	-0.164353	4.6701	0.0529604	0.649186			1
PLEKHM2	-0.164313	7.79695	0.0584531	0.663829
PTPRM	-0.164272	4.52322	0.142489	0.791327					0.2061
CSPG4	-0.164262	4.81373	0.142695	0.791609	1
TAS2R1	-0.164148	4.34074	0.10007	0.739618			2	1
SCGB1D1	-0.164124	4.72398	0.0205478	0.494396			1
LOC643837	-0.164086	6.6501	0.226211	0.849447
GNA12	-0.164006	8.28717	0.0533743	0.649447	2	1			0.7134	0.082
PTPRO	-0.164003	4.24549	0.0465988	0.629502			2
LOC100133106	-0.163912	5.2466	0.078664	0.714807
IRS4	-0.163888	5.02508	0.213811	0.843678			2
ZNF30	-0.163876	5.46306	0.304889	0.87973			1	1
MYO16	-0.16386	5.2061	0.0408366	0.604895	1		2			0.01
MFSD2B	-0.163839	5.73058	0.210385	0.84136
MIR95	-0.163836	3.08152	0.102688	0.744032
BMP8A	-0.163817	6.03504	0.118699	0.76662
TAF9	-0.163762	9.12684	0.0156633	0.4444	1		2	1
HTR3A	-0.163753	5.65044	0.133584	0.781343
CCDC85C	-0.163734	6.89902	0.10026	0.739887
LOC339240	-0.163702	5.77207	0.111783	0.759014
C1QTNF2	-0.163613	6.36491	0.0866027	0.728373	3					0.01
MC1R	-0.163605	6.54389	0.0816618	0.719698
FBLL1	-0.163528	6.2824	0.0656192	0.685372
C5orf60	-0.163506	5.09278	0.191408	0.832273
NOP14	-0.163492	9.44343	0.0112527	0.400234	2		2
REXO1L1	-0.163471	6.65562	0.173496	0.815039	5	2				0.05
REXO1L1	-0.163471	6.65562	0.173496	0.815039	5	2				0.05
REXO1L1	-0.163471	6.65562	0.173496	0.815039	5	2				0.05
REXO1L1	-0.163471	6.65562	0.173496	0.815039	5	2				0.05
REXO1L1	-0.163471	6.65562	0.173496	0.815039	5	2				0.05
SNORA27	-0.16347	8.07092	0.221689	0.847571
SLC1A7	-0.163423	5.26957	0.116853	0.763977
CYP3A7	-0.16341	4.18588	0.0141437	0.427187			1	1
KLF16	-0.163375	8.21095	0.12281	0.774283
LCE3A	-0.163362	7.01181	0.19855	0.837403
LOC146336	-0.163316	7.23512	0.167126	0.812633
CLCNKB	-0.1633	5.41974	0.119791	0.768763	1				0.206
FAM163A	-0.163227	4.94717	0.0797237	0.716284	1	1				0.02
SPARCL1	-0.163221	4.09881	0.0522159	0.647881	1		1		0.6255
CXorf66	-0.163216	3.88069	0.0740941	0.704742	1		3
TAGLN3	-0.163191	4.9319	0.126382	0.775615	1				0.1502
MYBPH	-0.163068	6.08674	0.16023	0.806952			1
C5orf43	-0.163053	9.6363	0.110743	0.75791	2		1	1	0.1556	0.01
MIR144	-0.163053	3.73895	0.0202295	0.49165
MAGEB6	-0.16303	4.90954	0.164368	0.811133
TAAR9	-0.162949	4.67206	0.0695487	0.69511			1	1
FCHSD2	-0.162934	8.14524	0.0258655	0.530327	1	1	1	1	0.9798	0.159
LOC284788	-0.162832	3.72363	0.261116	0.86238
HIPK2	-0.162801	8.9766	0.119705	0.768763	8	2	2			0.099
LCP1	-0.162792	10.9453	0.0472209	0.632645	2		1
KRT19	-0.162687	6.04055	0.213257	0.84352
FAM218A	-0.162674	5.27512	0.11868	0.76662
AAK1	-0.162639	7.44266	0.0746733	0.70533	2		2	1		0.112
SORBS2	-0.162623	4.46588	0.148634	0.795467	2	2			1.6232	0.205
NRN1	-0.162565	7.28623	0.128233	0.77692	1	1	1		1.281	0.225
ECM1	-0.16252	6.26369	0.0691021	0.694404			1
ZNF33A	-0.162483	6.83887	0.170343	0.813596	6	1			0.251	0.102
UBQLN4	-0.162399	6.79097	0.254323	0.859054
SIX2	-0.162362	7.53544	0.0830371	0.722269
SCARNA13	-0.162307	6.66317	0.172806	0.814159
MRPL47	-0.162232	9.53606	0.141327	0.789506			2	1
CYP1B1-AS1	-0.162134	4.18664	0.0342	0.578738
SPRY4	-0.162057	10.7324	0.0365765	0.587416	1	1				0.02
YPEL4	-0.16205	5.18352	0.148383	0.795467
IL6ST	-0.162023	8.48318	0.108662	0.753859	10	1	3			0.079
PRSS33	-0.16201	6.57546	0.157265	0.804091
MSC	-0.161809	5.13421	0.06405	0.679395	1
ARID5A	-0.161803	6.04503	0.181494	0.822648	1		1
KRT18	-0.161798	9.55317	0.0610957	0.671274
OTOP2	-0.161782	5.78652	0.137455	0.784943
VSIG1	-0.161628	4.09817	0.145475	0.795302	5				0.2345	0.02
SUSD4	-0.161596	5.50469	0.0763913	0.709403
ZNF837	-0.161507	6.45657	0.220724	0.847571
SLC22A3	-0.161487	4.51362	0.124915	0.774283	2					0.01
C21orf62	-0.161438	4.4449	0.199336	0.837521					0.1441	0.049
SULT6B1	-0.161376	4.00804	0.134389	0.782336
XAGE3	-0.161364	5.69282	0.302307	0.878391
FAM198A	-0.161295	5.40658	0.202734	0.839299	1
CUEDC1	-0.161202	7.05073	0.124959	0.774283
PEX11G	-0.161174	7.25575	0.140087	0.788846
WNT3A	-0.161157	6.12068	0.123421	0.774283
MURC	-0.161091	5.74116	0.207282	0.839299	2
SWAP70	-0.16104	8.87643	0.0375813	0.59027	3	1	1		0.5952	0.05
INHBE	-0.16103	5.6682	0.193537	0.832973
ERLIN2	-0.160995	6.30861	0.228784	0.850518	6					0.01
LOC440570	-0.160852	5.83991	0.293473	0.875184
SOSTDC1	-0.160783	4.2938	0.12471	0.774283	3	1			0.9889	0.109
GUCY1B2	-0.160714	4.25788	0.0372043	0.589104			1	1
U2SURP	-0.160693	10.0987	0.0506647	0.644212						0.159
DAXX	-0.160651	7.89704	0.0193579	0.481804			2	1
SUMF1	-0.160647	7.04175	0.047241	0.632645	1
SIGLEC11	-0.160589	5.46935	0.081749	0.720247	1
OR6W1P	-0.160514	4.65118	0.118917	0.76662
C9orf172	-0.16051	6.94964	0.113771	0.761498
OR1J4	-0.160504	4.04416	0.03674	0.587416
KIAA0825	-0.160419	3.75771	0.129223	0.777302						0.03
CHST6	-0.160403	5.71097	0.237852	0.853244	2					0.01
RBFOX1	-0.160371	4.64601	0.0929735	0.729819	3	1				0.051
ADCY10	-0.160364	4.03111	0.121192	0.771148	2		6	1		0.01
TNN	-0.160323	5.12498	0.0952666	0.733352			2
CLDN2	-0.160302	5.17953	0.0663203	0.687647
RAB3B	-0.160276	7.37052	0.0525038	0.649182	16	1				0.123
ROCK1	-0.160271	7.81944	0.111662	0.759013	4	1	7	3	1.2004	0.108
EOMES	-0.160158	6.18373	0.0355312	0.584221	3
AADACL2	-0.160142	3.88343	0.106627	0.751301	3		1
ZNF642	-0.160141	6.74236	0.0396048	0.598609			1
OR7D2	-0.160015	4.4839	0.280379	0.869313	2	1	1		0.2374	0.109
C11orf41	-0.159981	4.86882	0.166056	0.811783	1		1
SNORD46	-0.159973	8.60998	0.184196	0.825005
NSAP11	-0.159878	4.39616	0.0500723	0.642115
TMEM26	-0.159762	4.70554	0.183588	0.823842	2	1			0.1267	0.03
TXNIP	-0.159747	10.2549	0.0980546	0.737596	1					0.01
LPA	-0.159732	5.11619	0.213091	0.84352
NXPH1	-0.159723	5.48655	0.154478	0.800787			2
AXDND1	-0.159705	3.87894	0.103006	0.744729
AMMECR1	-0.159697	7.97057	0.023278	0.518099	10	3			1.3439	0.204
SCG5	-0.15955	4.882	0.0856177	0.727007
HDLBP	-0.15945	6.73758	0.214093	0.843807	1		3	2
S1PR4	-0.159446	5.77211	0.113508	0.760837
PPBP	-0.159432	4.7576	0.147278	0.795467	1		1
ZNF300P1	-0.159369	3.81735	0.128084	0.776776
TBC1D28	-0.15928	5.61685	0.110669	0.75791
NECAP2	-0.159243	9.02205	0.0294051	0.551644
ITGB3	-0.15921	4.72893	0.0257608	0.529417
RNU1-1	-0.15908	9.54386	0.248353	0.857196
RNU1-1	-0.15908	9.54386	0.248353	0.857196
RNU1-1	-0.15908	9.54386	0.248353	0.857196
RNU1-1	-0.15908	9.54386	0.248353	0.857196
RNU1-1	-0.15908	9.54386	0.248353	0.857196
EPAS1	-0.159063	6.08551	0.162617	0.810568	5		1		0.1797	0.01
CPLX3	-0.15898	5.68881	0.0944609	0.731754	1	1			0.3895	0.043
CDH6	-0.158967	4.74515	0.0275692	0.539504	2		4	1
ATXN7L2	-0.158903	7.07024	0.0119394	0.403875			2	1
GLUD2	-0.158895	5.64407	0.0183312	0.47208					0.2287
CASQ2	-0.15873	4.43729	0.116759	0.763967			1	1
ABHD4	-0.158721	5.52239	0.169319	0.813596	1
ALAS2	-0.158683	5.77893	0.122812	0.774283
PTPRN	-0.158624	5.57717	0.145644	0.795331	1		1
ZNF410	-0.158559	8.5438	0.0774144	0.711393	1	1	1	1	1.0993	0.132
TERC	-0.158548	7.99605	0.0509607	0.644559
ADRA1D	-0.158546	6.30093	0.0811014	0.718923
OR13H1	-0.158482	4.0148	0.148474	0.795467
C6orf15	-0.158443	6.12993	0.148542	0.795467
RN28S1	-0.158436	7.69565	0.196559	0.836828
SPINT4	-0.158321	3.63448	0.0902782	0.729819
ABCA1	-0.158307	4.8378	0.043758	0.618063	4		5	1
OR5M9	-0.158242	4.3537	0.163587	0.810633			1
MIR93	-0.15824	6.56291	0.182515	0.823363
TPPP2	-0.158199	4.81705	0.0706321	0.699537
MUC6	-0.158141	6.027	0.170684	0.813596
FLJ45832	-0.158131	3.73334	0.160984	0.809225
EPHX4	-0.158094	8.13166	0.0408393	0.604895	1				0.1909
ARRB2	-0.15808	8.76992	0.028397	0.545802
OR4D2	-0.158029	4.1187	0.0924402	0.729819
FLJ43390	-0.158011	4.8386	0.30341	0.878865					0.1245
PHAX	-0.157893	8.17545	0.135498	0.784486	12	3	2	1		0.481
SUN2	-0.157875	7.47708	0.0706802	0.699537	1	1			1.2025	0.216
OR5D16	-0.157869	4.45785	0.197872	0.837277			1
KRTAP2-4	-0.157801	6.83101	0.0989654	0.738509
KRTAP2-4	-0.157801	6.83101	0.0989654	0.738509
DRD1	-0.157782	4.54746	0.0794147	0.716218
KHSRP	-0.157782	9.4339	0.0760508	0.708773	2		1		0.6492	0.02
H2AFV	-0.157759	10.2662	0.00638672	0.33497	3	1			0.1555	0.225
FLJ45950	-0.157724	5.81235	0.423057	0.914025
CDT1	-0.157678	8.32744	0.0779882	0.713569	2				0.1015	0.02
RABEP2	-0.157646	7.41456	0.0857639	0.727432
TGFB1I1	-0.157549	7.56516	0.0721017	0.701006
HOMER1	-0.157488	7.61526	0.110402	0.75791	5	2			0.838	0.053
STS	-0.157398	4.73203	0.107969	0.753763	6					0.01
NAMPT	-0.157392	10.2855	0.032712	0.568901					0.1384
PCDHB3	-0.15738	5.67806	0.274873	0.867918	1	1			0.6802	0.037
RAPGEF1	-0.157366	8.31513	0.0167628	0.455742
NUDC	-0.157317	11.0483	0.00910108	0.379234	2
CWH43	-0.157304	4.4701	0.0417475	0.609121	1		1
PRKRIR	-0.157226	9.184	0.0452184	0.624957			2		0.275
ZNF689	-0.157136	7.02599	0.0466138	0.629502
LOC388796	-0.157093	10.125	0.0256686	0.529417
DYNLT3	-0.157052	8.30249	0.248763	0.857219	5	1			1.5778	0.203
SNORD63	-0.156978	7.00457	0.32464	0.885096
UNC93B1	-0.156944	7.88227	0.0458579	0.629094
MYL7	-0.156843	5.47362	0.0869031	0.728373
MYH4	-0.156786	4.11343	0.0762758	0.709038			5	3
TULP1	-0.156784	5.99306	0.0978228	0.737596			2	1
INF2	-0.156724	7.57672	0.0588718	0.664114	1
ATP1B4	-0.156713	5.06643	0.15605	0.802633	1
SNORD41	-0.15669	8.34918	0.3327	0.886728
PRMT8	-0.156648	4.92044	0.11201	0.759014	1		1
OR56A3	-0.15661	5.46381	0.314342	0.882067
AVPR2	-0.156597	5.52132	0.163276	0.810633
RNF212	-0.15655	4.9138	0.173721	0.815283
CYP1B1	-0.156475	4.44992	0.0632276	0.677158	5	1			0.5243	0.03
REG1A	-0.156474	4.63837	0.122153	0.77353	1		2
GLTSCR1	-0.156369	6.65436	0.163352	0.810633
ARID3C	-0.156364	5.61634	0.132469	0.779967
SLC22A12	-0.156351	5.8928	0.110375	0.75791
ZXDB	-0.156324	7.88646	0.0718271	0.70082	4	2			1.5289	0.067
EPS8L1	-0.156318	6.15832	0.102221	0.742639
INSIG2	-0.156237	8.06488	0.124664	0.774283	3	1	2	1	1.2471
SPACA5	-0.156229	4.97407	0.106023	0.749785			1
CD177	-0.156147	5.6963	0.0958969	0.733352
GUSBP4	-0.156084	7.63036	0.145165	0.795226
IL23R	-0.156069	3.56527	0.173172	0.815039	2
RPL7L1	-0.156065	8.63975	0.396171	0.907898	7	1	1
C15orf29	-0.15606	7.01067	0.348782	0.892474	1				0.2009	0.01
SNORD116-18	-0.156	2.79234	0.0473218	0.63314
KIAA0182	-0.155966	8.17986	0.115403	0.762493	3	1	1	1	0.5955	0.052
AGXT	-0.155964	6.36725	0.142348	0.791265			1
NEURL	-0.155956	6.71033	0.258025	0.859463
EPS15	-0.155876	9.29519	0.0497107	0.640536	2	1	2	1	1.0436	0.04
LRRD1	-0.155868	3.77996	0.0839306	0.724442
OR7E13P	-0.155864	4.33566	0.118857	0.76662
SERPINI1	-0.155837	4.32392	0.0485665	0.637765			1	1
CXorf38	-0.155835	6.35196	0.0764639	0.709623	6		1			0.049
IL21R	-0.155818	5.51562	0.125505	0.774283
STOML3	-0.155815	4.37023	0.106556	0.751154	1	1			0.9316	0.096
DLGAP4	-0.155812	8.03889	0.0825603	0.720936	3				0.2972	0.01
CATSPERB	-0.155759	4.01285	0.0982776	0.737596
CDC27	-0.155713	9.20517	0.0851794	0.726252	2		7	1
EMILIN3	-0.155709	5.96966	0.12794	0.77652
FAM19A4	-0.155647	4.93126	0.106698	0.751301	1
DFNA5	-0.15562	4.91791	0.155816	0.802164	1		1		0.1442	0.01
GEM	-0.155603	9.48108	0.143206	0.792725	1		1		0.5028
SERINC1	-0.155548	9.09138	0.190608	0.831769	1		1			0.01
BCL2L10	-0.155542	5.37165	0.0980731	0.737596
BCAR1	-0.155519	7.51565	0.061713	0.671803
MYO1D	-0.155506	5.47451	0.0565877	0.656773	2	1	1		0.4485	0.054
HLA-DOB	-0.155478	4.53863	0.211661	0.843131	1				0.1234	0.012
ZP2	-0.155472	4.43567	0.0904337	0.729819
MPO	-0.155438	5.28337	0.101961	0.742639
KCNA10	-0.155438	5.46101	0.13895	0.787273
PTPRN2	-0.155362	6.24565	0.077638	0.712171
GOLGA6L1	-0.155346	4.65831	0.0765695	0.710008	2		1			0.01
ARL15	-0.155312	6.19933	0.144447	0.794568
MLF1IP	-0.155288	7.56621	0.0838067	0.724442	1		2	2
MRC2	-0.155246	6.10882	0.220887	0.847571
2001-12-01	-0.15523	4.64381	0.146608	0.795467	2
ACTL6B	-0.155206	5.92311	0.118108	0.765863
OBSL1	-0.155188	6.03267	0.0581464	0.663291						0.01
LOC401410	-0.155182	4.52785	0.174064	0.815447
DPP9	-0.155126	8.23407	0.0744444	0.705312	2	1			0.8131	0.112
MED25	-0.155062	7.20552	0.098134	0.737596
LILRB1	-0.154917	5.25406	0.184248	0.825005	1		1
FAM115C	-0.154814	5.7253	0.0567731	0.658235	1
KCND3	-0.154678	5.11406	0.231359	0.85069	8	2
NIPBL	-0.15464	8.61434	0.0724036	0.701209	2	1	14	4	2.303	0.172
IER5	-0.154592	7.91357	0.0205872	0.494956
C3orf55	-0.154477	4.42562	0.157457	0.804091	1					0.01
TFAP2D	-0.154456	4.23958	0.117671	0.765113					0.3598	0.01
POU2F1	-0.154443	8.01765	0.0135669	0.425896	12	1				0.05
BPIFB1	-0.154431	4.9377	0.131138	0.779329
LY6H	-0.154379	6.359	0.0752054	0.707244
IGSF3	-0.154373	6.35722	0.113312	0.760721	2	1			0.1066	0.04
ZC3H15	-0.15437	5.80586	0.181478	0.822648			4	2	0.9167	0.098
C1orf95	-0.154327	5.64252	0.180443	0.820359	3					0.01
LCTL	-0.154311	4.99241	0.0903191	0.729819			1		0.2162
GATAD2A	-0.154295	9.11781	0.11762	0.765079	2					0.01
LMTK3	-0.154281	6.84454	0.162632	0.810568	1				0.1245
TFAM	-0.154238	8.78082	0.150905	0.798918	1		3	1
B4GALT1	-0.154224	7.54065	0.0593252	0.664114	1	1			0.5587	0.02
MAPRE1	-0.154209	11.1586	0.0731006	0.702785	2	1			1.3799	0.115
ZNF606	-0.154185	5.11266	0.0883993	0.729027			1
CEACAM21	-0.154184	6.15303	0.203053	0.839299
BRD4	-0.154181	7.63106	0.12816	0.77692			3	1
CTNNA2	-0.154171	5.00031	0.0381815	0.593177	1	1	2	1	0.9922	0.048
CALML6	-0.154121	5.20124	0.184269	0.825005
TMEM198	-0.154051	6.32963	0.120264	0.769646
UPP2	-0.154002	5.26192	0.0358617	0.585687			1
MDFIC	-0.153995	6.37153	0.154318	0.800787	1		1
SOX7	-0.153921	6.67029	0.0893514	0.729819	1
AVPR1B	-0.1539	4.60762	0.130555	0.779053
EYS	-0.153882	3.88865	0.126829	0.775615	6	1	9	4	0.1968	0.187
CHIA	-0.153849	4.84493	0.0943132	0.731537
MAP1B	-0.153747	4.98634	0.0919945	0.729819	4		9	1		0.01
CRYBA2	-0.153689	6.12206	0.158332	0.804248
AKD1	-0.153681	3.96164	0.223655	0.848566	1		1
C15orf5	-0.153641	4.86875	0.267375	0.86511
AHRR	-0.153613	7.21401	0.0733828	0.703003	3					0.01
C14orf135	-0.153598	9.36931	0.0272876	0.537297	5	2	2		1.1646	0.093
CPEB3	-0.153552	6.60174	0.0485823	0.637765	6	2	1		0.7636	0.1
SLAMF9	-0.153432	5.16008	0.0352628	0.58251
LAMP2	-0.153396	8.3601	0.0811802	0.719021	4					0.02
IGF2BP2	-0.153358	8.35944	0.0715692	0.700784	1		1	1	0.368	0.01
FAM19A1	-0.153352	4.00409	0.305543	0.880169
CHN2	-0.153264	5.5121	0.159622	0.806219	3		3	1	0.4892	0.01
SOX30	-0.153247	4.6853	0.164775	0.811181					0.1378
GCGR	-0.153171	6.69686	0.0954555	0.733352
AKIRIN1	-0.153148	9.35569	0.0231891	0.517506	4	1			1.6737	0.09
RBMXL2	-0.153083	7.10442	0.192302	0.832827	2
MREG	-0.153007	9.09943	0.0437353	0.618063						0.01
KRT34	-0.152944	4.84951	0.133291	0.781
IL4R	-0.152932	7.23854	0.0931923	0.729819
TECTA	-0.152909	5.24423	0.0900562	0.729819			2
SNX33	-0.152828	6.8982	0.117582	0.765079			1
APC2	-0.152826	6.25235	0.121725	0.773005
NPY1R	-0.152796	3.51154	0.174737	0.816235	1		1
BLOC1S3	-0.152784	7.99582	0.0783531	0.714128
FOXC1	-0.152699	7.4343	0.0636615	0.679078	1
GNLY	-0.15267	5.18037	0.13023	0.77829			1
APOA5	-0.152636	5.82336	0.152369	0.800787
DNAJB13	-0.152633	5.36851	0.122497	0.77403			1
CDO1	-0.152627	4.87301	0.143392	0.792781	1		1
C10orf47	-0.152534	6.98964	0.0613294	0.671274
LILRA3	-0.152515	5.30112	0.515736	0.940651
DPPA4	-0.152488	4.38847	0.0811415	0.718923	3		1	1
TRPV3	-0.152485	5.24427	0.0713022	0.700784	1
LYPD1	-0.152475	5.96716	0.0780516	0.713569
MZT2A	-0.152465	9.05198	0.052521	0.649182
FAM49A	-0.152356	5.14241	0.0685978	0.692783	1					0.01
C4orf42	-0.152347	6.38987	0.186083	0.828365	2
DNAH10	-0.152309	5.2653	0.118322	0.765863	1		10	4	0.2625
PNO1	-0.152217	8.85405	0.0433257	0.616125	3				0.1441
STEAP2	-0.15219	7.8944	0.0692638	0.694908	8	3	1		0.9345	0.139
LYSMD3	-0.152076	7.7869	0.290258	0.873356	4	1	2		0.7354	0.03
IL1RL2	-0.152065	4.81822	0.0700843	0.69702			1
EPHA4	-0.151976	5.22703	0.183905	0.824472			2	1
GPRIN1	-0.151958	7.52906	0.108827	0.753899
LIMK2	-0.15194	7.51707	0.0760896	0.708773						0.01
EPN1	-0.151885	7.76531	0.0922239	0.729819
ITGB8	-0.151867	4.48048	0.112939	0.759904			1
PYY	-0.1518	6.06253	0.137172	0.784943
ZNF541	-0.151696	5.5251	0.119432	0.768151
RALGDS	-0.151632	7.68509	0.143367	0.792781	1	1			1.2015	0.123
HLA-DOB	-0.151568	4.60368	0.227257	0.849903	1				0.1234	0.012
C6orf15	-0.151557	6.123	0.17656	0.816868
ANXA8L2	-0.15155	5.56238	0.103749	0.746747
KRTAP23-1	-0.151439	5.8315	0.240191	0.85413
ATF3	-0.151405	5.68441	0.137265	0.784943	1					0.01
CES1	-0.151396	7.3087	0.362159	0.89738			1
DAXX	-0.151362	7.71854	0.0243498	0.526171			2	1
HAO2	-0.151354	4.71462	0.0512953	0.645557
SCARF1	-0.151344	7.24424	0.133935	0.781684					0.1108
MTMR12	-0.151305	8.2145	0.0190937	0.480102	2		2
SLAMF1	-0.151284	4.33877	0.0739796	0.704474	1				0.1574
TEDDM1	-0.151262	4.54326	0.155661	0.802094
CAPZB	-0.151259	9.94881	0.0189621	0.478213	1				0.5155	0.01
DAB2IP	-0.151242	6.97571	0.0968487	0.735318	2	1			0.7544	0.02
IL22RA1	-0.151228	5.45125	0.209984	0.840497
CDC42EP4	-0.151222	6.70574	0.194302	0.833314
RDH12	-0.151187	5.36338	0.287876	0.873052
NR2F6	-0.151162	8.6023	0.0583513	0.663829	1
MUC20	-0.151131	5.47672	0.0875564	0.728742	3	1	1			0.02
BTG4	-0.150997	3.6977	0.154552	0.800787			1	1
ZBBX	-0.150955	3.70432	0.0411327	0.606081			1		0.1292
MIR34A	-0.150866	7.68264	0.125744	0.774302
RUNDC3B	-0.150784	4.68818	0.196815	0.837003	2				0.1974	0.01
TMPRSS11D	-0.150776	4.34117	0.123206	0.774283	1		1
CACNB4	-0.150701	5.40875	0.125161	0.774283	9	4	2	1	0.7358	0.212
ORAI2	-0.150699	7.04655	0.0132801	0.424197	10	1				0.079
MEGF8	-0.150663	6.29038	0.0678784	0.690895	2					0.01
PARD6A	-0.150603	7.21938	0.164047	0.811133
GGT6	-0.1506	6.01946	0.230043	0.85069	1					0.01
LOC100129831	-0.150581	6.10977	0.25705	0.859463
CYBRD1	-0.15055	4.90686	0.179981	0.819823
SERPINA7	-0.150489	3.6532	0.0709502	0.700092
GLP1R	-0.150488	6.07955	0.10511	0.749375
RTP3	-0.15043	4.81525	0.0553163	0.651439	1
C3orf17	-0.150387	9.01121	0.0329844	0.570121	3	2	2	1	0.3375	0.069
PRSS8	-0.150345	5.61267	0.123365	0.774283
NBPF7	-0.150295	4.81198	0.0363621	0.587416
RIMS4	-0.15029	5.89249	0.120087	0.769093	1
LYNX1	-0.150288	6.46238	0.167531	0.812654
ST8SIA1	-0.150256	4.29108	0.166095	0.811783	10	3				0.079
KRTAP10-12	-0.150249	7.75772	0.317185	0.882596
YWHAH	-0.150158	9.67691	0.0243646	0.526171	1	1			0.9966	0.032
SOX8	-0.150153	7.06772	0.188954	0.830849
CCBL2	-0.150151	8.34052	0.112903	0.759815					0.7124	0.044
RNF26	-0.150135	8.1949	0.11389	0.761526
OR1I1	-0.15013	5.53585	0.0657329	0.685372
ZDHHC3	-0.150089	8.68865	0.0605157	0.670086						0.03
CECR1	-0.150085	4.55721	0.153575	0.800787
COG6	-0.150053	8.387	0.0968296	0.735318	1	1	2	1	0.866	0.093
BPIFA1	-0.15	5.06948	0.229309	0.850518
NNT	-0.149988	4.5039	0.102061	0.742639	6	3	1	1	0.7845	0.105
DEFB1	-0.14993	4.11779	0.287493	0.873052
FLJ34690	-0.14989	4.29428	0.0780146	0.713569
PPP1R12A	-0.149887	7.65274	0.104238	0.747362	2	1	1		1.2324	0.03
FOXO3	-0.149862	6.83312	0.418512	0.913088	6	1				0.04
CD300C	-0.149848	6.20147	0.246495	0.856839
ADNP2	-0.149759	8.00867	0.0347142	0.580073	1	1			0.4321
ZNF831	-0.149753	5.45213	0.110811	0.75791	3					0.01
ACOT12	-0.14972	4.64937	0.154027	0.800787	1		1
TMPRSS11B	-0.149638	3.51599	0.0616742	0.671803	5	1			0.8932	0.094
PCSK1N	-0.149543	7.95336	0.148763	0.795467
ATXN7L1	-0.149344	6.15979	0.156453	0.803209	5	1	4			0.03
CD44	-0.149331	8.7285	0.0137935	0.426074	3
C1orf130	-0.149309	5.94471	0.12483	0.774283	6					0.02
SLFNL1	-0.149285	6.31636	0.162299	0.810568
SLC39A14	-0.149276	8.03694	0.0697941	0.695784	3	2			1.0857	0.146
GLRA3	-0.149257	4.10422	0.052781	0.649186	8	1	2		1.0924	0.119
CNOT7	-0.149233	9.97726	0.0407157	0.603871	1		1	1	0.2045	0.133
SCG3	-0.149208	3.65991	0.0715978	0.700784	2	2	3		0.4207	0.04
GPR37	-0.149193	4.71844	0.193405	0.832973	1	1			1.2695	0.214
ANXA8	-0.149069	5.62797	0.0937014	0.730008
RIMS3	-0.149061	6.16561	0.145865	0.795467
LGI4	-0.149041	5.53989	0.224286	0.849049
PEG3	-0.148958	5.39997	0.23738	0.853244					0.39	0.028
NUPR1	-0.14895	5.79562	0.341056	0.890085
ZBTB10	-0.148899	5.72516	0.169129	0.813596	2	1	2		1.1851	0.266
MED13L	-0.148833	8.30596	0.0360726	0.585687	6	1	3	1	1.5907	0.081
RNF11	-0.148775	7.75507	0.0390968	0.597009	2					0.02
FBXL3	-0.148737	9.28026	0.0352814	0.58251			1	1	0.1044
BHMT2	-0.148731	5.99202	0.132379	0.779967	2		1			0.01
UTS2	-0.148727	5.06861	0.304769	0.87973	1
UPP1	-0.148707	9.71367	0.019688	0.485704			1	1
QPCT	-0.148667	4.19728	0.0551238	0.651439
MYO10	-0.148626	9.64631	0.0318454	0.561151	4		1			0.02
SLC5A9	-0.148621	5.00811	0.0541483	0.650348	1	1			0.815	0.042
LGALS14	-0.148511	4.65108	0.05425	0.650348
LOC645261	-0.148492	5.06594	0.194165	0.833314
KLHL30-AS1	-0.148475	4.85715	0.215374	0.844369
CRISPLD2	-0.148437	4.6915	0.169191	0.813596	2
GALNT12	-0.148297	7.10157	0.0551484	0.651439	2	1			1.2919	0.161
TTC28	-0.148293	5.56462	0.38562	0.906012	4	1	1	1	1.2027	0.058
WBSCR28	-0.148271	5.73338	0.125025	0.774283
ETS2	-0.148264	7.42354	0.0592797	0.664114	1	1	1		0.4112	0.047
SNX29	-0.148223	6.77039	0.250309	0.858069	3	2	1			0.05
LY6E	-0.148169	9.57053	0.0914714	0.729819
SPSB4	-0.148007	5.81953	0.177751	0.817364	1		1
LOC441177	-0.147885	5.70807	0.204876	0.839299
TAAR8	-0.147753	4.13439	0.158232	0.804248
ACYP2	-0.147734	5.15763	0.0939107	0.730461	4				1.3259	0.153
DNAH14	-0.147643	3.91712	0.434305	0.916687	6		15
IRF5	-0.147612	6.44174	0.093199	0.729819
DNAJC6	-0.147568	5.7905	0.220243	0.847571	9	2	4	1	0.9826	0.19
INSL5	-0.147541	3.78661	0.191848	0.832273
ARL4C	-0.147515	5.44461	0.0754666	0.707246	1					0.01
ZC3H6	-0.14743	4.82048	0.0912161	0.729819	4		4			0.02
FAM187B	-0.147391	5.74722	0.167498	0.812654
OR4C16	-0.147388	4.14002	0.0876455	0.728742
ST6GALNAC5	-0.147357	5.56875	0.0624258	0.67439	4				0.6501	0.017
PGK2	-0.147308	4.44234	0.209521	0.84045			1
ZNF415	-0.147262	3.8493	0.0962824	0.733876			1
SESN3	-0.147257	4.53315	0.180492	0.820369	2	1			1.4034	0.156
ZNF362	-0.147203	6.52205	0.114247	0.761623			1	1
CACNA2D3	-0.147197	4.8632	0.0582717	0.663829	1				0.1216
FMO9P	-0.147195	4.79212	0.122019	0.773348
NINJ2	-0.147149	6.66425	0.0662264	0.687647
ZNF687	-0.147138	7.53937	0.0896874	0.729819			1
WDR1	-0.147134	9.99625	0.0257346	0.529417	1	1	1	1
KRTAP4-7	-0.14711	8.3135	0.0778271	0.713118
S100A11	-0.147103	10.4651	0.125124	0.774283			1	1
MYBPHL	-0.14709	5.08558	0.145415	0.795282
SCARNA11	-0.147045	6.06125	0.300603	0.877325
MPEG1	-0.147027	5.17834	0.250837	0.858256			1
OR52W1	-0.147014	5.63223	0.199477	0.837572
CDC14C	-0.146894	5.65084	0.437728	0.917802
SAP30L	-0.146796	7.35666	0.123336	0.774283			1
ABCG5	-0.146775	4.7958	0.0841367	0.724545	2	1	1		0.9547	0.079
SLC24A3	-0.146725	5.34376	0.13654	0.784818	1				0.2556
DDIT4L	-0.146651	5.34043	0.0763803	0.709403					0.1378
PLIN2	-0.146622	8.27431	0.0675935	0.690703			2	2
KANK4	-0.146613	5.78742	0.0796681	0.716284	5	1	1		1.2669	0.05
FLG2	-0.146593	4.71897	0.213181	0.84352	3	1			0.4015	0.03
C17orf56	-0.146583	6.76607	0.173886	0.815328
ZNF645	-0.146551	4.09848	0.286777	0.8725
RERGL	-0.146542	4.14158	0.0595517	0.665841
SERPINB9	-0.146519	4.99171	0.107179	0.752066	1		1			0.01
KRT17	-0.146481	6.02858	0.0431251	0.6152
BCL2	-0.146362	6.6497	0.0873425	0.728742	1					0.01
PRTN3	-0.146318	7.23999	0.149454	0.79744
SLC25A21	-0.146314	5.15324	0.3096	0.881887	1		2			0.01
IFI35	-0.146313	6.0452	0.128532	0.77692
LOC613206	-0.146295	5.79144	0.186944	0.829503
DEFB104A	-0.146244	4.01869	0.188019	0.830244
DEFB104A	-0.146244	4.01869	0.188019	0.830244
PDYN	-0.146196	4.7138	0.0755875	0.707375
SUMO1	-0.146179	9.40119	0.0617301	0.671803	1				0.1509
HMGA1	-0.146085	9.25512	0.10941	0.756068			1	1
GDF7	-0.146067	6.95852	0.23817	0.853244	2	1
LRFN3	-0.145979	6.92858	0.191675	0.832273
FRAT1	-0.145965	6.21482	0.096373	0.733988
FADS6	-0.145917	6.02689	0.156101	0.802633	1				0.1338	0.02
EYA2	-0.145893	5.59226	0.241433	0.854265
FAM53C	-0.145851	7.82135	0.0351854	0.58251	1
PDE11A	-0.145849	4.656	0.19291	0.83297	6		2			0.03
FBXL14	-0.145827	6.79465	0.127528	0.775741
ST6GALNAC5	-0.145785	5.50231	0.0582067	0.663748	4				0.6501	0.017
DLEU2	-0.145745	8.40217	0.326427	0.885096
CMC1	-0.145706	6.49761	0.28569	0.8725	4
IQSEC1	-0.14567	7.34815	0.149954	0.798195	2	1	1		0.5047	0.064
TUBB4A	-0.145576	5.90101	0.0915516	0.729819
SHISA3	-0.145559	4.87592	0.284571	0.872161					0.1517
CHAF1B	-0.145545	8.52426	0.0530203	0.649186
DNAJC11	-0.145538	9.02922	0.0578329	0.662211	1	1			1.2073	0.115
MLC1	-0.145449	6.00471	0.183417	0.823793
C6orf15	-0.145411	6.16691	0.246336	0.856692
MUC12	-0.145406	4.73182	0.230293	0.85069
SNORD32A	-0.145397	9.03969	0.340866	0.890025
XRCC4	-0.145379	8.19989	0.164544	0.811181	2	1	2		0.3257
KIAA1522	-0.145345	6.28937	0.0880355	0.728742
SOX2	-0.145332	5.72617	0.138579	0.787157	3	2			1.2135	0.047
SNORD28	-0.145327	10.4409	0.269134	0.865439
KAZN	-0.145312	5.46412	0.0945171	0.731754
PVRL3	-0.145307	7.32267	0.151458	0.799374	2		3	1
CELA1	-0.145299	5.47409	0.0840297	0.724534	1
ARL1	-0.145295	9.22231	0.131732	0.779555	3	1	1		0.4107	0.04
EPHB6	-0.145242	5.98858	0.193767	0.832985
CSMD2	-0.145206	5.13511	0.190218	0.831332	3		1		0.2869	0.03
MEIS3P1	-0.145168	7.06548	0.0707085	0.699537					0.9404
CDX4	-0.145159	4.18405	0.116432	0.763554			1
SNORD113-3	-0.145102	3.41719	0.0544469	0.650348
SPANXN5	-0.145101	4.5005	0.16259	0.810568			1	1
KIAA0825	-0.145099	4.4346	0.235707	0.853079						0.03
NR1D2	-0.145071	6.51292	0.190538	0.831769	3	1	2		0.8767	0.03
CSNK1G2-AS1	-0.145048	6.17423	0.057743	0.661847
CIDEB	-0.145035	6.15712	0.266983	0.865029	1				0.2316
IGLJ3	-0.145008	6.84907	0.335642	0.886844
ST3GAL1	-0.144981	8.4068	0.0535304	0.650022	2
UPK1A	-0.144963	5.82996	0.175912	0.816868
RGS16	-0.144923	6.4927	0.0538635	0.650022	3	2			0.1714	0.05
DSCR4	-0.144903	4.79607	0.213435	0.843678			1	1
NTRK3	-0.144866	4.65673	0.269857	0.865439	6	1	1
CLEC10A	-0.144862	5.06706	0.11657	0.763554
ANO7	-0.144787	6.3927	0.207725	0.839299	2	1			1.2768	0.16
OR1S2	-0.144781	4.06876	0.15485	0.80104
ST3GAL6	-0.144719	4.53557	0.118583	0.76662	3		1
OR4K13	-0.144717	4.21542	0.0659005	0.685645
RBP2	-0.144714	5.26534	0.217694	0.846122	1		2		0.1221
GYPE	-0.144672	4.72014	0.19168	0.832273
ARHGAP6	-0.144669	4.78123	0.0507593	0.644212	1		1
KIF25-AS1	-0.144606	5.7736	0.185093	0.826721
FAM111B	-0.144603	8.84916	0.23596	0.853079	3	1	1		1.331	0.182
SCN11A	-0.144554	4.58065	0.0826262	0.720936	1	1	6	1	0.5056	0.03
APOC1	-0.144549	6.09525	0.265131	0.864756
ZFHX2	-0.144528	5.76079	0.213082	0.84352	1		3	1	0.4163	0.03
CADM4	-0.14445	7.65442	0.0826067	0.720936	3				0.4	0.03
GPR161	-0.14445	7.29987	0.0637026	0.679078	2	1			1.3625	0.202
LOC646999	-0.144443	5.03177	0.107662	0.752461
C1orf68	-0.144439	6.37411	0.169568	0.813596
LEFTY1	-0.144349	6.60844	0.243639	0.855761
RRP7A	-0.144301	9.47964	0.0140661	0.426902	4					0.04
APOF	-0.144293	4.28213	0.13764	0.785024	1				0.2453	0.02
NFIC	-0.144239	8.64813	0.153436	0.800787	1
PVRIG	-0.144206	6.80983	0.211109	0.842315
KRTAP20-3	-0.144114	4.23782	0.0813673	0.719367
MUC19	-0.144075	4.41997	0.0365734	0.587416			6	2	0.1317
TERF2	-0.144052	9.00635	0.0251663	0.527302	1	1	5		1.3221	0.2
BTC	-0.144045	5.00377	0.107205	0.752066	2				0.1297	0.01
STAU1	-0.144005	9.96338	0.0278652	0.540191	4	1	3	1
DAXX	-0.143975	7.74798	0.0344029	0.579702			2	1
ZNF154	-0.143933	5.66416	0.264333	0.864756
ITGAE	-0.143897	5.93589	0.066427	0.687895	1	1			0.8483	0.108
PTCHD4	-0.143881	4.53236	0.249248	0.857764
SMCHD1	-0.14388	9.66675	0.0981573	0.737596			1		1.5225	0.052
ASTN2	-0.143832	5.94777	0.0995654	0.738814	1					0.01
KU-MEL-3	-0.143818	4.4366	0.109939	0.757813
TBC1D2	-0.143718	6.21148	0.0840973	0.724534
OVCH1	-0.143715	4.56335	0.0935648	0.729819			2
HOXD1	-0.143708	6.72969	0.113695	0.761359	1
C7orf31	-0.143705	6.03278	0.0375763	0.59027	2		3		0.1755	0.01
ADH4	-0.143613	4.16223	0.177852	0.817406
PTBP1	-0.143587	10.7278	0.0262757	0.533671					0.4279
HIST1H4F	-0.143575	6.16675	0.168865	0.813596
MTF1	-0.143572	7.97855	0.112819	0.759815	3				0.1306	0.069
OR3A1	-0.143563	4.8604	0.153911	0.800787
KLHL5	-0.14356	7.35954	0.0820501	0.720936	1	1	2		0.6405	0.129
FKBP6	-0.143557	4.54076	0.288716	0.873164
FERMT1	-0.143492	8.94426	0.0538819	0.650022	1		3	2		0.01
CDA	-0.143457	5.42809	0.147947	0.795467
CHRNE	-0.143431	5.85755	0.230866	0.85069
ZNF500	-0.143395	6.68433	0.0535358	0.650022
KCNG4	-0.143375	6.09616	0.16731	0.812633	1
LOC100131726	-0.143368	5.42032	0.141443	0.789551
ADRB3	-0.143295	5.41232	0.282355	0.870592	2				0.12	0.01
IFNB1	-0.143275	3.7659	0.1204	0.769799
CIZ1	-0.143231	10.0658	0.144745	0.794655
ZNF524	-0.143215	7.04339	0.134439	0.782429
ZNF473	-0.143072	7.34263	0.0738814	0.70433	1		1	1
RFNG	-0.143071	7.63797	0.108583	0.753781
TAF9	-0.143055	8.91319	0.0322647	0.56526	1		2	1
GLUL	-0.143029	8.3259	0.0249224	0.526171	2	1	1		0.2593	0.03
CNTNAP5	-0.143028	4.34231	0.169842	0.813596			1	1
BCR	-0.142909	8.04049	0.171377	0.813596			1	1
PLGLA	-0.142886	3.99533	0.074823	0.705419
VSNL1	-0.142739	4.28371	0.150965	0.798918	1	1
FRMPD2	-0.142727	4.50511	0.0898162	0.729819			3	1
FRMPD2	-0.142727	4.50511	0.0898162	0.729819			3	1
AFAP1L2	-0.14272	4.81222	0.202786	0.839299	2	1	1		0.7949	0.097
TXNDC3	-0.142648	3.86263	0.107514	0.752294			1	1
BPIFA4P	-0.142648	4.35154	0.14486	0.794655
PADI4	-0.142621	5.24738	0.152948	0.800787	1
LOC388387	-0.142603	5.83475	0.254972	0.859064					0.2022
C14orf101	-0.142589	7.57094	0.106162	0.749805	2		2		0.1897
MIR130A	-0.142569	4.20984	0.155579	0.802094
TMEM133	-0.142557	5.86687	0.40578	0.9099	1
KLF1	-0.142544	6.93587	0.276034	0.867918
FBXL8	-0.142515	7.24436	0.0232341	0.517814	1		1
NIPAL1	-0.142462	7.72285	0.139185	0.787822	10					0.02
PDPK1	-0.142432	7.80891	0.275383	0.867918	1	1	1		0.2534	0.136
C20orf195	-0.142431	6.17586	0.0851634	0.726252
PCDHA6	-0.142407	5.54486	0.205938	0.839299	1		1	1
FHDC1	-0.142384	4.96294	0.119197	0.767508	2		1			0.01
MLLT1	-0.142216	8.36777	0.123454	0.774283			2
SLC25A25	-0.142199	7.0237	0.0315511	0.560437	2	1	1		1.0807	0.146
B3GAT3	-0.142137	6.83959	0.313137	0.881887
RTN4R	-0.142052	7.38934	0.272425	0.867005
IGKC	-0.14205	7.44351	0.0795585	0.716284
PHC1	-0.142038	8.25374	0.148934	0.795467	2				0.3666	0.01
MRGPRX3	-0.141974	4.31514	0.342717	0.890309
TRIM62	-0.141965	6.63409	0.0555753	0.651477
[truncated: 19,944 more rows]

## Sheet: NCI-H727
id	fold	expr	pval	qval	3utr_6m	3utr_7m	cds_6m	cds_7m	miR-SVR	Targetscan
CHMP2B	-1.27704	7.92527	4.64236e-10	2.20525e-06	5	2	1	1	2.2413	0.324
RBMS1	-1.07639	7.01029	4.48036e-06	0.000955006	4	1	1		1.6282	0.21
PAPD5	-0.974965	7.40024	5.51483e-09	9.25096e-06	7	3	1	1	0.6887	0.374
VPS26A	-0.9571	8.96781	2.84412e-08	2.43072e-05	2	2	2		1.597	0.362
ABCE1	-0.938468	9.28858	1.10391e-09	3.05892e-06	4	2	2	2	0.6404	0.07
GNAQ	-0.911318	8.84383	7.60271e-09	1.14912e-05	10	4				0.01
CASP6	-0.880278	7.29581	2.46454e-06	0.000625511	3	1			1.292	0.165
KDR	-0.874689	8.09662	1.07179e-09	3.05892e-06	1		3	1	0.1575	0.01
CDK6	-0.871971	8.11193	1.67162e-08	2.09611e-05	6	5				0.108
TRIP13	-0.862182	9.01871	2.28112e-11	3.13763e-07	2	2			1.8359	0.147
EXOSC3	-0.85862	8.43887	4.05646e-07	0.000177481	2	2	1	1	0.6705	0.136
G3BP1	-0.853254	11.2244	4.73187e-12	1.57344e-07	10	4			2.5253	0.323
GNAQ	-0.824104	8.7291	2.52544e-09	5.59839e-06	10	4				0.01
SC5DL	-0.81187	9.8363	4.47331e-09	8.26369e-06	3	2	1		0.3792	0.05
YIPF5	-0.808756	9.78232	2.83077e-11	3.13763e-07	9	2	1	1	1.774	0.104
CMIP	-0.803465	8.42427	2.24765e-09	5.33849e-06					1.8976	0.327
CDC42EP3	-0.803091	8.88051	8.72409e-11	7.25233e-07	5	4	1		2.683	0.456
CCDC43	-0.802485	8.23884	5.75392e-10	2.39162e-06	2	1			1.2675	0.24
CRLF3	-0.795217	8.49518	1.05824e-09	3.05892e-06	2	2	1		2.0649	0.27
RBMS1	-0.794924	8.34135	3.50159e-08	2.79457e-05	4	1	1		1.6282	0.21
ACSL4	-0.789754	8.05908	2.46639e-07	0.000120606	4	2	1		2.2257	0.06
THUMPD1	-0.778726	7.89489	2.10939e-08	2.26263e-05	6	3			1.4686	0.11
EMP1	-0.759147	8.64243	4.53646e-08	3.2459e-05	3	3			2.109	0.163
LRIG3	-0.72598	7.93403	2.29136e-08	2.30886e-05	2	1			1.8042	0.203
RPS6KA5	-0.707743	8.07812	6.91092e-07	0.000247099	1		1		1.244	0.186
APOOL	-0.705029	8.10959	6.92255e-06	0.00126477	1		4	2		0.119
RRBP1	-0.699616	8.59871	3.07266e-10	1.88015e-06			21	18
RDH10	-0.696622	9.79911	3.39254e-10	1.88015e-06			1	1
GPR125	-0.683657	8.82642	2.83482e-07	0.000133309			3	2
LANCL1	-0.678464	8.64002	1.76504e-08	2.09611e-05	7	2			1.603	0.07
EIF5B	-0.673115	10.0896	3.61381e-08	2.79457e-05	2		8	4		0.01
NPEPPS	-0.669189	9.68606	1.84979e-09	4.73148e-06	5	2	2		2.5649	0.301
PAK3	-0.666804	8.11798	1.76187e-08	2.09611e-05	1	1	1		1.1523	0.236
FKBP5	-0.662519	8.47058	5.42906e-08	3.53975e-05	3		1		1.2328	0.046
NFKB1	-0.661815	8.07096	9.44656e-08	5.92674e-05	1	1	3		1.3502	0.22
GEM	-0.655427	8.31928	3.0393e-06	0.000696984	1		1		0.5028
YWHAB	-0.652277	11.3018	8.66361e-10	3.05892e-06	8	1	1	1	1.8111	0.242
SEC23A	-0.65072	8.32816	3.17981e-09	6.60844e-06	2	1	1		1.746	0.204
KLHL24	-0.646875	7.68377	6.61427e-07	0.000244375	3	2	1	1	0.4801	0.286
PKP2	-0.640535	9.1199	6.12359e-09	9.69626e-06	2	2			1.388	0.201
CHML	-0.639087	8.3881	1.97868e-08	2.19317e-05	5	1	1	1	0.6067	0.198
FNIP2	-0.634582	8.53405	1.24324e-07	7.12763e-05	4	2			0.9991	0.03
MARC1	-0.633184	7.23544	4.74361e-08	3.28614e-05
NFE2L2	-0.631454	9.56437	3.93443e-08	2.97336e-05					1.842	0.197
BMPR2	-0.626783	7.8797	1.61752e-06	0.000451983	7	2	2		0.1799	0.183
CCDC86	-0.621479	8.39003	6.757e-07	0.000246905	1	1			0.996	0.124
ADD3	-0.619574	10.1182	4.21776e-09	8.24995e-06	3	2	2		2.2178	0.125
ESD	-0.612829	9.59725	3.39744e-06	0.000753144			1	1	1.2799	0.209
PCDHB16	-0.604725	6.47254	9.74868e-06	0.00159775
SDAD1	-0.60339	8.53209	1.60206e-06	0.000451454	5	2	4	1	1.2028	0.199
EGR1	-0.594321	8.41615	1.06762e-05	0.00166669	1				0.2217	0.01
LIMS3	-0.592111	9.13934	2.6331e-08	2.43072e-05	1
LIMS3	-0.592111	9.13934	2.6331e-08	2.43072e-05	1
RPL7L1	-0.589817	9.45881	1.42985e-06	0.000413437	7	1	1
ISOC1	-0.584597	8.27697	1.76539e-07	9.03119e-05	3	2			2.1213	0.215
CDCA7L	-0.58318	10.0364	4.58791e-08	3.2459e-05	1	1			0.1135	0.02
CTBP2	-0.578858	9.13735	1.56043e-07	8.23609e-05	4	1			1.5159	0.111
NLN	-0.578232	7.59546	5.16912e-08	3.43767e-05	8		2			0.03
TFDP2	-0.578125	8.51235	2.77311e-06	0.000649375			4	2		0.049
ADAM10	-0.576794	9.48922	6.55755e-08	4.1933e-05	4	2	2
SLAIN1	-0.57282	7.00994	7.50492e-06	0.00134169	1	1			1.1275	0.033
EFR3A	-0.570927	9.53808	2.8509e-08	2.43072e-05	3	1			0.5389	0.03
GALNT1	-0.568123	8.42855	5.60042e-07	0.000224368	4	2			2.1002	0.189
NR4A2	-0.567883	8.48116	3.32548e-06	0.000742141	2	1	1	1	1.3409	0.103
DDIT4	-0.566448	7.19343	8.32427e-06	0.00141674
ACTN1	-0.565999	9.99266	1.93118e-08	2.19317e-05	2	1	1		1.4333	0.2
SESN3	-0.565841	8.43413	7.6541e-06	0.00134664	2	1			1.4034	0.156
CAPN2	-0.565636	9.94014	1.71866e-08	2.09611e-05	1	1	4	2	0.5549	0.036
IL6ST	-0.563241	8.1558	2.77228e-05	0.00345257	10	1	3			0.079
PERP	-0.562343	9.76194	1.59738e-08	2.09611e-05	2	1			1.2974	0.248
GPR180	-0.561658	8.36501	6.45581e-07	0.000241201					1.7231	0.07
DTWD1	-0.561517	5.67248	0.000672177	0.0291031			4	2
PRPF4	-0.558748	9.51304	2.27398e-08	2.30886e-05	3	1	1		0.8139	0.109
PDK4	-0.556305	9.65628	4.43403e-08	3.2459e-05	2	1			0.7904	0.035
TES	-0.556111	10.4652	5.56415e-09	9.25096e-06	1	1			1.1058	0.17
SPOP	-0.553242	9.07825	1.39577e-07	7.60857e-05	5	2	1	1	1.899	0.057
FRMD3	-0.550469	7.69255	8.60454e-07	0.000294967	4	2			1.7548	0.194
ZFP1	-0.547737	7.01573	1.02757e-05	0.00162709	5	1	1	1	0.6141	0.04
YME1L1	-0.544581	10.4778	1.69504e-08	2.09611e-05	2		7	2	1.1195	0.06
STS	-0.543937	7.646	2.57698e-07	0.000124188	6					0.01
PCDHB4	-0.543792	5.33844	0.00121443	0.0431434	1		1
CEP55	-0.541152	9.02711	1.36385e-06	0.000397812	1		5	1	0.318
SOAT1	-0.539668	7.82999	2.7416e-06	0.000649132	5	1			0.3569	0.02
FAM129A	-0.536009	6.70028	8.70031e-07	0.000295207	4	1	1		0.1221	0.061
C16orf80	-0.532	9.84034	2.97216e-06	0.000686322	1	1	3		1.0583	0.1
MKNK2	-0.530499	8.56871	1.31792e-07	7.30389e-05	1				0.1806	0.021
BBX	-0.529043	8.44194	2.36918e-05	0.00311383	12	1	2	1	0.5759	0.079
ROCK1	-0.528797	8.25791	2.6247e-06	0.000643387	4	1	7	3	1.2004	0.108
ZNF678	-0.527782	6.48708	0.000124109	0.0098493	1	1	1		0.283	0.109
ZNF280C	-0.52633	6.46526	0.000213868	0.0141102	4		3		0.3065	0.03
SH3KBP1	-0.524203	8.80327	2.38935e-06	0.000615897	5	2	2		2.3495	0.097
DDX21	-0.520979	9.64324	1.33753e-06	0.000397103	2	2	7	2	1.4065	0.163
ZBTB41	-0.52031	7.21636	5.15886e-05	0.00548059			5	2	0.1551	0.02
PHAX	-0.518725	7.60211	5.97095e-05	0.00593428	12	3	2	1		0.481
FCHO2	-0.518665	7.3844	1.23427e-05	0.00188266	2	1	1		1.2301	0.114
DDX18	-0.51788	10.5136	8.19855e-07	0.000283977	4	1	3	2	0.5576	0.03
TSPAN13	-0.515949	9.64724	4.21219e-07	0.000181901	1	1			0.8976	0.136
RSL1D1	-0.515363	10.3514	1.12437e-07	6.62309e-05	3		5			0.01
LYRM1	-0.514529	8.0473	6.38327e-05	0.00627978	1	1	1		0.531	0.047
HOXC10	-0.513039	7.55483	1.53771e-05	0.00227749	2	1			1.0176	0.115
OTUD6B	-0.511648	8.8451	2.62069e-06	0.000643387	2	1	1		1.3116	0.22
ELL2	-0.507294	8.4879	8.89348e-07	0.000295726	3	1	4		0.3529	0.02
NFIA	-0.504273	6.52263	0.000111532	0.00915718	12		2			0.059
TAOK3	-0.502842	7.53296	6.65142e-06	0.0012356	3	1	2		1.7021	0.216
CPM	-0.502796	5.9604	7.68665e-07	0.000269049	10	3	1		0.6675	0.269
SNX9	-0.500948	8.23377	1.15482e-06	0.000355555	3	1			0.952	0.183
ASUN	-0.499329	9.93891	6.87255e-07	0.000247099
RNU4-2	-0.495739	5.62807	0.0233473	0.2276
CAMK2N1	-0.495177	10.3419	2.39165e-07	0.000118697	5	4			4.0047	0.263
PIP4K2A	-0.494432	8.48093	3.16963e-06	0.000716983
UXS1	-0.494265	8.82405	3.9723e-07	0.000176116	2		1			0.02
RNF128	-0.492479	8.69267	2.02393e-06	0.000534125	3	1	1		1.6887	0.121
TMEM123	-0.491795	10.4956	1.0349e-07	6.37269e-05	2	1			0.935	0.169
ZNF326	-0.491653	8.5574	5.44628e-06	0.00109096	1		1		0.2265
CEP170	-0.491409	6.56933	9.46593e-05	0.00809155	4	1	4		1.6327	0.141
NBEAL1	-0.489887	6.94186	8.61957e-05	0.00758248	3		8	3
NF1	-0.489788	7.72715	0.000480335	0.0235925	6	2	4	1	0.9447	0.07
NF1	-0.489788	7.72715	0.000480335	0.0235925	6	2	4	1	0.9447	0.07
SERP1	-0.489581	9.25354	1.35665e-06	0.000397812	3	2			2.2984	0.155
CAB39	-0.489485	9.91945	2.75016e-08	2.43072e-05	1	1	4	2	1.2119	0.03
LRRFIP1	-0.487172	9.12832	6.18179e-07	0.000236272					0.8701	0.112
SMARCC1	-0.486144	9.84805	2.36187e-08	2.30991e-05	2		1		1.284	0.12
MYO9A	-0.485319	7.61146	3.21468e-06	0.000722261	10	1	9	3	0.3534	0.105
ARL6IP6	-0.485178	7.89901	1.00547e-05	0.00161517	4	1			1.5588	0.04
GOLIM4	-0.482617	10.2455	1.458e-06	0.000417944	1		3	3	0.3211
RPS6KB1	-0.482385	8.78415	5.35539e-07	0.000217168	4	3	2		1.6017	0.319
ETS1	-0.48123	8.31374	7.8278e-06	0.00136543	2	2	1		1.2949	0.252
TMOD3	-0.478962	8.97394	4.10302e-06	0.000885934	4	1	1		0.9714	0.123
GPN3	-0.477679	9.11954	6.92091e-05	0.00652586			3	2
GLUL	-0.477476	9.54482	6.38029e-07	0.000241088	2	1	1		0.2593	0.03
OXR1	-0.476839	6.41887	0.00178564	0.0539543	3	1	2		1.0572	0.088
ALKBH1	-0.47658	7.2549	2.47551e-05	0.00321545	1
RPL7L1	-0.476089	10.7569	3.06671e-06	0.000698454	7	1	1
ARHGAP1	-0.472897	9.9525	1.59854e-05	0.00232456
ABI1	-0.47204	8.60376	7.58961e-06	0.00134239	1	1			0.6404	0.026
ERI2	-0.470572	7.39368	0.000160457	0.0117782	1	1	3	1	1.2155	0.192
SEC14L1	-0.470506	7.64698	6.8468e-05	0.00652586	1	1	1		0.9462	0.144
ZBTB10	-0.468316	8.01026	1.99185e-07	0.000100353	2	1	2		1.1851	0.266
TDG	-0.468074	7.83752	0.000174957	0.0124044	1	1	2		0.6505	0.02
ATRX	-0.467423	7.72831	0.00220455	0.0606333	6	2	12	5	0.6185	0.04
ZNF615	-0.466592	6.80845	0.000632037	0.0277996
UTP20	-0.465487	8.6154	2.44874e-06	0.000625511			13	3
FGF9	-0.465255	7.73198	8.71823e-05	0.00762891	3				0.1264	0.01
ELL2	-0.464472	9.40475	3.61035e-08	2.79457e-05	3	1	4		0.3529	0.02
CHORDC1	-0.462486	9.84651	0.000224803	0.0147495	1		1			0.01
FERMT1	-0.462438	9.25077	4.52607e-07	0.00019295	1		3	2		0.01
BPIFB2	-0.460701	8.39609	9.92553e-06	0.00160997
CCDC112	-0.460457	6.31355	0.00580225	0.109273	1		6	3
MAP1B	-0.458824	8.66907	2.63144e-06	0.000643387	4		9	1		0.01
ARSJ	-0.458821	7.98107	9.45898e-06	0.00156483			3	3
GALNT12	-0.457915	7.28376	8.10283e-06	0.00140306	2	1			1.2919	0.161
VCAN	-0.457478	10.0449	1.75587e-07	9.03119e-05	1		6		1.3133	0.056
MATN2	-0.455876	7.96404	1.09514e-07	6.62101e-05	3	3	1		3.0188	0.389
TC2N	-0.455738	6.15403	7.6971e-05	0.00699336	4	1	1		1.0098	0.04
MIS12	-0.455159	8.42702	8.48768e-05	0.00748627	4	1	1	1	1.1791	0.08
PTMA	-0.454883	12.073	5.21113e-06	0.00106814	2	2			1.9614	0.09
ANKRD11	-0.454355	6.79301	0.0301321	0.259304			7
PIK3R1	-0.453419	8.19308	1.19657e-06	0.000363411	6	2	2	1	0.4928	0.12
SYT13	-0.452987	10.8086	7.84303e-06	0.00136543	5	1	1			0.048
GINS3	-0.452667	7.45312	3.53013e-05	0.00417737	2	1			0.658	0.076
SGK3	-0.451751	7.1655	8.84223e-07	0.000295726	6	1	1	1	1.0553	0.151
PTMA	-0.450776	12.0664	2.75255e-06	0.000649132	2	2			1.9614	0.09
GPR125	-0.450189	8.00893	0.00041642	0.0217568			3	2
TBL1X	-0.448897	7.72473	2.25419e-05	0.00302244	3	1			0.3188	0.081
ADD1	-0.447627	8.83909	1.30672e-06	0.000391451	2	1	1		0.7571	0.097
PGAP1	-0.446753	8.26962	0.00017881	0.0125439	9	2	1		0.2201	0.06
ZFP36L1	-0.444942	7.42018	2.6372e-05	0.0033343	3	2			2.6624	0.167
RBL2	-0.444614	8.69717	1.21061e-05	0.00186367	2	1	2	1	1.4923	0.134
JOSD1	-0.444313	8.59383	1.84845e-06	0.000495684	1	1				0.02
RFX7	-0.44408	6.98182	6.99786e-06	0.00127155	5	1	1	1	0.9863	0.086
PDZD8	-0.443922	10.0513	5.00698e-07	0.000208115	3		2	1
RHOBTB3	-0.441141	8.86658	5.56673e-05	0.00569553	4	1			0.8348	0.04
ARG2	-0.440428	7.81492	2.30732e-05	0.00305669
MGLL	-0.439679	6.7225	3.01075e-07	0.000135288	2	1			0.7285	0.178
NCOA1	-0.439556	7.18529	0.000240196	0.0155155	2	1	1	1	1.3308	0.212
SPAST	-0.436986	8.57451	8.17789e-06	0.00140306	2	1	3		1.0337	0.071
SOX4	-0.436968	8.69388	9.22626e-07	0.000303754	6	4			3.1232	0.23
FRK	-0.436571	8.30865	0.00044925	0.0226684			2		0.2558
PCDHB13	-0.436347	6.43249	0.00319306	0.076661
AKR1B10	-0.435215	8.56374	0.00150863	0.0484685			1
DNAJC11	-0.43367	8.12731	2.70756e-06	0.000649132	1	1			1.2073	0.115
LIMS1	-0.433286	9.73234	9.80146e-07	0.000313383	10	1			0.1317	0.125
RFC1	-0.432445	6.67588	0.338216	0.713421			7		0.117
TSPAN5	-0.430975	8.19263	6.64166e-06	0.0012356	2		1	1		0.01
CCDC88C	-0.430243	7.54007	0.00829902	0.132038
TAF4B	-0.430111	6.2664	0.000416451	0.0217568	2	1	1	1	0.3105	0.03
EEA1	-0.42961	8.33515	0.000108618	0.00893998	6	1	9	3	0.7048	0.03
DEGS1	-0.429361	8.11478	5.2681e-06	0.00106814	3	1	1		0.9111	0.02
FAM45A	-0.426276	8.8688	1.12129e-06	0.000350428			1	1	0.6391	0.221
PLEKHA2	-0.425849	7.10989	0.000101457	0.00847646	4	2	1		0.6746	0.188
DUSP19	-0.424942	5.29155	0.00250642	0.0655216	4	1	1	1	0.1469	0.03
PBX1	-0.424874	8.67462	1.13532e-07	6.62309e-05	7	2			0.3626	0.06
MYCBP2	-0.424665	8.02688	1.07938e-06	0.000341824	1	1	9		1.2457	0.124
POF1B	-0.424413	6.97949	0.000530664	0.0251568	4	2			2.0232	0.186
B4GALT6	-0.424248	5.82631	0.000372783	0.0203543	3		1			0.03
PCDHB14	-0.423723	7.17251	8.42586e-05	0.00746839
CNR1	-0.423395	5.95089	0.0017804	0.0539521	2	1			0.6561	0.03
CAMK2D	-0.422855	8.28939	7.73835e-05	0.00699336	5	1	2		0.9651	0.04
DTL	-0.422511	8.83321	1.90086e-06	0.000505659	3	1	1		0.3319	0.073
ZFP106	-0.421627	7.89847	9.78621e-06	0.00159775	7	1	4		0.2184	0.126
SGTB	-0.421483	7.13621	0.0011814	0.0425149	5					0.03
PTMA	-0.420344	8.21062	0.000172236	0.0123165	2	2			1.9614	0.09
KPNA4	-0.418724	7.77273	0.000302239	0.0179269	3	1	1		0.2035	0.03
EBF1	-0.41713	6.82764	2.32416e-05	0.00306679	4	2			2.2646	0.18
TROVE2	-0.416878	8.39525	9.33295e-05	0.0080191	1	1			0.4714	0.058
C8orf37	-0.41613	7.25214	0.000569348	0.0260802	4	1	1		0.526	0.03
ZNF724P	-0.415967	9.1006	0.00698999	0.120208	1		1
MAPRE1	-0.415539	11.6989	5.05956e-08	3.43348e-05	2	1			1.3799	0.115
PLA2G12A	-0.414577	8.2521	1.08668e-05	0.00168852	4	1			1.3965	0.321
ZFHX3	-0.414235	8.50349	9.33902e-07	0.000304452					0.7852	0.098
PHACTR2	-0.413353	7.24016	8.44495e-05	0.00746839	7		4	1		0.049
ABHD3	-0.412653	8.67029	3.09842e-05	0.00378781	1	1			1.1757	0.125
EPB41L4A	-0.411909	5.57375	0.000578321	0.0262709	1	1	4	2	0.2329	0.02
HIPK1	-0.411653	7.16775	0.000201388	0.0134999	3	2	2		1.6371	0.097
TMEM2	-0.410974	9.02012	6.46013e-06	0.00121363	1	1	3	1	0.5986	0.03
MED13L	-0.410854	9.35384	2.89063e-07	0.000133499	6	1	3	1	1.5907	0.081
TMEM131	-0.410635	7.99372	6.52356e-05	0.00634273	1	1	9	4	0.5763
MYO10	-0.409319	7.66274	2.48792e-05	0.003219	4		1			0.02
SWAP70	-0.408183	8.75785	5.89203e-07	0.000230496	3	1	1		0.5952	0.05
NPEPPS	-0.407552	9.36755	2.84643e-07	0.000133309	5	2	2		2.5649	0.301
TBL1XR1	-0.407406	10.3366	5.15148e-07	0.000211478	6	2	1	1	0.6644	0.05
MYO1D	-0.406709	9.18541	9.80213e-06	0.00159775	2	1	1		0.4485	0.054
MAP3K7	-0.405837	7.96661	8.35078e-06	0.00141674	2	1	1	1	0.139
MARCH11	-0.405512	5.33055	0.0383367	0.292849
JPH1	-0.405167	8.19699	6.70283e-06	0.00123824			2
GLYR1	-0.403525	8.93839	1.76018e-05	0.00248007	2	2	1		1.7806	0.114
SCAMP1	-0.402743	8.76957	0.000173484	0.0123526	1					0.01
RFT1	-0.402322	6.4683	0.105397	0.459295
PTP4A1	-0.401032	9.12694	1.57304e-05	0.00230426	2	1			0.6434	0.04
CYP1B1	-0.400132	8.90511	9.25412e-05	0.00799268	5	1			0.5243	0.03
ETV5	-0.399652	7.73172	6.02326e-06	0.00116964	3	1			1.4068	0.04
LMBR1	-0.39934	8.96162	7.56334e-06	0.00134239	2	2			0.4829	0.063
IPO7	-0.399118	10.3923	1.04258e-05	0.00163528	4	2	1	1	1.4856	0.05
MARCH8	-0.39905	6.40183	0.000431299	0.0220394	2		1	1		0.01
GAS2L3	-0.398384	9.46843	3.81699e-06	0.000831452			6	1
UNC13A	-0.398033	9.14953	1.23029e-05	0.00188266	4	2	2		0.52	0.079
SMCHD1	-0.397452	10.1892	2.48308e-06	0.000625511			1		1.5225	0.052
ZC2HC1A	-0.397362	7.33081	0.00212058	0.0591556
SOX2	-0.397179	9.34118	0.000505292	0.024386	3	2			1.2135	0.047
C5orf28	-0.396879	6.94796	0.00107155	0.0397228	2	1			1.2014	0.032
TOMM20	-0.395832	8.3708	0.000927829	0.0360844	2	1			0.396	0.135
ARHGAP28	-0.395771	4.94237	3.13056e-05	0.00379917	1		3	1
ATOH8	-0.395257	6.3212	4.16209e-05	0.00477234
CEP57L1	-0.392777	5.5561	0.00344805	0.0804476
ZNF681	-0.392608	6.89123	0.00793945	0.128324	4	1	2	1	0.8578	0.03
IPO11	-0.391739	8.47998	0.000206662	0.0137438	1	1	2		1.2351	0.097
FAM82B	-0.391351	8.13802	0.00437271	0.0937468	2	1	3	2	0.7436	0.103
SPOCK1	-0.391036	8.39295	0.000139883	0.0107422	3	1			0.815	0.079
CPT1A	-0.390976	9.14647	2.38042e-06	0.000615897	4	2	3	1	1.1417	0.077
ERVK3-1	-0.389833	9.6212	6.03997e-06	0.00116964
IRAK1	-0.389745	9.2706	1.56639e-05	0.00230426	2					0.01
SUZ12	-0.389675	10.3482	6.08528e-06	0.00116964	1		6	2	0.1319
RAB34	-0.389212	8.88677	1.52838e-07	8.19705e-05
ERGIC2	-0.389173	9.90915	0.000230685	0.0150406					0.1935
SERINC3	-0.388838	11.4629	1.30777e-07	7.30389e-05	3	2	1			0.199
SAV1	-0.388684	8.24932	0.000297078	0.017767	5		1		0.2816	0.04
FAM105A	-0.388154	9.00682	1.12763e-06	0.000350428						0.02
PLK2	-0.387362	9.16577	0.000543601	0.0253874	2		5	2
ARHGAP35	-0.386536	8.80971	7.33882e-05	0.00674118						0.01
TDGF1	-0.386189	9.80115	0.000847689	0.0341665	1					0.01
ZBTB2	-0.38578	7.43804	5.97854e-05	0.00593428	3		1		0.1942	0.01
RNF217	-0.385278	5.81752	0.00230334	0.062214	9	1	1		1.3263	0.236
FAM208B	-0.38472	8.67962	6.92719e-05	0.00652586
LBR	-0.383893	10.1046	2.07352e-06	0.000542903	2	2			0.876	0.18
ZCCHC9	-0.38377	7.50198	0.00057237	0.0261253	1		4	1	0.1497
SRPR	-0.382829	10.6263	1.5227e-06	0.000432761			2	2
AHCTF1	-0.38277	8.7824	0.000112863	0.00922098			9	1
YES1	-0.379943	8.4205	4.77564e-05	0.00520654	2	1				0.03
PNPLA4	-0.379738	8.35592	0.000198668	0.0133727			1	1
SLC7A1	-0.379526	9.13581	0.000198506	0.0133727	3	2	1		0.4981	0.07
PRMT5	-0.379441	9.9762	1.02442e-05	0.00162709
LGALS8	-0.379323	7.98887	0.000182675	0.0126998	3	1			0.6308	0.03
SMAD5	-0.379242	8.84965	3.17942e-05	0.00384444	6	1	1	1		0.05
EXOC5	-0.379196	7.48986	0.00543705	0.105956	5	2	1		0.3453	0.06
FAM126A	-0.378903	6.81585	0.00622747	0.113528	4		1
LRRC58	-0.378502	8.67805	2.82664e-06	0.000657282	11	1				0.102
PCDHB8	-0.377837	5.82877	0.00352313	0.081468
XRCC2	-0.377816	8.23309	3.86581e-05	0.00451039	7	2			0.9959	0.052
FLJ32742	-0.377012	4.85707	0.113504	0.474945
U2SURP	-0.376922	9.14963	1.01818e-05	0.00162709						0.159
IKZF5	-0.376249	8.12341	0.00128964	0.0445309	4	2	1	1
IKZF2	-0.376218	6.11293	9.5604e-05	0.00813049	9	4			0.3756	0.171
C11orf54	-0.376212	10.0417	6.34345e-05	0.00625912	1		1		1.2572	0.269
CAMSAP2	-0.375931	8.30517	0.000204011	0.0136046
NOP14	-0.375168	9.58574	4.43516e-06	0.000951471	2		2
RBM47	-0.374967	9.71397	5.75089e-07	0.000227653	1	1			1.2631	0.098
LSM2	-0.3742	7.76613	0.000911919	0.0357792
LSM2	-0.3742	7.76613	0.000911919	0.0357792
LSM2	-0.3742	7.76613	0.000911919	0.0357792
LOC646214	-0.373877	5.46383	0.00531587	0.105204
LOC100288884	-0.373326	5.54777	0.0285435	0.252293
PLK4	-0.372353	7.9493	0.00205111	0.0580295	1	1	5	1	1.2143	0.127
CDC37L1	-0.371176	6.77378	0.00534978	0.105401	1		4	2	0.1356
MTR	-0.370651	7.06068	2.1831e-05	0.00293897	8	2	3		0.1297	0.06
SUV420H1	-0.37062	9.22865	1.25052e-05	0.00189874	2		6	4	0.2361
PIWIL4	-0.370424	6.64902	0.000167384	0.0120997			1		0.1439
CHD7	-0.369963	9.28437	6.44163e-06	0.00121363	1	1	7	5	1.2645	0.205
MATR3	-0.369694	10.1163	8.74573e-06	0.00146875	5	2	1		2.5931	0.305
CAPZA2	-0.369599	10.1281	1.38903e-05	0.00208054	2		2	2	0.3194
LARP1	-0.369569	9.8637	3.51441e-05	0.00417361	4		4		0.4604	0.039
NADKD1	-0.369566	7.84912	0.00225024	0.0611815						0.077
TCP1	-0.369089	11.9419	9.59749e-07	0.000309841			4	2
SPPL2A	-0.368419	9.33797	3.75031e-05	0.00439103					1.2587	0.137
CHN1	-0.367842	8.86589	1.04247e-05	0.00163528			3
JARID2	-0.367579	7.90322	6.91345e-05	0.00652586	3		6	2	0.5081	0.02
TMA16	-0.367471	7.92069	0.000767861	0.0320363
NR2F2	-0.366879	8.67192	3.27384e-05	0.00394426	2		1		0.444	0.01
ANK3	-0.366548	7.11962	5.94254e-05	0.00593428	3	1	18	5	1.4098	0.127
SEPP1	-0.366489	8.34774	0.00313007	0.0757506	1		1	1
NAA15	-0.366413	9.12001	2.74386e-05	0.00343678	4	1			0.8394	0.03
ACSL1	-0.366016	5.00508	0.0019719	0.0573086	1		1		0.3871	0.01
TLE4	-0.365817	6.39404	0.00108511	0.0400023	1	1	1	1	0.1628
DUSP6	-0.365726	9.96974	0.000282009	0.017146	1				0.1535	0.01
CELF1	-0.364817	10.2443	1.93551e-05	0.00267681						0.156
DGKH	-0.364539	6.75563	5.50147e-05	0.00568121			3	1
LIN28B	-0.364489	5.27422	0.00104746	0.0390471	2		2	1		0.01
KPNB1	-0.36444	11.1477	4.71642e-07	0.00019852	2		1	1	0.1197	0.01
HBB	-0.364282	5.96637	0.0156155	0.184509
RDH11	-0.363784	9.54651	5.17416e-06	0.00106814	3	1			1.1786	0.105
TBC1D30	-0.363452	6.50537	0.000588192	0.0265647	1		3			0.02
USP32P2	-0.363357	6.62794	0.041207	0.303506
DKC1	-0.362662	10.5592	6.09536e-07	0.000235678	3	1	2	1	0.8343	0.151
FBXO5	-0.362436	8.8002	0.000473765	0.0234429			3	1
NAMPT	-0.361955	9.78005	5.05283e-06	0.00105671					0.1384
B3GNT1	-0.361678	7.34291	0.000538117	0.0251694			1		0.8687	0.043
SH3D19	-0.361048	8.43378	9.90315e-05	0.0083367	1		4	2
DGKE	-0.360642	6.25887	0.00056326	0.0259282	10		2			0.059
PDCL	-0.3604	7.75494	0.00129723	0.0446173	1	1			1.1107	0.06
CBLB	-0.359961	8.18858	3.11269e-05	0.00379132	4	1	1	1	2.5157	0.23
AMD1	-0.359464	9.24222	5.51942e-05	0.00568209	1	1	1		1.0708	0.068
ITGA2	-0.359165	8.2495	9.52547e-05	0.00812156	8		2	1		0.04
FAM84A	-0.35912	8.90366	3.43156e-06	0.000755671	8	1				0.03
GLB1	-0.359074	8.1747	0.000185083	0.0127684			1	1
KLHL4	-0.359069	5.45866	0.00111109	0.0406778	3
CHRNA5	-0.359013	8.59886	0.00019002	0.0129745	1				0.1395	0.01
HSPA4L	-0.358684	7.75801	0.000666241	0.0288838	1	1	2
CDH7	-0.35844	7.17397	0.00056315	0.0259282	2	1
TNRC6B	-0.357911	8.16436	5.6395e-06	0.0011229	29	4	5			0.228
ZNF426	-0.357463	6.09327	0.00509216	0.102996	1		1	1	0.1545	0.01
TFAM	-0.357412	9.01233	8.22466e-05	0.00733207	1		3	1
PUS7	-0.357175	8.40379	0.000432145	0.0220394	2		4		0.2494
TBC1D15	-0.356957	10.3159	6.46024e-05	0.00631771	2	1	1	1	0.78	0.04
ARL5A	-0.356663	8.86364	4.61943e-05	0.00506593	3	1			0.9851	0.13
CTNNAL1	-0.356525	8.27077	5.67496e-05	0.00577572			3	1
STIM2	-0.356373	9.82137	1.7983e-06	0.000494192	3	2	4	2	1.2008	0.09
GLUL	-0.355452	8.97664	1.40931e-05	0.00210145	2	1	1		0.2593	0.03
AOX1	-0.355364	5.26453	0.00205845	0.0580918			1
DTWD2	-0.355338	7.30863	0.000476566	0.0235115	1	1			0.2828	0.02
NBEAL1	-0.354547	7.48368	0.0066928	0.11809	3		8	3
TXNDC15	-0.354538	8.39603	5.24813e-05	0.00554003	6	2			1.3618	0.215
DNAJC13	-0.354515	7.66532	0.00020416	0.0136046	3	1	6	2	1.4795	0.185
EBNA1BP2	-0.354458	10.0079	0.000433858	0.0220713
LOC100132167	-0.354355	6.27767	0.00642727	0.115712
LOC100132167	-0.354355	6.27767	0.00642727	0.115712
FAM210B	-0.354315	8.57019	4.45183e-05	0.00497528
ASAP1	-0.354262	9.16886	0.000182388	0.0126998	6	1	3		1.3393	0.088
KIF2A	-0.354199	9.05831	1.62312e-05	0.00234661			3	2
DUSP1	-0.353806	10.0892	1.99825e-05	0.0027457
CPEB3	-0.35371	7.08497	0.00115365	0.0417879	6	2	1		0.7636	0.1
PCK1	-0.353681	5.97719	0.00625217	0.113792	2				0.1607	0.01
TMEM71	-0.353678	6.73083	0.0173121	0.195643
VRK2	-0.353233	7.89263	0.000509406	0.0245134	5	1	6	1
EIF2AK2	-0.352599	10.2348	5.77377e-05	0.00580028	13	2	4	3	0.2	0.01
AKAP10	-0.352139	8.09837	0.000105047	0.00868423	2	2	2
PTMA	-0.351986	13.3539	2.74303e-06	0.000649132	2	2			1.9614	0.09
CAMSAP1	-0.351953	7.17646	0.00163884	0.051265	1		1		0.3862	0.01
DDX31	-0.351947	7.11951	0.000679623	0.0293111	6		5			0.01
CSDA	-0.351631	8.91194	0.000365708	0.0201333	3	1			1.6219	0.085
PTMA	-0.351595	13.7047	3.96706e-05	0.00461233	2	2			1.9614	0.09
ZNF644	-0.350807	8.16753	0.000421884	0.0218512	1		11	1	0.6799
MAP2	-0.349993	7.23984	0.000381213	0.0206115	5	1	5	1	1.2499	0.157
PTER	-0.349319	7.77437	5.15476e-05	0.00548059	1	1			1.2918	0.075
CWC27	-0.348732	8.14487	0.00176964	0.0538864	1		4	1
DIS3L	-0.348656	8.81438	2.53318e-05	0.00322733	2		4	1	0.1248	0.01
NLGN1	-0.348337	5.82319	0.00592628	0.110405	3		3		0.7852	0.01
COMMD8	-0.347122	7.64997	0.00216746	0.0600884
HOOK1	-0.347067	8.62652	0.000292847	0.0176089	3	1	2	1	0.4379	0.012
SNORD1B	-0.34702	4.74311	0.0146771	0.17923
KAT6B	-0.346844	8.03529	0.000265518	0.0165357						0.189
IRAK4	-0.346793	7.27938	0.000570321	0.0260857	3	1	1	1	0.1867	0.041
KRR1	-0.346758	9.51777	0.000582378	0.0264192	2	1	1		0.9504	0.129
RAB39A	-0.346399	8.86862	9.38068e-05	0.00803934
XIAP	-0.346366	8.41726	0.000958163	0.0369615	11	3	1	1		0.109
FAM63B	-0.345894	5.92092	0.00320583	0.0767567	7	2			2.0994	0.214
YAE1D1	-0.345435	9.65227	0.00154683	0.0491733
C2orf29	-0.345169	10.1729	7.4484e-06	0.00133878	2	1	1		0.6662	0.082
RNF133	-0.344878	6.00802	0.00639423	0.115595
RAB33B	-0.344606	7.88763	0.000118393	0.00955537	4	2	1		0.9422	0.02
GCLM	-0.344484	8.1227	0.000158851	0.011712	6		2	1	0.4448	0.02
F2R	-0.343794	6.17821	0.000374906	0.0204189	2	1	2		0.9853	0.076
TMX4	-0.343437	8.4955	1.82767e-06	0.000495684	3	1
LIPN	-0.342906	3.86224	0.0298293	0.258102
VPS54	-0.34287	8.26302	0.000242861	0.0155514			5	1
GAB1	-0.342349	7.18113	0.00198003	0.0573519	6	1	4		0.3603	0.02
C21orf91	-0.342019	6.0498	0.00203578	0.0579073	3		1			0.02
APOB	-0.341923	8.32414	4.98306e-05	0.00537976			9	1
GCLC	-0.341902	10.1373	3.34893e-05	0.00400571	1
MCM9	-0.341516	5.88948	0.0019292	0.0564698			2
C18orf54	-0.34131	6.48351	0.00431853	0.0933072	3		1			0.03
ADNP2	-0.341309	7.39839	0.000569415	0.0260802	1	1			0.4321
ZNF462	-0.341074	8.93178	9.18024e-06	0.00153398	9		5		0.6309	0.02
KPNA6	-0.340885	8.54472	5.23408e-05	0.00554003	7	1			1.0134	0.196
RSRC1	-0.340771	9.4809	0.000335626	0.0192418	2	1	2		0.1184	0.01
NAMPT	-0.340073	9.29287	4.45878e-05	0.00497528					0.1384
NR1D2	-0.340061	8.68518	0.00014969	0.0113975	3	1	2		0.8767	0.03
MPP7	-0.338979	7.55952	7.28481e-05	0.00672634	5	2	2		1.1841	0.05
ETV1	-0.338152	9.61878	1.36771e-05	0.00205788	8	3			1.21	0.09
ST8SIA4	-0.33791	6.09561	0.000186998	0.0128472
FAM115A	-0.337614	7.70458	2.17062e-05	0.00293405	4	2			1.499	0.133
MYBBP1A	-0.337461	8.30071	0.000126151	0.00996383			1
MIR181A2	-0.337281	5.06912	0.0241259	0.231125
FLRT3	-0.337012	8.44694	0.00140941	0.0464995	3		3		0.2704	0.01
LOC100132167	-0.33689	6.12746	0.00657863	0.117043
BSPRY	-0.336787	7.77404	5.37058e-06	0.00108232	1	1			0.7177	0.129
ZBED4	-0.336761	7.88522	4.80205e-05	0.00521822			4	2
RYBP	-0.336731	8.15371	0.0034688	0.080717	5	1			0.8422	0.04
AKIRIN1	-0.336626	10.0624	6.35196e-06	0.00120695	4	1			1.6737	0.09
NIP7	-0.336564	9.78011	0.000128705	0.0100463	2				0.1289	0.01
RAPGEF5	-0.336343	7.47258	0.000182942	0.0126998	3	1	5			0.02
SMG1	-0.336034	9.4612	4.61938e-06	0.000978366	5	2	2		0.3819	0.07
HEY2	-0.335841	6.21323	8.01027e-05	0.00719885					0.4101
RAI14	-0.335593	8.15905	0.000384884	0.0207763	2	1	4	1	0.5418	0.064
ZNF30	-0.335211	6.32312	0.00782942	0.127348			1	1
GSN	-0.335049	8.75699	1.20219e-06	0.000363411					0.9809	0.108
CALD1	-0.334856	6.81502	0.000411999	0.0217568			4
HFM1	-0.333516	4.97685	0.00130337	0.0447142	2	1	5	2
NRCAM	-0.333277	7.0456	0.000503832	0.024386	3	1	2	1	1.0212	0.113
LOC100132167	-0.332975	6.43691	0.00132254	0.0450125
UGP2	-0.332687	9.33785	8.69489e-06	0.00146763	2		2
HMGB1	-0.332589	11.6679	6.91968e-06	0.00126477	1	1	3	1	1.2701	0.149
FAM217B	-0.331682	6.53253	0.00281716	0.0708058
KIAA1239	-0.331534	6.78675	0.000243196	0.0155514	2		2	1
NOX4	-0.330966	5.33859	0.0107722	0.151907	2					0.02
SVOP	-0.330662	6.55189	0.0070089	0.120208
MPV17L	-0.330544	6.68584	0.00639644	0.115595	1				0.1814	0.01
MPP6	-0.330236	9.4468	5.96286e-05	0.00593428			1	1
RASA2	-0.330125	6.45587	0.00432924	0.0933892	2		3	1
NIPBL	-0.330035	8.40818	0.00055051	0.0255308	2	1	14	4	2.303	0.172
KHDRBS3	-0.329944	9.00009	9.24492e-05	0.00799268	2	1	3		0.7724	0.01
BEND6	-0.329807	5.02237	0.00572464	0.108658	1	1	1	1
LSM12	-0.329452	9.74864	0.000177442	0.0125006	2	1			1.4609	0.177
JAG1	-0.329074	10.5857	5.16976e-06	0.00106814	2	1	1		0.6228	0.046
ACAP2	-0.328451	8.56187	1.63115e-05	0.00234801	4	2	4	2	0.3251	0.06
HOOK3	-0.327896	7.41236	0.00266487	0.0681109	14	2	3			0.128
ZDBF2	-0.327805	6.51714	0.00819184	0.130902	1		10	1		0.01
SULT1C2	-0.327625	5.52983	0.0154022	0.183436
CSNK1E	-0.327363	8.41358	1.68542e-05	0.00241567	2	1			1.2727	0.126
NEUROD1	-0.327086	9.65384	0.000177297	0.0125006	1		1		0.2435
WRN	-0.327034	6.9484	0.000411826	0.0217568			2	1
KLHL14	-0.326886	7.12202	4.25336e-05	0.00481064	1
SOS2	-0.326713	8.13005	0.000532582	0.0251694	5	1	1		2.118	0.111
NFIB	-0.326252	6.79872	0.00867004	0.134957	10	3			0.8515	0.227
TNPO1	-0.326233	9.92633	7.73956e-05	0.00699336	4	1	2		0.3272	0.184
IQGAP2	-0.325911	8.2189	0.000170136	0.0121926			2
LSM12	-0.325504	9.77726	0.000157137	0.0116895	2	1			1.4609	0.177
GTF2A1	-0.325355	9.61358	4.44968e-05	0.00497528
OR7C2	-0.324831	5.31117	0.00934097	0.140876
SRFBP1	-0.324739	7.94188	0.00206784	0.0580982	1		6	1
ATF7IP2	-0.324441	5.43366	0.0349267	0.278576	3		2	1	0.1073
IPO8	-0.324361	10.0234	4.51575e-05	0.005022	1		1
PRODH	-0.32431	8.17273	0.000101879	0.00849047
PLIN3	-0.324278	8.33361	1.94007e-05	0.00267681	2				0.224	0.02
MLF1IP	-0.324126	7.51338	0.000623848	0.0275854	1		2	2
IGFBP5	-0.323405	10.78	2.05998e-05	0.00281451	3	2			0.179	0.094
LRIG1	-0.323277	7.26616	0.000992881	0.0376028	1	1	2	1	0.8876	0.149
MYC	-0.322937	8.31899	0.000986116	0.0374747			1
FMR1	-0.32293	8.70781	0.000309289	0.0182349	4	2			1.2872	0.409
HSPH1	-0.322693	9.71024	0.00054768	0.025435	1		7	1	0.1375
GEMIN5	-0.322479	7.85832	0.00175961	0.0536303			4	1
ELF2	-0.322319	7.55846	0.00230724	0.0622224	3	1	1	1	1.5569	0.087
AMMECR1	-0.321936	8.98359	1.15468e-05	0.00178583	10	3			1.3439	0.204
KIF5B	-0.321136	10.6109	7.66275e-05	0.00699336	3	1	4	1	0.8335	0.03
SMURF2	-0.321086	7.14098	0.000729651	0.0308351			1	1
ZMAT3	-0.320526	7.22142	0.00354343	0.0816317	7	1				0.079
TMTC3	-0.320445	8.62227	0.000823189	0.0335039	3		3	1		0.01
CIB2	-0.320105	5.79015	0.000967234	0.0371887	1	1			1.128	0.191
ATRX	-0.319383	7.99525	0.000762818	0.0319059	6	2	12	5	0.6185	0.04
MARCH1	-0.319261	6.17804	0.00359688	0.0822522	4		2	1	0.1395	0.184
MGC70870	-0.319149	6.52863	0.00309541	0.0752952					0.9565
KPNA5	-0.319091	6.90378	0.0072767	0.12295	8	3	2	1	0.2582	0.03
ZC3H15	-0.319061	9.43349	6.46778e-05	0.00631771			4	2	0.9167	0.098
CDCA7	-0.319027	7.75864	0.000370475	0.020295	1		1
MAL2	-0.319002	11.2312	2.58861e-06	0.000643387					0.4544	0.144
OR52K3P	-0.318684	5.59794	0.201006	0.592467
HELB	-0.318405	6.75372	0.00111903	0.0408004	1	1	3	1
ADRBK2	-0.318207	6.70307	0.00185327	0.0548754	1		3		0.2343	0.05
NUDT4P1	-0.317991	10.3381	9.80321e-05	0.00829457					0.2093
ASF1A	-0.317608	8.71755	0.00587468	0.109755	1					0.01
ARID1A	-0.317424	8.16554	0.000121452	0.00973137	2		1		0.3397	0.02
CHRM3	-0.317256	7.08355	0.00478425	0.0992877	4	2	2
FAM169A	-0.317024	7.04913	0.00573863	0.108792	6					0.01
NEFM	-0.317008	8.11651	0.0052421	0.104943	1		1		0.346
THUMPD3	-0.316722	8.78742	0.000276277	0.017009	3	1	1	1	0.5842	0.02
SNORA33	-0.316542	6.44172	0.116727	0.480847
HSPA13	-0.31633	8.60612	0.000563758	0.0259282	3	1	2		1.1161	0.04
KIAA1958	-0.316162	7.3548	0.000888122	0.0353674	10	3			0.1173	0.01
NUFIP1	-0.31594	8.1975	0.000430528	0.0220394			1
SNRNP27	-0.315238	9.39487	0.00223906	0.0611776	3	1			1.1633	0.183
USP6NL	-0.315159	7.75869	0.000302987	0.0179269	1	1	2	1	1.4323	0.249
DDX10	-0.315062	8.96714	0.0024627	0.0649919			5	2
SBNO1	-0.314918	9.78289	5.26378e-06	0.00106814	2	1	5	2		0.099
CTH	-0.314654	6.02231	0.00379592	0.0855942			1			0.174
THUMPD2	-0.314267	8.36343	0.00107825	0.0398783	1	1	1	1	0.7389	0.104
LOC221442	-0.314262	4.58658	0.209133	0.600804
CERKL	-0.313769	7.36582	0.0010207	0.038394	3		1		0.1381	0.02
SPRY2	-0.313614	8.2182	0.000771942	0.0321662					0.1336
RBPJ	-0.31348	8.95444	0.000236478	0.0153581	6	1	1			0.073
DPY19L1	-0.313369	8.31313	0.00250432	0.0655181	3	1	1		0.8125	0.147
HPGD	-0.312897	7.53652	0.00179793	0.0541651	3		1	1	0.1694	0.01
KLHL5	-0.312635	9.33437	0.000271895	0.016856	1	1	2		0.6405	0.129
IGF2BP1	-0.312469	9.23244	4.75302e-06	0.0010003	2		2			0.02
ZMAT4	-0.311747	5.87699	0.00337083	0.0793958	1	1	1		0.2434	0.02
ABLIM1	-0.311536	9.46349	6.01412e-06	0.00116964	6	1			0.3702	0.04
ERAP1	-0.311384	8.28035	0.000510199	0.0245161	2	1	2		0.1024	0.05
MCMBP	-0.311275	9.98556	1.60088e-05	0.00232456
SESN2	-0.311218	7.23776	0.000705988	0.0301355	1
TCOF1	-0.311031	8.05561	5.74723e-05	0.00579112	2	1	1	1	0.2528	0.01
PGRMC1	-0.310656	10.438	2.50738e-05	0.00322418	1	1			0.896	0.036
ZNF286B	-0.309595	6.26391	0.0119447	0.16073						0.01
APPBP2	-0.309594	8.15052	0.00136535	0.0457981	3	1	2	2	0.903	0.059
KDM1A	-0.309418	10.617	6.15435e-06	0.00117612			1	1
KIF21A	-0.309416	8.69918	0.000196773	0.0133232	1		8	3	0.2803
PLEKHM2	-0.309359	8.75014	4.12065e-05	0.00474117
RGS17	-0.308775	8.30023	0.000148025	0.0113153	3	1	2		0.2355	0.243
TCP11L2	-0.308718	8.25603	0.00162699	0.0511349			1
MRPL47	-0.308703	10.1554	0.00313008	0.0757506			2	1
TBC1D9	-0.308555	6.82595	0.00274314	0.0696298	2	1	1	1	0.8662	0.049
BARD1	-0.308269	7.45916	0.000828322	0.0336305	2		3	2
XBP1	-0.308102	10.838	2.69458e-06	0.000649132	1		1
MARCH5	-0.308028	8.56384	0.00034882	0.019626	2	1			0.9726	0.052
STK3	-0.307997	6.43432	0.000747455	0.0314613	1		1		0.8115	0.129
RCAN3	-0.307939	8.77111	6.47883e-05	0.00631771	1		1
INHBE	-0.307808	6.25151	0.00311984	0.0756681
FRMD4B	-0.307791	7.82842	0.00149661	0.0483159	4	1	2	1	1.3206	0.176
RNPEPL1	-0.307566	7.9025	7.09475e-05	0.00661228
USP28	-0.307565	8.56129	0.000337447	0.0192669	2		2	1	0.2632	0.01
WWTR1	-0.307437	8.54185	0.0018094	0.0543259	3	2			0.1254	0.05
C2orf15	-0.307336	7.38288	0.0236534	0.22884	1				0.7813	0.047
NOC3L	-0.307066	7.24398	0.0059506	0.110603			1
POLR2M	-0.306898	9.29456	0.000832904	0.0337341
FAM83B	-0.306555	6.40097	0.0048914	0.100525			6
FOXN2	-0.30645	7.40582	0.00127913	0.0443982	3		3	3
KRAS	-0.306354	10.2037	5.72497e-05	0.00578622	3	1			0.1109	0.023
UGDH	-0.306288	10.8565	2.74878e-05	0.00343678	1		3	1
E2F7	-0.306276	9.0486	0.00017007	0.0121926	1	1	2	1	0.5761	0.049
PRKD1	-0.306225	8.47529	0.00027646	0.017009			1	1
ERBB3	-0.306131	8.66878	3.36512e-05	0.00401064						0.025
SNORD77	-0.306089	5.26342	0.13135	0.500992
MAP7	-0.306026	9.32399	0.00101752	0.0383185	1	1			1.2025	0.129
C10orf58	-0.306003	9.28254	0.000569132	0.0260802					0.8621
PBRM1	-0.305694	9.14492	0.000184388	0.0127469	1		5	2		0.01
HIST1H3J	-0.305595	8.6591	0.0181353	0.19935
FAM175A	-0.304914	6.21141	0.0117492	0.159078	4	1	5	1
ZNF480	-0.304914	8.7033	0.000512318	0.024547	11	1	1	1	0.3379	0.04
RALA	-0.304638	9.36733	0.000213414	0.0141082			1	1	0.1402
SLC5A3	-0.304393	8.12407	0.000135686	0.0105089	6	1	1			0.03
EXOC5	-0.30438	9.65196	0.000314616	0.0183859	5	2	1		0.3453	0.06
AGPS	-0.304343	10.2643	6.65469e-05	0.00643261	3					0.028
AKR1C4	-0.303579	6.70453	0.00540392	0.10595
ATG14	-0.303312	7.84323	0.00136094	0.0457574	4	1	1			0.05
TUBA1A	-0.30315	8.26206	0.00139031	0.0462768
OTUD7B	-0.30277	7.49719	0.00032942	0.0190171	4	2	1		1.6043	0.068
CSNK2A2	-0.302502	9.18341	0.00033771	0.0192669
SPOPL	-0.30249	9.27224	0.000819683	0.0334431	6	2	1	1	1.8164	0.257
KLF13	-0.302387	7.37728	0.000331763	0.0191192	4	1			0.5357	0.163
DGKZ	-0.302163	8.41476	0.000225333	0.0147495
VIP	-0.302136	9.33722	0.00168644	0.0522624	2		1		0.8254	0.01
TGIF2	-0.302046	6.90257	2.2922e-05	0.0030488	2	1			0.79	0.11
SHROOM3	-0.301634	6.91096	0.000191633	0.0130578	1		2
SLC25A37	-0.301612	8.47154	0.000135896	0.0105089	3	1			0.1148
ZNF702P	-0.301538	7.71394	0.00291672	0.0725283
ZCCHC14	-0.301515	7.82849	6.82424e-05	0.00652586	1		2
PRRC2B	-0.30099	9.36054	0.000317179	0.0185032						0.04
DIAPH2	-0.300933	7.76658	0.000660801	0.0286853	7		5		0.1092
ZNF711	-0.300806	5.27072	0.00519236	0.104261			4
HMGXB4	-0.300694	8.65727	0.000189992	0.0129745	8	4	4	2	0.8865	0.05
ACSM3	-0.30037	7.08797	0.00956551	0.142697			2
STK17B	-0.300092	8.40443	0.000522937	0.0249479	3					0.02
SP4	-0.300016	7.93114	8.20331e-05	0.00733207	2	1	1		1.2499	0.151
SLC25A21	-0.29947	6.59252	0.0107419	0.151603	1		2			0.01
CACNA1H	-0.299197	7.90132	0.000245642	0.0156777
RASA1	-0.299076	8.21913	0.00059299	0.0266101	6	1	3	1		0.01
KIAA1586	-0.298758	7.83803	0.00657796	0.117043	1	1	2	1	1.145	0.182
CD44	-0.298733	9.36189	0.000300561	0.0179108	3
KIAA0040	-0.298375	5.46476	0.0267698	0.24495					1.0818	0.121
PDS5A	-0.298303	9.23678	4.27207e-05	0.00481542	3	2	4		0.8784	0.111
LRRCC1	-0.298178	7.02883	0.0240872	0.230878	4		6	1
PHIP	-0.298065	9.08862	4.55126e-05	0.00502786	1	1	6	1	0.7046	0.237
RASSF5	-0.298033	6.80611	5.38264e-05	0.00561076	3				0.8752	0.159
NMNAT2	-0.297738	8.36983	0.000297639	0.0177686	3	2	1		0.7368	0.133
APEX1	-0.297326	10.8253	8.1858e-06	0.00140306			1
TP53INP1	-0.296966	6.60917	0.0180194	0.198855	4	1			0.8169	0.107
APC	-0.29656	6.89957	0.00327448	0.0778292	10	3	9	2	1.3391	0.148
BTBD7	-0.296109	7.45883	0.00292059	0.0725283	4	1	6	2	0.1179	0.093
SNORD27	-0.296102	9.33939	0.0469399	0.320778
ADNP	-0.295138	9.67539	0.000114397	0.00932335	2		5
ANKRD50	-0.295097	6.34313	0.0199258	0.209089	4		5	1	0.2056	0.02
TMLHE	-0.294976	4.5532	0.00741595	0.124292	1		1
PKI55	-0.294597	7.71663	0.000498701	0.0242085
ARHGEF38	-0.294431	6.5047	0.0508104	0.33213	2		3	1
CDC14A	-0.294395	6.31366	0.0107454	0.151603	7		6
GPRIN3	-0.294262	7.28943	0.000975816	0.0372631	4	1			0.4692	0.058
PRKX	-0.294232	6.90845	0.000127411	0.00999212	7	1			0.1834	0.04
SNORD14E	-0.29423	7.43199	0.16594	0.551066
POU2F1	-0.294192	8.28018	0.00115579	0.0418196	12	1				0.05
MTA2	-0.294024	10.2294	7.30047e-05	0.00672634			1
ACOX1	-0.29396	8.14191	0.000375194	0.0204189	5		2	1		0.03
AKAP5	-0.293736	5.32045	0.0313153	0.264974	10	3	1		0.531	0.089
AHCTF1	-0.29339	8.53336	0.000246288	0.0156888			9	1
RRP7B	-0.293387	6.57231	0.0239785	0.23068
BRCA2	-0.293379	7.54807	0.00126617	0.0440868	1	1	30	9	0.1724	0.02
IL18	-0.292782	4.26795	0.0134291	0.171484	2		1		0.4471	0.023
TXNIP	-0.292679	10.6166	0.00781336	0.127233	1					0.01
ATAD5	-0.292674	8.72392	0.00045941	0.0229944			17	2
FAM200A	-0.292604	6.27775	0.045987	0.318005	1				0.1012	0.01
NRN1	-0.292603	6.06437	0.00707253	0.120789	1	1	1		1.281	0.225
KIF3A	-0.292513	7.42054	0.00472115	0.0983631	2	1	5	2	0.3843	0.068
ADD2	-0.291297	6.52474	0.00623779	0.113654	1		1	1
ARNT2	-0.291097	7.93721	0.000169969	0.0121926	2					0.01
FTL	-0.29102	10.8125	0.000951093	0.0367314
EMP2	-0.290841	9.03367	8.87217e-05	0.00772296	5	1	1		0.1718	0.073
ZCCHC11	-0.289751	8.01848	0.000501661	0.0243167	2		5	3	0.8045
INPP1	-0.289367	9.3138	0.000228548	0.0149306
CDS1	-0.289228	7.54453	0.00013797	0.0106199	3	2	1		1.0693	0.04
ZNF117	-0.289207	7.83927	0.0336415	0.273174
MTHFD2	-0.289154	10.4587	7.30228e-06	0.00131965			3	1
SETMAR	-0.289029	6.98141	0.00181628	0.05441	5	1	5	1
PCLO	-0.288904	6.83216	0.0033722	0.0793958	6	2	17	3	0.21	0.11
SGMS1	-0.288881	7.80716	0.00312433	0.0757218	3	1	1		1.3465	0.108
MYO1B	-0.288555	8.67297	0.000123322	0.00983381			2	1	0.1712
PSD3	-0.288519	9.47306	0.000403763	0.021547	3	2	2	1		0.05
NT5E	-0.287847	9.63758	0.000166856	0.0120997	3	1			0.2853	0.035
SLC25A23	-0.287693	7.21758	0.000339266	0.0192669	3	1	1		0.9774	0.183
RAD50	-0.287256	9.23263	0.00169282	0.0523626			6	3
KRCC1	-0.287146	7.34494	0.00905846	0.138807			1
CYP1A1	-0.286832	8.0793	0.000496661	0.0241801	1
SYNE2	-0.286519	7.02692	0.000658053	0.0286034			24	3
SKP2	-0.286513	8.79834	0.000194607	0.0132333	4		1	1
OPN1LW	-0.286241	4.41924	0.0769555	0.400709
SECISBP2	-0.286222	8.93905	0.00141578	0.0466064	1		2	1
IVNS1ABP	-0.286182	9.58027	0.0003128	0.0183353			2	1
PLCXD3	-0.286046	7.01234	0.00531303	0.105204	5	2	1			0.05
GHRLOS2	-0.286033	6.80878	0.000284292	0.0172276
TET1	-0.285869	5.61351	0.0262275	0.242659	4	1	15	4	1.2851	0.163
ZNF410	-0.285635	8.60832	0.00110027	0.0404268	1	1	1	1	1.0993	0.132
CHRM1	-0.285476	6.14532	0.0417085	0.304744
HOMER1	-0.285368	7.4094	0.00722537	0.122581	5	2			0.838	0.053
PBX3	-0.285089	7.16276	0.00652121	0.116708	2	2			2.5043	0.276
RAB4A	-0.284702	6.99934	0.0221469	0.221283	2	1
ZNF322	-0.284561	7.30341	0.00801494	0.128875
MRPS2	-0.284423	8.50094	0.00123418	0.0435195	1	1			0.7269	0.102
POLR2M	-0.284248	9.2848	0.00125234	0.0438504
FSCN1	-0.284164	8.26427	0.00157834	0.0499363			1
DDX6	-0.28412	10.468	8.04948e-05	0.00721459	6	1	2	1	0.4588	0.06
ARHGAP6	-0.283962	7.8476	0.000459861	0.0229944	1		1
CGGBP1	-0.283936	7.70297	0.00125481	0.0438504	2	1			0.4363	0.137
WNK1	-0.283878	9.92084	8.66138e-05	0.00759916	3		1		0.1125	0.02
TP53BP2	-0.283838	8.29965	0.00103452	0.0387601	3	3	2	2	0.8942	0.086
PAK2	-0.283356	8.3204	0.016101	0.187988	2	1			0.4003	0.108
PLCB1	-0.28329	8.4465	0.000678129	0.0293111	4	1	6	2	0.3857	0.04
LPIN1	-0.283145	9.75386	0.0001672	0.0120997	2	1	3		0.4292	0.04
USP10	-0.283132	10.0761	0.000755484	0.0316789	2	1	3		0.5587	0.085
ST3GAL4	-0.282928	6.60185	0.00182597	0.0545611
NR2C2AP	-0.282733	8.3759	0.000428014	0.0220394
SMCHD1	-0.282629	10.5683	0.000163661	0.0119605			1		1.5225	0.052
ESF1	-0.282593	8.78087	0.0010351	0.0387601	1		5	2
MBTD1	-0.282344	7.42066	0.000350129	0.0196663	1		1
SRPK1	-0.282265	9.88353	0.000117746	0.00952629	2	1	4	1	0.7953	0.02
SERPINI1	-0.282232	8.08861	0.00844697	0.133461			1	1
TOP3A	-0.282084	8.12277	0.000858697	0.0344447			1	1	0.1598	0.02
MAP4K3	-0.281964	10.3188	2.93749e-05	0.00361769			4	2
USP27X	-0.281873	6.25463	0.018493	0.200826
AK2	-0.281845	11.3432	2.42108e-05	0.00315709	1		1	1	1.1273	0.122
FJX1	-0.281169	7.79762	0.000272214	0.016856
FAM102B	-0.280826	9.29033	0.000255206	0.0161949	2	1	1		0.1553	0.02
ST6GAL2	-0.280557	9.55079	0.000115259	0.00937065	2	2	1		0.4693	0.082
SLC25A37	-0.280446	6.93728	0.0066788	0.118067	3	1			0.1148
TBC1D8B	-0.280375	6.24705	0.0264798	0.243456	10	2	2		1.8859	0.252
NET1	-0.280307	9.4653	6.90795e-05	0.00652586
TUBB2B	-0.280273	8.26266	0.00043174	0.0220394	1
ANTXR1	-0.28018	5.77251	0.0112776	0.156382	2	1			0.2387	0.02
RBM41	-0.280116	8.08581	0.00278847	0.0704271	4	2	1			0.078
C5orf51	-0.279971	7.68118	0.00134292	0.0455662	2					0.01
PTPN14	-0.279915	7.40387	0.00206152	0.0580918			2			0.05
SOWAHC	-0.279831	7.93653	0.00108214	0.0399372
ANK1	-0.279707	7.18787	0.000184127	0.0127469			1	1
ROCK2	-0.279701	9.00561	0.000152928	0.0115308	3		3			0.01
CKAP4	-0.27956	9.19793	4.08254e-05	0.00472455	3				0.2735	0.03
ZCCHC18	-0.279418	5.57746	0.00101754	0.0383185					0.4261
SPIRE1	-0.279324	8.62982	0.000261652	0.016447	1	1	1	1	0.6383	0.101
ZNF562	-0.279296	7.11735	0.00805384	0.129312	1	1	1	1		0.03
CACYBP	-0.279249	10.8325	0.000798248	0.0328507	2	1	1		1.2615	0.122
FBXL4	-0.279025	7.79506	0.00450737	0.0956029	1	1	2	1	1.3021	0.218
DOCK11	-0.278638	5.4355	0.0155349	0.184034	1		7	1	0.1373
ISY1	-0.278228	8.00058	0.0344501	0.276513	1				0.1297	0.02
GTF2H1	-0.277912	8.49835	0.00135284	0.0456697					1.4358	0.249
AGPAT1	-0.277713	8.65723	0.000538177	0.0251694	1	1			1.255	0.194
AGPAT1	-0.277713	8.65723	0.000538177	0.0251694	1	1			1.255	0.194
AGPAT1	-0.277713	8.65723	0.000538177	0.0251694	1	1			1.255	0.194
TP53	-0.277694	9.69448	0.000149931	0.0113975	1		1
FBXO33	-0.277597	7.56345	0.0039999	0.0883165	2	1	1	1	1.3668	0.071
ZNF860	-0.277571	5.26596	0.0178997	0.198281			1
SPTBN2	-0.277368	7.84134	0.000797134	0.0328455
DCAF12	-0.277356	9.03426	0.000591307	0.0265705
OR8G2	-0.277297	4.01366	0.0108291	0.152515
TTLL12	-0.277275	8.94057	2.14031e-05	0.00290488
SET	-0.277202	10.3636	0.0234999	0.228218	1
MFHAS1	-0.277098	8.95043	0.00150631	0.0484409	3
FOSB	-0.276966	7.19969	0.00457571	0.0963594
FAM116A	-0.27693	8.73924	0.000715669	0.0304705	6		1		0.2386
GNL2	-0.276503	9.90902	0.000354084	0.019755	1		5	1
HBS1L	-0.275782	9.10798	0.00197681	0.0573086	5	2	1		0.9275	0.205
SACS	-0.275752	6.35144	0.0905461	0.430181	1		16	3
EIF4G3	-0.275638	8.91958	0.000654164	0.0285088	4	1	2		1.7256	0.197
EREG	-0.275601	10.3749	0.000120665	0.00969168	4					0.02
PAK1IP1	-0.27535	8.47654	0.00160089	0.0504575			1	1
IMPAD1	-0.27533	7.46489	0.126318	0.494067	3		1			0.01
TRIM44	-0.275327	9.78698	5.11817e-05	0.00548059	1
FOXP4	-0.275094	8.07411	0.00137083	0.0458681	2	1			0.2947	0.02
NR2F1	-0.275093	8.50273	0.000369725	0.0202873	2
DIAPH3	-0.275	7.55396	0.0019142	0.0561884	1		3
GART	-0.274794	10.073	7.85597e-05	0.00707932	2		1			0.01
KLHL8	-0.27459	7.23687	0.0207722	0.213712	11	2	1		0.8081	0.098
PLIN2	-0.274276	7.76619	0.00867012	0.134957			2	2
ARSK	-0.274023	5.92823	0.0405221	0.301846	4	1	3		0.7273	0.078
EP300	-0.273953	8.24355	0.000508845	0.0245134	3	2	6	2	2.6561	0.277
OGFRL1	-0.273915	7.31296	0.00237017	0.0634729			4
STXBP5	-0.273915	9.41905	0.000152399	0.0115172	1		2	1		0.124
OSBPL8	-0.273871	8.73748	0.00532474	0.105204	5		6			0.02
WTAP	-0.273871	10.6495	0.00198676	0.057394	2	1				0.045
PPFIBP1	-0.27387	7.8624	0.00141703	0.0466064	5	1	3		0.3921	0.05
DCAF10	-0.273851	7.59983	0.00163882	0.051265	10					0.03
PELI1	-0.273774	7.30685	0.0141174	0.175497	3	1	1		0.9226	0.081
PMCHL2	-0.273765	4.7335	0.0288038	0.253382					0.1026
NARG2	-0.273735	7.94804	0.00304823	0.074584	3		4	2		0.01
PHACTR4	-0.273287	9.18466	0.00853108	0.133806	6	1	1		0.7921	0.05
KCNMB2	-0.273245	6.35433	0.00657748	0.117043	2	1			1.5644
E2F5	-0.273151	7.99657	0.0161692	0.18842	1		3	1
DFFA	-0.273115	7.96435	0.00137113	0.0458681	11	1			0.2026	0.169
ARNT	-0.273088	8.80114	6.76735e-05	0.00652255	2	1			0.9432	0.037
NUP160	-0.272411	10.1866	5.379e-05	0.00561076	1	1	1	1
QSOX1	-0.272312	7.84728	0.00224396	0.0611815	3	2
PDPK1	-0.272181	9.46772	0.00148777	0.0481238	1	1	1		0.2534	0.136
ARMC6	-0.272163	9.3969	0.000278711	0.0170362
SYNCRIP	-0.272058	8.88517	0.00147122	0.0479088	7	2	2	2	0.1517	0.05
CNOT7	-0.271998	9.47405	0.000280719	0.0171275	1		1	1	0.2045	0.133
DYNLT3	-0.271957	9.24659	0.000714242	0.0304487	5	1			1.5778	0.203
GALNT4	-0.271507	6.80892	0.00621724	0.113404					0.1813	0.04
NUP88	-0.271114	9.49994	0.000158524	0.011712			1
CHD1	-0.270961	8.40506	0.00265198	0.0678336	2		8	1	0.3867	0.01
CRISPLD2	-0.270702	6.125	0.00114424	0.0415374	2
TUBAL3	-0.270628	5.63213	0.000684743	0.0294456			1	1
MED12	-0.27062	7.56241	0.000936671	0.0363433			1
ZMAT2	-0.270206	9.75265	0.00833029	0.132296	2	1	1		1.4392	0.208
SERINC5	-0.270087	7.022	0.00548751	0.106273						0.123
SNTB2	-0.270027	8.10742	0.00139663	0.0463018	13					0.02
DUSP4	-0.269877	9.16188	0.000334405	0.0192049	1
EFNB2	-0.269653	8.17495	0.00160369	0.050498	3	2			0.9914	0.04
C9orf102	-0.269551	7.55893	0.00140151	0.0463711	6		3	1	0.2745	0.02
KLHDC1	-0.269402	5.40617	0.00897699	0.138132	1		2			0.03
REP15	-0.269204	4.41634	0.0146355	0.179018	1	1			1.2858	0.247
RPL23AP53	-0.26891	6.17071	0.108144	0.463931
BAZ2A	-0.268711	8.71143	5.67984e-05	0.00577572	2		2	1		0.01
PTPN11	-0.268708	9.76574	0.000468675	0.023291	1	1	3		0.1892	0.02
HEY1	-0.268441	7.81831	0.00306181	0.0748497
CRISPLD1	-0.26826	5.71148	0.00718732	0.122247	2	1			1.0271	0.02
MCFD2	-0.268177	8.92257	0.000589581	0.0265647	2	1				0.03
SNORD12C	-0.268034	7.93567	0.125218	0.492812
SLC25A10	-0.268026	8.12672	0.0002778	0.0170206			1	1
FAM160B1	-0.267585	8.19554	0.000404347	0.021547	4	2	2		1.7053	0.191
PMEPA1	-0.267577	6.76422	0.000326142	0.0189265	4	2			0.9671	0.22
SYK	-0.267485	8.54633	0.000257024	0.0162791	2		1			0.01
TGIF1	-0.267437	9.09543	0.00854881	0.133856			2		0.2025
MTHFD1	-0.267403	10.1442	0.000403722	0.021547			1	1
SIX1	-0.267358	6.35209	0.0136623	0.172803	1					0.01
DNAJA2	-0.267347	9.80827	0.000837358	0.0338425	2	1			1.3238	0.15
TMEM57	-0.267276	8.10751	0.0054981	0.106377	3	1	8	2	0.9924	0.056
BAZ1A	-0.267182	8.22422	0.00184746	0.0548754	1		3		0.1949	0.01
CEP350	-0.266978	8.19199	0.00121063	0.0431434	2	1	7	1	0.8491	0.03
SNORD80	-0.266569	7.58442	0.108793	0.465371
RASGRP3	-0.266208	4.16006	0.0139162	0.174553			1
FLRT2	-0.266099	7.32087	0.00997918	0.145858	4	1	1		0.2116	0.022
BCL10	-0.265898	7.06655	0.00674461	0.118474	3	2	1	1	1.9522	0.185
METTL16	-0.265896	8.2358	0.00244098	0.0646752						0.04
PRKCA	-0.265869	7.03544	0.000983915	0.0374338	2		2	2		0.01
PUM1	-0.265624	9.67373	9.75418e-05	0.00827413	4				0.475	0.03
C10orf32	-0.265569	6.3565	0.102261	0.453084	2				0.1224	0.01
SLC25A1	-0.265262	8.94681	0.000487119	0.0238367
RAVER2	-0.265158	7.478	0.000450514	0.0226977	1	1			0.1864	0.039
JMY	-0.265056	7.50035	0.0163508	0.189112	5		2
MSRB2	-0.265024	9.85423	0.000209846	0.0139278	1
ATF7IP	-0.264826	8.51176	0.00430566	0.0931502	1		2		0.3817
DYM	-0.264803	8.5383	0.000339281	0.0192669	1	1			0.9622	0.071
SYT1	-0.264562	8.67935	0.000471494	0.0233653	5	1	1		0.7605	0.045
SMG9	-0.264259	7.6425	0.000243176	0.0155514
BRAF	-0.264192	8.68809	9.11448e-05	0.00791318	4		5
XRCC6BP1	-0.26372	6.91198	0.00485169	0.100018	1	1			1.1918	0.14
GAPVD1	-0.263704	7.79668	0.00125281	0.0438504	4	1	2	2	1.173	0.088
SELL	-0.263534	6.00893	0.00572831	0.108658	1		1
ADCK3	-0.263365	8.30577	0.000534644	0.0251694
PDE10A	-0.263211	5.76462	0.000966454	0.0371887	3		2	1
ARPC5	-0.263185	9.32466	0.000357278	0.0198999	2	1			1.4107	0.169
MRPL44	-0.262814	7.7415	0.0161472	0.18833	1	1			1.2339	0.246
REV3L	-0.262554	7.89896	0.000682618	0.0294021	14	1	14	1	0.7001
ZNF670	-0.262542	7.99925	0.00981952	0.144926	2	1	1
USP3	-0.262433	9.72235	1.78024e-05	0.00249774			4	2
PRRC2B	-0.262385	8.68317	0.000174369	0.0123892						0.04
TXNRD1	-0.262303	10.5044	4.53337e-05	0.00502478			2	1
SNORD79	-0.262219	7.00253	0.0765354	0.39971
PHEX	-0.26185	7.41576	0.000351817	0.0196976	3		1		0.158
ATAD3B	-0.261755	8.56409	0.000169487	0.0121926
TYW1	-0.261527	7.92752	0.00477233	0.099181	3	1	2	1	1.2528	0.17
ZNF777	-0.261454	6.94646	0.000338568	0.0192669
ACVR2A	-0.261446	8.26169	0.00036839	0.0202475	3				0.1308
ARAP2	-0.261327	5.11619	0.00122846	0.0434183			8	3
KCNK3	-0.260894	7.75896	0.00186759	0.0550176	4					0.02
RRAGC	-0.260731	7.83212	0.00914565	0.139689	1	1			1.1206	0.163
SBK1	-0.260643	7.81044	0.000240767	0.0155155	4	1	1		1.4394	0.146
SNORD20	-0.26047	5.68171	0.196817	0.587948
CNNM1	-0.260445	6.5757	0.00679415	0.11899	3	2	1		1.239	0.07
UBE2Q2	-0.260231	8.21049	0.00314677	0.0759888	2	1
EIF2C2	-0.260144	8.8015	0.00114098	0.0414951	1		1
CCDC111	-0.260054	6.83192	0.00750095	0.124711	1		3
ERBB2IP	-0.260034	8.85139	0.00108645	0.0400075	6	1	6	1	1.4994	0.051
GATAD1	-0.259899	8.4621	0.000137959	0.0106199	8				0.2541	0.049
APAF1	-0.259718	8.36759	0.000822725	0.0335039			4	2
GOLT1B	-0.259477	9.59288	0.005152	0.103701	6	2	1		1.2431	0.209
CYP4F11	-0.259423	5.96551	0.0104353	0.149181					0.5523	0.024
FAM117B	-0.259184	8.0206	0.000351869	0.0196976	1		1			0.01
FLJ00290	-0.258872	5.42443	0.00640014	0.115599
MLLT3	-0.258773	6.99537	0.00706997	0.120789	3	2	3
MXI1	-0.25873	7.11212	0.00455065	0.0961362	1	1	1		0.4844	0.066
DRG1	-0.258624	8.7764	0.0156447	0.184524			1
METAP1D	-0.258542	6.18599	0.0105802	0.150604
SERTAD4	-0.258518	6.34107	0.00732186	0.123524	3	1
CCDC34	-0.258462	8.90957	0.0109791	0.153781	2		2	1
BEND7	-0.258346	6.40116	0.000967407	0.0371887	6	2				0.198
IGF2BP3	-0.258023	8.41628	0.00379681	0.0855942	4	1	1		0.2658	0.04
ZNF510	-0.257986	6.87841	0.00703798	0.120446	2	1	1		0.515	0.099
SUPV3L1	-0.257985	8.80285	0.00239509	0.0638154			1	1
TMEM39B	-0.257926	7.22346	0.00565879	0.108204	1					0.01
LYSMD3	-0.25767	8.10168	0.0297534	0.257713	4	1	2		0.7354	0.03
TYRO3	-0.257624	7.0886	0.0176258	0.197138
PMCHL2	-0.257597	4.71139	0.0322115	0.267975					0.1026
NAF1	-0.257405	6.08701	0.00687644	0.119435	1					0.01
TCEA1	-0.257116	11.0629	0.000990501	0.0375983	4	1	2	1	0.1322
KYNU	-0.257107	7.66267	0.0107106	0.151603			2
GNAI1	-0.257002	9.23112	0.0110499	0.154578			1
DDX59	-0.256875	6.60999	0.0353262	0.280474	3	1	2		1.1246	0.228
SNORD4B	-0.256765	7.33859	0.116379	0.480266
TMX3	-0.256711	7.40368	0.0114166	0.157521	4	2			0.7383	0.199
STEAP2	-0.256702	7.15634	0.00957319	0.142748	8	3	1		0.9345	0.139
PIEZO2	-0.256597	7.36939	0.00990742	0.14532
UTP15	-0.256542	8.21558	0.0184072	0.200465	2
SLC16A9	-0.256473	5.73113	0.00279664	0.0705034			1
EIF4G1	-0.25647	9.55376	5.40324e-05	0.00561464	1	1	1	1
FRA10AC1	-0.256099	6.98473	0.0425574	0.307678
ZNF395	-0.256057	7.32445	0.00130558	0.0447142	2	1			0.3431	0.124
AKAP4	-0.256039	5.01123	0.0216316	0.218599
NAA35	-0.256025	9.62979	0.000394708	0.0212376	1		5	2	0.5059	0.01
FBXO21	-0.25593	9.45819	0.00047559	0.0234982	1		3	3		0.01
POLR1E	-0.255573	8.40577	0.00533243	0.105293	1					0.01
USP47	-0.255454	8.59488	0.000700517	0.0299789	3	2	1	1	1.3884	0.207
FAM134B	-0.25539	7.16393	0.010816	0.152396	5	1	1		1.1664	0.118
HIPK2	-0.255238	9.99251	0.00183978	0.0547683	8	2	2			0.099
GSPT2	-0.255195	7.34774	0.00301283	0.0739355	1	1	3	1	1.2253	0.114
GPR137C	-0.254942	7.33063	0.00647081	0.116307	2		1
NFATC3	-0.2547	7.87639	0.000607002	0.0270927	1	1	1		1.3157	0.174
SUN5	-0.254467	5.37618	0.0280803	0.250262			1	1
SEMA6A	-0.254434	7.61684	0.00126422	0.0440648	4	2	1	1	1.2734	0.07
WDR48	-0.254279	8.95862	0.00308563	0.0751123	1	1	1	1
LOC157740	-0.254189	5.27449	0.205812	0.597353
TGFBR1	-0.254149	7.94844	0.000180592	0.0126422	1		2
GOT2	-0.254052	9.90101	0.000100731	0.00843704	1		3	2		0.01
CMBL	-0.254015	7.91214	0.00177259	0.0539269	4					0.04
CLIP4	-0.253894	5.26144	0.0775378	0.402452	2		1			0.01
ZNF543	-0.253856	6.5628	0.00784238	0.127456	1
TMEM194B	-0.253596	6.6345	0.0434848	0.309435	5	1				0.02
SLC39A14	-0.253574	7.62074	0.00214405	0.0596104	3	2			1.0857	0.146
RAPGEF4	-0.253511	8.70795	0.000122692	0.00980708	2	1			0.9186	0.08
LRRC8A	-0.253472	8.10823	0.000291226	0.0175432	2	1	1		0.8631	0.102
LOC100287896	-0.253407	7.14009	0.0304188	0.260961
ITPR2	-0.253383	5.33543	0.0069134	0.119664	3	1	6	1	1.0295	0.05
FGF1	-0.253299	5.49327	0.00404233	0.0890386	4					0.01
NARS2	-0.253292	9.95388	0.00231626	0.0623489					0.1611
COBRA1	-0.253213	8.3608	0.00437968	0.0938357
KIAA0020	-0.253106	7.85108	0.0197085	0.208179			3	2
EFCAB4B	-0.253041	6.79913	0.224003	0.616347
SPRED1	-0.25285	9.2877	0.000377613	0.0204501	3		1			0.01
PCDHB12	-0.252697	5.30995	0.00845643	0.133461
RNF13	-0.252604	8.57446	0.00307693	0.0750103	1	1	2	1	0.9779	0.092
GM2A	-0.252546	8.36876	0.00454194	0.0960742	3	1			0.1183	0.03
FBXO15	-0.252512	5.74996	0.0111957	0.155812			2	2
ZNF204P	-0.252381	4.68563	0.154474	0.536809					0.1765
TMPO	-0.252179	11.1613	4.23519e-05	0.00480643	2		1			0.136
PPP2CB	-0.252165	8.83246	0.00241411	0.0642191	3	1			1.7726	0.109
PTPN4	-0.252019	7.45866	0.000912448	0.0357792	4	2	1		2.1137	0.14
METTL8	-0.251927	6.84734	0.0099436	0.145641	1		2			0.06
MAP4K4	-0.251604	9.56229	0.000285206	0.017243			4	2		0.01
RGPD1	-0.251536	10.0224	0.000359768	0.0199554	8	3	8	3	0.3395	0.02
RGPD1	-0.251536	10.0224	0.000359768	0.0199554	8	3	8	3	0.3395	0.02
TTK	-0.25152	8.04077	0.0310132	0.263747	1	1	3		1.2824	0.202
TGFB1	-0.251438	8.53057	0.00184898	0.0548754
SENP6	-0.251314	8.43979	0.00998781	0.145873	5	1	6	2	0.7399	0.04
SELRC1	-0.251282	8.24992	0.000590414	0.0265662						0.151
NCK2	-0.251034	8.27713	0.00029422	0.0176596	1		3	1
XPO1	-0.251029	10.5831	0.000196816	0.0133232	4		3		0.9724
BTG2	-0.250834	8.06246	0.0177012	0.19745
GTPBP8	-0.250773	7.52586	0.0146554	0.179031	3	1	3		0.4154	0.016
LYZ	-0.250708	5.64166	0.0202335	0.21052	1
WDR3	-0.250516	7.9993	0.00576214	0.109051	1		4	2	0.2
RALGAPA1	-0.250395	7.81735	0.033573	0.272875	1		9	3
FFAR2	-0.250395	5.85149	0.0228804	0.225127					0.1137	0.01
RIF1	-0.250251	9.75867	0.000553215	0.0255848	13	1	15	2
WDR70	-0.250217	7.82994	0.00946587	0.142165	1		2	2
TGIF1	-0.250129	9.41724	0.0140207	0.175043			2		0.2025
MIR199A1	-0.250045	3.8301	0.0215571	0.218342
SOGA2	-0.250041	8.32608	0.00976714	0.144598
LOC100131581	-0.249993	4.94539	0.104029	0.457078
DBN1	-0.249841	7.71771	0.0004617	0.0230517
MTERFD1	-0.249814	7.60616	0.0453348	0.316297			2
PDLIM3	-0.249521	6.69416	0.00571697	0.108658
ZNF814	-0.249512	6.87828	0.257024	0.647613	1		1
BCHE	-0.249492	5.23094	0.045004	0.315047	3	1	4		1.0993	0.096
GDF11	-0.248871	6.52602	0.0407359	0.302377	5	2	1	1	0.2961	0.04
DSEL	-0.248866	7.05179	0.0342966	0.2759	3		3	1		0.02
ZKSCAN1	-0.248745	9.24235	0.00147536	0.0479088	11		1			0.03
MED29	-0.248568	7.59827	0.00121711	0.0431926	5	1			0.703	0.203
DEFB109P1B	-0.248378	5.66298	0.145725	0.525786
UBE2R2	-0.248368	8.87814	0.00247043	0.0650134	2	1				0.033
HAUS6	-0.248256	7.2898	0.0422935	0.307263	4		3		0.1105	0.01
GAN	-0.248178	8.11463	0.00336184	0.0793219	2	1			0.5617	0.03
TAF1A	-0.248144	7.30282	0.0487307	0.325249	2	1	1	1	0.2488	0.012
CCNF	-0.248111	8.72177	0.000973533	0.0372631	2	1			0.846	0.02
STK33	-0.247768	5.14068	0.00194958	0.0569161	1		1
GRAP	-0.247445	5.68371	0.126583	0.49454
VPS36	-0.247169	9.28699	0.00218012	0.0603107	3	1	1		0.4506	0.04
PPP1R12A	-0.247141	9.24099	0.00169855	0.0524423	2	1	1		1.2324	0.03
CYB5R2	-0.247137	5.93619	0.0564789	0.350602	1		2	1
FNBP1L	-0.2469	9.14558	0.00448405	0.0954569	2		1		0.2341	0.02
ATL1	-0.246889	6.47892	0.0085093	0.133657	3		3	1	0.3346	0.01
PAIP1	-0.246616	7.67881	0.0732668	0.392693	1	1			1.044	0.064
CEBPZ	-0.246437	7.93454	0.00382481	0.0859835			9	3
SMPD3	-0.246296	7.15729	0.0074075	0.124276
FOSL2	-0.246254	8.22843	0.00124694	0.0437877	1
TSHZ3	-0.246173	7.43499	0.000371436	0.0203141	1		3	1	0.4455	0.01
ZNF800	-0.246132	7.96556	0.00133721	0.0454188	1		5	2
GUCY1A2	-0.246127	7.6796	0.0144926	0.17822	1		1
CEP170	-0.246017	7.44652	0.00987116	0.145133	4	1	4		1.6327	0.141
ZNF322	-0.245975	6.99669	0.0328453	0.269896
NNMT	-0.245819	8.33142	0.000648857	0.0284641
MPHOSPH10	-0.245769	8.92485	0.012151	0.162463			2	2
F3	-0.245688	8.55085	0.00104543	0.0390471	2	1			0.7178	0.067
RGPD3	-0.245679	10.6851	0.000363274	0.0200325	2		8	3	0.2049
TGIF1	-0.245565	9.3399	0.0081782	0.130804			2		0.2025
VCP	-0.245545	10.5777	4.57075e-05	0.00503266	2	1	1		1.3957	0.087
MIR17HG	-0.245221	6.48699	0.04692	0.320778					0.2109
NPRL3	-0.244919	9.30987	0.000728087	0.0308351
FAM160A1	-0.244581	4.76537	0.164454	0.549161
FBXL3	-0.244383	8.76899	0.00152492	0.0486872			1	1	0.1044
ING3	-0.244233	8.72107	0.00315257	0.0760191	2	1	2	1	1.3356	0.134
ATF1	-0.244109	9.10818	0.00248847	0.0652062	1				0.1252
RBM28	-0.243957	8.64082	0.0006206	0.0274783			5	2
LCN1	-0.243739	5.87599	0.194395	0.585439
SLK	-0.243569	10.3011	0.00010522	0.00868423	2		2
WHSC1L1	-0.243538	8.45877	0.000311512	0.0183335	2	1	6	2	0.788	0.093
NMD3	-0.243444	10.3196	0.000816317	0.0333877	3	1	1		1.107	0.079
ELOVL7	-0.243197	8.60413	0.00228733	0.0619622	1	1	1	1	0.4358	0.02
TEAD1	-0.24311	9.37817	0.000276731	0.017009	8	1				0.04
NUP133	-0.243108	7.76253	0.00936961	0.141104
HNRNPA3	-0.242879	11.2165	0.000898414	0.0355528	2	1			0.2236	0.091
RBM15B	-0.242799	7.77774	0.000611528	0.0271852	4	1	1			0.084
CHEK1	-0.242645	10.7037	0.000498022	0.0242085	1		2	1	0.462
CYFIP2	-0.242634	8.53163	0.000186863	0.0128472
NSUN4	-0.242609	7.34951	0.0598324	0.359578						0.02
ALDH1B1	-0.242541	8.11011	0.00833523	0.132297
ZNRF3	-0.242305	6.9434	0.00531026	0.105204	7	2			0.429	0.072
HDAC2	-0.242122	9.88816	0.0012046	0.043024	6		2	1		0.02
FLJ42875	-0.241784	7.21697	0.25244	0.641753
FOXO3B	-0.241762	9.39553	0.000560899	0.0259042
SNORD44	-0.24176	8.74016	0.0755339	0.398355
MIR181B2	-0.24164	4.96092	0.0287977	0.253382
SLC41A3	-0.241584	7.68295	0.000302529	0.0179269	1	1	1	1
NUP50	-0.241488	8.14547	0.0141772	0.175742	3	1	1		0.7601	0.067
OR56A1	-0.241443	5.4548	0.0201247	0.209981
MRPL37	-0.241336	10.5841	0.000273882	0.0169277			1
LYN	-0.241282	7.31748	0.0120287	0.161348	1		1
NUCKS1	-0.24119	10.7547	0.00208227	0.0583809	3		1			0.02
NKX3-1	-0.241081	7.25391	0.00928235	0.140682	2	1			1.1955	0.135
EPB41L3	-0.241048	8.73879	0.000925486	0.0360355	1		3
CHAF1B	-0.240994	8.17138	0.000320272	0.0186183
POTEA	-0.240782	3.93577	0.0375764	0.289717
FAM81B	-0.240757	4.64634	0.0788026	0.404773	1		4		0.1055
PRRG4	-0.240645	7.0323	0.0229001	0.225127	4				0.2955	0.02
ZNF618	-0.24039	5.7952	0.0799431	0.40746	5	1	2	1	0.136	0.103
ZBTB33	-0.240374	7.76838	0.00802869	0.129033	4	3	1		1.3189	0.221
FMNL2	-0.240262	8.0779	0.000691634	0.0296728	2		2
C5orf24	-0.240067	8.46884	0.000494686	0.0241192	3	1			0.4044	0.057
THSD7A	-0.239988	6.67162	0.0435832	0.309819			6	1
PPP3CA	-0.239696	10.0728	0.000130651	0.0101742	3	1			0.8578	0.03
STAT3	-0.239392	8.76614	0.000197131	0.0133232	3	1	1	1	0.546	0.05
CENPQ	-0.239391	5.74625	0.0407935	0.302377	1		1		0.167
C2orf49	-0.239333	8.0153	0.031292	0.264974	5	2	1	1	0.2303
ZFP91-CNTF	-0.23928	8.62891	0.00129613	0.0446173					1.0755
RGPD5	-0.239261	10.7924	0.000444108	0.022443	1		7	2
SEPHS1	-0.239129	8.5724	0.0095775	0.142748	3	1	1	1	1.4125	0.04
MIR492	-0.239075	7.45607	0.0287984	0.253382
TSPAN33	-0.238964	6.62444	0.00448884	0.0954977
LFNG	-0.238755	7.22286	0.00165638	0.0517162			1
GABPB2	-0.238579	5.74776	0.0723436	0.390344	17	1
PKM2	-0.238434	11.6765	0.000117248	0.00950909
RAB8A	-0.238344	9.69538	0.00304543	0.0745705			2	1
CDKN2AIP	-0.23812	8.58571	0.00747167	0.124558	2	1	3	1	0.1742
ZNF704	-0.238026	7.25097	0.00177631	0.0539521	7	2	3	2	0.4125	0.1
CREB3L1	-0.237684	8.02331	0.000487458	0.0238367	1				0.2689	0.022
OXNAD1	-0.237663	8.05864	0.00253844	0.0659845	1	1	1	1	0.3603	0.12
LNX2	-0.237575	8.57219	0.000512267	0.024547			1
DDX51	-0.237501	7.78106	0.000126833	0.00999212	6				0.112	0.03
PCIF1	-0.237124	7.33197	0.0012538	0.0438504
DCUN1D5	-0.237014	10.6639	0.00122189	0.0432698			2	1		0.03
NF1	-0.236997	8.98803	0.000467996	0.023291	6	2	4	1	0.9447	0.07
NUMA1	-0.236853	9.44244	0.00287558	0.0718599			1	1
RGPD5	-0.23685	10.7424	0.000397816	0.0213357	1		7	2
MYO1A	-0.23674	7.4107	0.00676369	0.118621			1
RAD54L2	-0.236468	7.51252	0.00149344	0.0482602			2
SFXN2	-0.236323	8.41334	0.000362772	0.0200325
THOC7	-0.236319	9.68177	0.069307	0.38346	2	1	1	1
VASH2	-0.23617	7.65053	0.000978308	0.0372631	6	1			0.674	0.1
PLXND1	-0.236072	7.08806	0.00248706	0.0652062
ELAC2	-0.235844	9.474	0.000537899	0.0251694
UBTF	-0.235755	9.38717	0.00390333	0.0867603			3	1
MEX3D	-0.235708	8.23519	0.00546075	0.106106						0.01
ZNF709	-0.235692	5.76731	0.118362	0.483382	2		1			0.01
PKN1	-0.235641	9.41642	0.00114183	0.0414951
TNR	-0.235511	6.96172	0.0109332	0.153332			1
CAD	-0.23548	8.51979	0.000893681	0.0354614
HSDL2	-0.235417	8.40945	0.0105859	0.150621	3		1		0.2098
ID3	-0.235311	9.7195	0.00585813	0.109603
SSFA2	-0.235145	10.2881	0.000259635	0.0163821	2		1
SORBS2	-0.234995	8.4335	0.00101251	0.0382157	2	2			1.6232	0.205
KIAA1644	-0.234899	7.23861	0.0300972	0.259205	2
SLC39A8	-0.234751	6.78504	0.00555794	0.10725					0.216	0.01
SNORD101	-0.234533	7.18112	0.163718	0.548094
DEK	-0.234521	10.363	0.00130376	0.0447142	4		3	1	0.2097
EDEM3	-0.23449	9.92819	0.00394248	0.0872806	2		1
KIRREL	-0.234441	6.60945	0.00568794	0.108527	5	1	1
FLVCR1	-0.234307	8.4198	0.00404599	0.0890386	3		1			0.01
TERF2IP	-0.234259	8.58471	0.00204888	0.0580295			3	1
CTCFL	-0.234061	7.97983	0.0531399	0.339714	1		1		0.2827	0.01
LEAP2	-0.234043	5.97029	0.0115588	0.157936	1
TAPBP	-0.233825	8.62313	0.0029501	0.0730975	2	1			0.6942	0.03
JAKMIP2	-0.233757	6.35685	0.0679584	0.380824	3	1			0.1017	0.01
C1orf198	-0.233619	7.4805	0.00242497	0.0644051	3	1			0.3223	0.03
VAMP4	-0.233577	7.58234	0.0115048	0.157929	6	2				0.05
DDX1	-0.233392	11.1589	0.00061557	0.0273283	1		2	1	0.2197	0.01
INSR	-0.233257	7.88306	0.00655547	0.116881	4	1	1	1	0.1023	0.03
PACS1	-0.233245	7.9748	0.00226576	0.0615029			1
AADAT	-0.233217	7.49675	0.029681	0.257559	1	1	2	1	1.4009	0.161
DIS3	-0.233172	8.14102	0.00228827	0.0619622	8	2	1	1	0.3713	0.07
RBMS1	-0.233166	8.19983	0.00963418	0.1434	4	1	1		1.6282	0.21
LPXN	-0.233046	10.5114	0.000876522	0.0350314
KCNB2	-0.232819	7.69407	0.00128395	0.0444266	2		3		0.1134	0.01
SLC44A1	-0.2326	9.3957	0.00122892	0.0434183	7	1			0.2086	0.01
SPOCK3	-0.232453	5.98104	0.010837	0.152562	4	2	1		2.4276	0.126
SF3B2	-0.232416	10.5026	0.000434763	0.0220713			2	1
SLC25A25	-0.232232	6.90856	0.00773507	0.126983	2	1	1		1.0807	0.146
SOCS6	-0.232185	7.90611	0.0195355	0.207287	1		1		0.1508
SYDE2	-0.23216	5.97967	0.00201768	0.0577705			4	1
GNA12	-0.23206	8.05248	0.00107911	0.0398783	2	1			0.7134	0.082
RCC1	-0.231941	9.5282	0.000652528	0.0285088	1					0.01
ATG3	-0.23188	8.96979	0.00427033	0.0928086	3		1
RPP40	-0.231838	7.7752	0.0565861	0.350751
ZNF706	-0.2318	8.03954	0.025503	0.239217	1	1	1		1.1687	0.097
NOSTRIN	-0.231759	5.8949	0.0711992	0.38736			2
LDB1	-0.231739	8.28359	0.00184517	0.0548754			1
METRNL	-0.23158	6.727	0.101638	0.451606
ZNF443	-0.231498	7.05828	0.227734	0.619477
EXOC8	-0.23132	7.12542	0.0061813	0.113183	3
ICT1	-0.231229	8.44312	0.0171066	0.194282
REPS2	-0.231229	7.08487	0.0035523	0.0816317	4		1	1		0.01
CDT1	-0.231158	8.57666	0.0015298	0.0487249	2				0.1015	0.02
LRRC8D	-0.231122	8.57075	0.000629071	0.0277058			3
RAB11FIP4	-0.23104	7.32175	0.00237624	0.0635168	1		1	1
TRIM33	-0.23102	7.95664	0.000525265	0.0250145	5	1			0.1746	0.109
FAM111B	-0.230982	9.40086	0.00882126	0.136493	3	1	1		1.331	0.182
SMC2	-0.230976	9.04559	0.0128998	0.168148	2		8	1	0.1496	0.01
ANXA1	-0.230853	7.27135	0.0528196	0.338869
ADAT1	-0.230815	8.57456	0.00864675	0.134797			3	1	0.5755	0.04
STRN	-0.230789	8.33827	0.00991791	0.14541	2		3			0.05
EVI5	-0.230657	6.79246	0.02506	0.236598	4	1	2	1		0.04
RRP12	-0.230608	8.09181	0.00185807	0.0549684			1
ASRGL1	-0.230564	9.86534	0.000428497	0.0220394	1		2			0.01
NOC4L	-0.230538	7.64309	0.00172599	0.0531108
CCNI	-0.230404	10.7107	0.000258703	0.0163544	2
LOC158696	-0.230186	5.68782	0.214022	0.605776
ERVMER34-1	-0.230165	5.67372	0.0117956	0.159357
PLEKHA5	-0.229564	7.63552	0.0164232	0.189554			4			0.01
RANBP2	-0.229492	10.1552	0.000729798	0.0308351	3		10	4	0.2169	0.01
PCDHB11	-0.229385	6.02213	0.00430056	0.0931005
DNAJB4	-0.229365	6.63884	0.0876415	0.423276	1		1
GOPC	-0.229331	8.7334	0.00932593	0.140876	2		1			0.01
AHCYL1	-0.229305	8.69302	0.00168508	0.0522624	2		1		0.1621	0.01
RAP1GDS1	-0.229263	7.83871	0.0190522	0.204712	1		2	1		0.01
WWC2	-0.229115	7.40068	0.00534101	0.1054	8	3	3	2	0.5896	0.02
CORO1A	-0.229053	7.46314	0.0146139	0.179018
LYAR	-0.228996	9.36388	0.012182	0.162746			2	1
PSMB6	-0.22894	10.6877	0.001675	0.0520534
EPS15	-0.22849	9.06961	0.00206323	0.0580918	2	1	2	1	1.0436	0.04
TET2	-0.228396	6.84609	0.0508866	0.332367	5	2	4	2	0.2925	0.135
ANKH	-0.228344	9.51593	0.000609509	0.0271372	5	4	1		0.2233	0.109
RXRA	-0.228084	7.75789	0.00102296	0.0384354
SIGLEC6	-0.228051	6.68921	0.00131699	0.0449154	2	1
SNAI2	-0.227923	7.27355	0.0325582	0.268779			2	1	0.1617
NBR1	-0.227731	8.59608	0.0263208	0.242885	1		1	1		0.01
CHD4	-0.227611	9.98742	0.000972971	0.0372631			3
TCEA1	-0.227521	11.0335	0.00117045	0.042304	4	1	2	1	0.1322
LIAS	-0.227479	7.01527	0.00898291	0.138159	2		1
VEZF1	-0.227429	8.68948	0.00152566	0.0486872	2	1			0.9774	0.127
A1CF	-0.227247	8.60797	0.000602194	0.0269142			3			0.089
RGPD4	-0.227188	10.4181	0.000397099	0.0213317	3		8	3
DENND1A	-0.226963	8.17454	0.00201881	0.0577705	1		2	1
ZNF483	-0.22696	5.34904	0.121749	0.487758	5	1	2		0.9958	0.082
PTPRJ	-0.226805	8.95302	7.09907e-05	0.00661228	2		2			0.03
GATAD2B	-0.22672	8.92803	0.00412926	0.0904348	4					0.03
PRSS35	-0.226537	4.98036	0.0339375	0.274386
PRR11	-0.226512	8.6071	0.00542623	0.105956	3		1			0.238
RSF1	-0.226497	9.42931	0.001115	0.0406982	3	2	8	3
C1orf109	-0.226475	6.54955	0.0147311	0.179625	2				0.2082	0.01
ZYG11B	-0.226433	7.58095	0.00677628	0.11878	6		1			0.02
USP7	-0.226418	10.9135	0.000143933	0.0110278			3	1	0.1363
LPAR6	-0.226347	6.63263	0.0502431	0.330436
IPMK	-0.226342	8.03929	0.0114626	0.15772	3		2	1	0.202	0.01
CACNG2	-0.226117	5.69537	0.00750638	0.124738	8	2	2	1	2.6036	0.435
RAB22A	-0.226077	8.76184	0.00183376	0.0546521	5	1	1	1		0.041
ZNF638	-0.22589	8.70025	0.0102825	0.147935	3	1	7	1
TRIM4	-0.225884	6.79861	0.00921845	0.140103	1	1	1		0.9906	0.08
TOP2B	-0.225878	8.9684	0.00749664	0.124701	2	1	6	3
LRRC8B	-0.225876	7.38591	0.00313928	0.0758796	5		1	1		0.03
FARSB	-0.225807	10.58	0.00139512	0.0462978	1		3	2
KDM2A	-0.225795	9.04649	0.000342112	0.019314	1	1	3	1	0.3622	0.03
NCS1	-0.225676	6.12081	0.0333468	0.272408	2	1			0.1924	0.055
MIR194-1	-0.2255	3.82833	0.0423931	0.30745
PACS2	-0.225457	8.07428	0.00775192	0.126983			1
RAD17	-0.225403	7.44988	0.113113	0.474553	1	1	2		0.9086	0.071
AP3B1	-0.225029	8.47715	0.00149978	0.0483242	3	1	3		1.0479	0.111
PRG3	-0.224891	5.80425	0.084361	0.41663
CBX6	-0.224856	8.91094	0.00341715	0.080019	3	1				0.258
ITGAE	-0.224842	6.43553	0.0392016	0.296864	1	1			0.8483	0.108
TSHZ1	-0.224741	7.56247	0.0152676	0.182552	3	1	3		0.7551	0.051
CARM1	-0.224663	8.59264	0.00137923	0.0460463	1					0.01
C14orf133	-0.224621	7.94054	0.00380694	0.0857064
UBTD2	-0.224582	7.8313	0.00947112	0.142165	1
CREB3L4	-0.224539	7.75738	0.0104608	0.149418
YEATS2	-0.224493	7.75318	0.000862588	0.0345387	2	1	2	1	0.1753
C14orf135	-0.224467	9.02989	0.00824321	0.131527	5	2	2		1.1646	0.093
RRP1B	-0.224168	8.6065	0.00454615	0.096102			1	1
C9orf95	-0.224054	5.74396	0.0966092	0.442303
PRKCI	-0.224026	9.27568	0.000265422	0.0165357	5		1	1		0.02
ARL6IP5	-0.223908	8.06183	0.0165206	0.190019	2	1			1.8862	0.077
C9orf85	-0.223905	6.51289	0.13018	0.498877	3		1		0.1602	0.02
PRKAA2	-0.223831	9.16746	0.00251872	0.0656882	9	2				0.069
ATG4C	-0.223667	6.80241	0.0674428	0.379332			2
ALKBH8	-0.223614	7.77609	0.00850158	0.133624	1		1
GCFC2	-0.223514	7.02005	0.00584224	0.10957
ITSN2	-0.223412	7.59457	0.0137827	0.173665	2	2	4	3
MTMR4	-0.223339	8.02224	0.00278098	0.0703218	2	1			0.9731	0.024
TERF2	-0.223238	8.46108	0.00543783	0.105956	1	1	5		1.3221	0.2
IGF2BP2	-0.22323	8.32864	0.000799406	0.0328577	1		1	1	0.368	0.01
ETNK2	-0.223221	5.99548	0.031303	0.264974
URB2	-0.223193	7.42323	0.0116911	0.158674			2
FLJ45950	-0.223142	6.97645	0.162475	0.547268
CEP78	-0.223093	8.58061	0.00550353	0.106397			3	1	0.1351
CLSPN	-0.223026	7.561	0.00941234	0.141556	2		4			0.01
COX20	-0.222956	8.22522	0.00588672	0.109907
RGPD6	-0.22295	10.4602	0.00062731	0.0276649	1		7	2
CHERP	-0.222904	9.13546	0.00280877	0.0706484	1	1	1	1	0.7619	0.079
SECISBP2L	-0.222871	7.29436	0.0151379	0.181851	3		6	3		0.01
PDE2A	-0.222715	5.91773	0.00255733	0.0663829			1
SPRY1	-0.222657	8.98537	0.00125675	0.0438504					1.0804
PRMT10	-0.222628	6.97653	0.0272412	0.246923	1	1	1	1
MIS18BP1	-0.222603	8.10198	0.0331299	0.271272
CUL5	-0.222582	9.08263	0.0050225	0.102146	3		4	2	0.3483	0.01
MYO5C	-0.22254	7.70605	0.00958812	0.142842	4	1	3	1
SNORA55	-0.222447	8.16609	0.0155619	0.184151
MALT1	-0.222396	6.91604	0.028908	0.253761	10	1	3	1	0.1299
ZNF347	-0.222268	7.01836	0.0861403	0.420237	2	1	1	1		0.02
MASTL	-0.222183	8.40491	0.0261877	0.242616	1		4	1
MCCC1	-0.222067	7.39403	0.00734434	0.12359	1		1
EFCAB4B	-0.222052	7.73432	0.00580344	0.109273
NOL6	-0.221952	7.79189	0.0247173	0.234469	1	1	1	1	0.1157	0.02
METTL2B	-0.221925	7.06097	0.0440149	0.311467	7					0.01
NUS1	-0.221874	9.63931	0.00041293	0.0217568	6	3			1.3007	0.223
KLF4	-0.221849	8.83929	0.00231583	0.0623489	1		1
ALDH6A1	-0.221607	7.39686	0.00259259	0.0670886			1
RASSF6	-0.221558	6.86679	0.0216052	0.218599	6	1	2		0.1443	0.04
TGIF1	-0.221531	9.28504	0.0146955	0.179389			2		0.2025
HNRNPA3	-0.221174	10.801	0.000776343	0.0323091	2	1			0.2236	0.091
ELK3	-0.221156	6.9617	0.0123706	0.163759			1
PRMT3	-0.221152	8.89446	0.00461354	0.0969719			1	1
SDCCAG3	-0.221136	7.99714	0.00665597	0.117977	1	1	1	1
ABCB4	-0.221117	6.89099	0.0101303	0.146841			2
PNRC1	-0.221033	8.96874	0.00204427	0.0579842	1		1	1	0.1402	0.01
BPTF	-0.220964	7.39718	0.0129169	0.168238	12	3	14	1	2.0553	0.149
COCH	-0.220958	6.25405	0.0269826	0.245748					0.1071
CBX5	-0.220895	11.2788	0.000899192	0.0355528	7					0.01
FSD1L	-0.220712	7.17951	0.0282933	0.251486	2	1			0.9022	0.192
ID4	-0.22067	8.67253	0.00245202	0.0649161	1
SUN2	-0.220606	7.80954	0.00118106	0.0425149	1	1			1.2025	0.216
USP33	-0.2205	8.29685	0.00125563	0.0438504	1		6	2
TAPBP	-0.22039	8.43771	0.00405846	0.0891949	2	1			0.6942	0.03
SMAD2	-0.220245	7.86228	0.016302	0.188866	11	2				0.069
LIN54	-0.220049	7.85222	0.0213209	0.217007	9	4	4	3	1.0844	0.04
PDP2	-0.21996	7.00856	0.0303735	0.260775	2	1			0.3567	0.06
TCHHL1	-0.219878	5.3447	0.0263083	0.242885	1		3	1	0.2879
RRP1	-0.219779	8.81505	0.00164133	0.0512947	1
CWC22	-0.219766	7.70383	0.0400801	0.299762			5
DHX33	-0.219729	8.37497	0.00163414	0.0512627			1
PKD2	-0.21966	6.68162	0.0286696	0.252878	4	1			1.1926	0.078
SLC7A2	-0.219588	7.47522	0.00211454	0.0590367	5		2	1		0.03
AKR1C1	-0.219563	10.443	0.00323396	0.0772526	1		1	1
NTAN1	-0.21956	7.42219	0.0339101	0.274386			2
PRKRIR	-0.219446	9.70538	0.0035153	0.0814571			2		0.275
NT5DC1	-0.219404	8.25249	0.00690525	0.119664	5		2		0.5355	0.039
POLR3C	-0.219397	9.21284	0.00235189	0.0630687
HIVEP2	-0.219355	6.36474	0.0745757	0.395816	1		7	1	0.3736
SLC25A44	-0.21933	7.15763	0.0358163	0.282459	1	1			0.2948	0.03
PARP16	-0.219297	8.47869	0.0203074	0.211019	2				0.3085	0.01
ACSL3	-0.21929	10.568	0.00269394	0.0685379	4	1	5	2	1.1065	0.092
MLKL	-0.21925	7.10781	0.00438783	0.0938895	1		1		0.1135
C3orf38	-0.219188	7.19969	0.0443467	0.312817	2	1			1.2172	0.102
RFC2	-0.21903	10.4506	0.00051968	0.0248639			1
LILRA1	-0.219011	5.37161	0.146626	0.526637
GRHL2	-0.218896	8.56585	0.0016972	0.0524423			3	1
TM6SF1	-0.218675	5.89299	0.0518433	0.335714	1	1	1	1
CLINT1	-0.218492	10.0931	0.000858735	0.0344447	1		1		0.2255
CLCN7	-0.218429	8.19201	0.00527062	0.105204
PIK3AP1	-0.218414	6.82273	0.0447392	0.314119	2		1	1
NUP98	-0.218292	9.34502	0.000408818	0.0217504	1	1	2		0.5708	0.073
ABCC5	-0.218207	7.40336	0.014992	0.18136	2	1	2		1.0632	0.111
TMEM55A	-0.218154	7.83559	0.0125002	0.164812	1		2	1	0.1383
HNRNPA3	-0.218136	11.4003	0.000597922	0.0267953	2	1			0.2236	0.091
EXO1	-0.218063	8.92024	0.000649748	0.0284656	2		2
MSI2	-0.217874	7.76997	0.00240958	0.06415
UPF3B	-0.217812	8.61883	0.0263469	0.242885	1		3	2	0.1012
WDHD1	-0.217762	8.9808	0.00532346	0.105204	2	2	4			0.08
OTC	-0.217664	4.35544	0.0106251	0.150856
RBM27	-0.217629	9.60741	0.00289713	0.0722854	2		4		0.2342	0.022
C9orf152	-0.217451	5.10399	0.0412096	0.303506	1
TIMP2	-0.217429	8.11028	0.00582902	0.109563	1	1				0.135
USP32	-0.217337	7.32235	0.00434855	0.0937075			7	3	0.1692
TNRC18	-0.217196	6.69805	0.0519973	0.336261
DENND4C	-0.217181	7.63207	0.0114314	0.157563	3	1	5	1	0.1608	0.03
RB1	-0.217171	8.30684	0.00502889	0.102213	1	1	2		0.9636	0.034
ZFR	-0.217154	9.53049	0.00432524	0.0933892	4		2	1	0.5257	0.02
SPTSSA	-0.217121	7.81121	0.00938414	0.141259
FLJ43315	-0.217058	5.41877	0.0573535	0.352533
APOL6	-0.217025	5.72675	0.0473766	0.321766	1		2			0.05
PSD3	-0.216958	9.42125	0.0035766	0.08202	3	2	2	1		0.05
RPS6KA3	-0.216715	11.1757	0.000404216	0.021547	5		3	1
SNX2	-0.216451	8.35851	0.0191212	0.205023			2	1
ANAPC1	-0.216422	8.66835	0.0182265	0.200023	2	1	1
RHBDF2	-0.216408	6.16687	0.0077761	0.127
FAM210A	-0.216402	7.62104	0.0930269	0.435399
UBE2H	-0.216232	8.94709	0.007712	0.126887	2					0.01
MAP3K5	-0.216227	8.16925	0.00345084	0.0804476			3	1
BCL11A	-0.216182	6.97173	0.00469995	0.0981058	3		1		0.6636	0.02
TOM1L1	-0.216071	8.63397	0.0202152	0.21052			2
FAM114A1	-0.216029	9.02078	0.00173356	0.0531774	1	1	1			0.026
FARSA	-0.216029	10.4029	0.000233624	0.0152025
ARPP19	-0.215974	8.35768	0.0322882	0.268064			2	2
AEBP2	-0.215928	8.75905	0.00134528	0.0455687	6		1	1
SP3	-0.215798	8.52835	0.000437366	0.0221697	6	1			1.6082	0.135
PCDHB10	-0.215703	5.51699	0.00561711	0.107841
TOP1	-0.215691	10.8198	0.000572758	0.0261253	2		3	2	0.2061	0.02
INF2	-0.215473	8.30048	0.00138201	0.046093	1
SCN9A	-0.215448	5.76157	0.0391917	0.296857	3	1	9	1	0.2098	0.03
IFIH1	-0.21533	6.58341	0.0865014	0.420887	1		5	1
PCDHB2	-0.215125	7.23354	0.0582473	0.354838
RBL1	-0.215107	8.64517	0.00177994	0.0539521	4		2		0.2494	0.01
CCDC117	-0.214941	7.80392	0.044969	0.314934	3	1			0.932	0.04
CNOT2	-0.214917	9.46422	0.00478642	0.0992877					0.1074
SET	-0.214884	11.1981	0.00157207	0.0498803	1
DDIT4L	-0.214838	6.02844	0.0431502	0.309031					0.1378
DAXX	-0.214809	7.04306	0.0180447	0.199013			2	1
WASF2	-0.214542	7.76853	0.0530188	0.339557	2					0.01
CHN2	-0.214429	8.63176	0.00859735	0.134468	3		3	1	0.4892	0.01
UBR5	-0.214419	9.16588	0.00165845	0.0517325			6	2
STAU1	-0.214364	9.57463	0.000892848	0.0354614	4	1	3	1
HNRNPAB	-0.214361	11.0998	0.00156287	0.0496357			1	1
SPATS2	-0.214237	8.5574	0.00337382	0.0793958	4		2		0.4671	0.02
PPID	-0.214199	8.36956	0.0883673	0.425594	1		1	1
RAD9B	-0.214179	4.55253	0.0693027	0.38346	2	1	2	1
MYB	-0.214067	6.85453	0.0109201	0.153277
ZC3HAV1L	-0.213966	8.68782	0.0076754	0.126661
SEMA3C	-0.21394	6.88714	0.0180244	0.198855	4	1	1	1	0.674	0.048
DLEU2	-0.213913	8.32522	0.0149395	0.181067
KGFLP1	-0.213834	6.57247	0.0678005	0.380442
HEATR1	-0.21375	8.68002	0.00392832	0.0870502			8	3
WDR43	-0.21375	10.1029	0.000304061	0.0179585	1		2	1	0.1307
RBMX	-0.213729	10.1886	0.00341964	0.0800211	2				0.1834	0.01
GNA15	-0.2137	8.09837	0.00426304	0.0927713
TSPAN11	-0.213662	9.38641	0.0104686	0.149464	1
TKT	-0.2136	10.0329	0.00147083	0.0479088	4	1	4	1
DCP1A	-0.213458	8.22251	0.00928805	0.140695						0.03
GTF2I	-0.21344	9.53445	0.0187472	0.202528			3	1
PDK3	-0.213394	8.21954	0.00398376	0.0880772
FAM120A	-0.213354	7.83791	0.010062	0.146169	1		2	1	0.8273	0.01
C9orf78	-0.213312	9.25121	0.00736355	0.123788	2	1			0.6856	0.08
HSPA1B	-0.213284	8.69323	0.00534853	0.105401
PS1TP4	-0.213251	7.52161	0.0455047	0.316851
TMEM14A	-0.213231	9.67378	0.0146063	0.179018	1	1			1.1995	0.129
KHSRP	-0.212987	9.2645	0.000552723	0.0255848	2		1		0.6492	0.02
MKI67IP	-0.212947	10.2236	0.0291561	0.254796	2		1
NMT2	-0.212781	6.88821	0.0161602	0.188415	6		1			0.03
TRIM2	-0.212519	6.89041	0.00648467	0.116367	4		1			0.03
RNF152	-0.212262	5.97229	0.0300158	0.258772	5	1
C11orf58	-0.212142	11.0607	0.00792758	0.128324	1		3	1		0.01
POP1	-0.212118	7.51298	0.00797883	0.12848			2
TNFRSF10D	-0.212094	8.18096	0.00308329	0.0751104	1		1	1
CHRNA9	-0.212061	5.06676	0.0504438	0.33115	1				0.1894	0.01
ZBTB1	-0.212024	8.2324	0.0159276	0.186553	2		1			0.01
KHK	-0.212004	6.91073	0.0228065	0.2251
CGNL1	-0.211827	7.9558	0.00306555	0.0748497	1	1	4		0.1209	0.02
FAM204A	-0.211818	9.22679	0.00583416	0.109563
N4BP2	-0.211779	8.61613	0.00653019	0.116776	15	1	10	1	0.5495	0.028
VEGFA	-0.211769	8.49054	0.0014463	0.0472885			2	2
ACTR1B	-0.211755	8.76584	0.0685611	0.381747			1
HNRNPH3	-0.211648	9.16314	0.00498148	0.101635	3	1			0.8053	0.01
RBM7	-0.211537	8.27866	0.167814	0.554135	2				0.2502
CD2AP	-0.211528	9.5569	0.00848672	0.133624	5	1	2		1.2273	0.04
ZNF625	-0.211449	7.59098	0.0854459	0.419001	1		1		0.5935	0.131
YPEL1	-0.211192	6.52198	0.0216728	0.218685	3					0.01
TXLNG	-0.211117	8.93898	0.0037223	0.0841428						0.03
ETV6	-0.210893	8.66098	0.000948876	0.0366884	5	2			0.5411	0.099
SDAD1	-0.210878	4.60952	0.26397	0.654079	5	2	4	1	1.2028	0.199
ICA1	-0.210715	8.36495	0.0271017	0.246495	3	1	2	1
RAB21	-0.210702	10.0351	0.022318	0.222524	1	1			1.0205	0.039
HES1	-0.210276	8.55545	0.00734156	0.12359
ORC3	-0.210245	8.83803	0.0353729	0.28052
PDPK1	-0.21021	7.24479	0.0159153	0.186529	1	1	1		0.2534	0.136
SMC1A	-0.210161	10.6008	0.00121926	0.0432228	3	2	2			0.054
ANAPC1	-0.21002	8.5432	0.0260716	0.242292	2	1	1
TDGF1P3	-0.210019	7.24029	0.014652	0.179031
LRP4	-0.209999	7.22696	0.00142423	0.0467508			1
TRIB3	-0.209985	8.47028	0.00208416	0.0583846
FOXA1	-0.209951	7.67935	0.000922081	0.0360294	3				0.4877	0.01
GSTCD	-0.20992	7.00847	0.0321293	0.267653	2		2			0.02
C6orf123	-0.20982	5.57148	0.0813445	0.410386
C6orf123	-0.20982	5.57148	0.0813445	0.410386
EIF6	-0.209798	10.4268	0.00199388	0.0574031	1	1			0.6496	0.035
TRMT1L	-0.209748	7.58259	0.0365382	0.28574						0.01
PDPK1	-0.209687	7.19372	0.0212361	0.216409	1	1	1		0.2534	0.136
ARID5B	-0.209662	7.54284	0.0197975	0.208496	5	1	4	2	0.1509	0.04
BRIP1	-0.209642	7.76719	0.0237183	0.229237			7			0.02
HMGB1	-0.209504	8.79434	0.00282303	0.0708997	1	1	3	1	1.2701	0.149
SLC43A1	-0.209475	9.31399	0.00136061	0.0457574	2	1			0.7403	0.07
DCAF4	-0.209442	7.69248	0.0129118	0.168238	1				0.4066	0.02
CST4	-0.209418	7.06805	0.103917	0.456887
PHF10	-0.209231	7.84434	0.0184356	0.200465			1
HMGN4	-0.209206	8.18919	0.00795079	0.128338			1	1
URB1	-0.20914	7.46803	0.000919011	0.0359517	2		2	1		0.01
DHX36	-0.209133	8.36881	0.00744863	0.124431	1	1	3
NOLC1	-0.209117	9.80821	0.0204796	0.212077			2	1
SRR	-0.209097	6.92967	0.0326559	0.269181			1	1
SOGA3	-0.209084	7.33041	0.0169134	0.193067
GALM	-0.209076	7.09082	0.0236291	0.228738	1					0.01
NYNRIN	-0.20907	5.86461	0.105848	0.460146			3	1
ARRDC3	-0.209013	8.46252	0.155334	0.538039	1				0.2074	0.055
MST4	-0.208859	8.26347	0.00353063	0.0815847						0.01
CLEC2D	-0.2088	6.6835	0.0416955	0.304716	5	1			0.3073	0.03
BEX4	-0.208755	7.20454	0.0255417	0.23938	2				0.111	0.01
HSPA1B	-0.208694	8.67656	0.00565322	0.108204
HSPA1B	-0.208694	8.67656	0.00565322	0.108204
KLF10	-0.20861	8.44141	0.0552451	0.346605
EPT1	-0.208355	9.5512	0.00531386	0.105204	4					0.02
BYSL	-0.208319	8.26901	0.00418256	0.0913188
C12orf45	-0.208278	9.02235	0.0173485	0.195682
C7orf70	-0.208257	7.46444	0.0567775	0.351353	1		1
MRPS9	-0.208227	8.12711	0.0428525	0.308093	1		1
JMJD1C	-0.208212	8.92975	0.00347416	0.0807286	3	1	11	2	0.1728
CASK	-0.208186	8.33223	0.00342236	0.0800283			2	1
C2orf62	-0.208056	5.93875	0.0723978	0.39049
CNOT6L	-0.208012	7.74789	0.00483424	0.099812	2	1				0.02
PCDHA1	-0.207918	7.86543	0.00523638	0.104897
TARSL2	-0.207854	7.84401	0.0113959	0.157403
MTMR12	-0.207815	7.44203	0.0261099	0.24238	2		2
LRMP	-0.207782	6.74853	0.0126335	0.165912
IVD	-0.207711	8.15819	0.00437262	0.0937468	11	2			1.3131	0.338
TFAP4	-0.207673	7.83271	0.0256746	0.240218	2
EIF5	-0.207664	10.3245	0.00985951	0.145066	2	1	2			0.02
TRMT1	-0.207641	8.44197	0.00655405	0.116881			1	1
ZNF566	-0.207587	7.19859	0.079708	0.40695	6	1			0.2721	0.04
ARMC3	-0.207583	4.77621	0.079643	0.406835			3	1
METTL24	-0.207574	4.30244	0.0435758	0.309819
LMO4	-0.207549	6.40557	0.0489555	0.325841
PHF20	-0.207548	7.67845	0.004924	0.100821	9	1	3		0.6039	0.04
CSRNP3	-0.207533	7.35702	0.0044216	0.0943692	7	2	2			0.06
ZFAND4	-0.207528	6.54907	0.0288977	0.253761
XIRP2	-0.207497	4.92711	0.0108431	0.152576	2	2	13	1	1.6138
KEAP1	-0.207392	9.62217	0.00152569	0.0486872	2	1			0.1338	0.02
OR2A4	-0.207285	5.83508	0.00696691	0.120095
GIT1	-0.207281	8.01383	0.00694632	0.119927	2				0.2302
PALM2-AKAP2	-0.207221	7.01752	0.0063379	0.114974	1		2			0.01
ZNF625-ZNF20	-0.207077	9.68961	0.0422565	0.307087
LOC387646	-0.207065	5.15586	0.0671108	0.378681					0.414
ROCK1P1	-0.207054	4.55583	0.229215	0.62085	4	1	1
NUDC	-0.207029	9.47697	0.00228694	0.0619622	2
SIKE1	-0.207019	7.03781	0.0357814	0.282417	6	1			0.2444	0.04
REXO4	-0.206878	7.38472	0.0587428	0.35638			4
NOXRED1	-0.206851	5.69829	0.0515099	0.334227
GNG4	-0.206816	9.53147	0.00407383	0.0894144	2	1				0.022
PGBD5	-0.206779	6.34331	0.011429	0.157563	1
C6orf211	-0.206776	8.70814	0.0387431	0.294735	1	1			0.5397	0.113
UBE2MP1	-0.206743	8.84056	0.0425881	0.307678
SNAPC1	-0.206625	7.20243	0.105071	0.458748	2		1		0.2649	0.02
KIAA1244	-0.206568	8.47961	0.00482024	0.0996781	5		2			0.01
OSTM1	-0.206546	6.96384	0.0367749	0.286592	4	2	3	2	1.5718	0.159
GRK5	-0.206341	6.5575	0.0377485	0.290394	1		2		0.3098	0.01
ZNF749	-0.206318	6.73861	0.0711138	0.387271	1		5
PLA1A	-0.206151	6.05218	0.00505145	0.102421
BMI1	-0.205679	9.41869	0.0165163	0.190019			1
SLFN5	-0.205647	7.41509	0.0145968	0.179018	2		1	1
IFFO2	-0.20564	6.19521	0.0596162	0.358798	1	1	1		0.8113	0.03
PEX13	-0.205571	7.83287	0.0327373	0.269584					0.3559	0.05
STYX	-0.205568	8.70151	0.0128667	0.167969	3	1			0.4595	0.098
JHDM1D	-0.205563	8.10066	0.0307167	0.262378	5		6	1
GUF1	-0.20553	8.59118	0.00331422	0.0786613	1		1	1		0.01
PDGFC	-0.205508	5.45702	0.00950256	0.142397	3				0.1228
NOB1	-0.205319	8.5387	0.0274963	0.247787
DIMT1	-0.205221	8.20224	0.0034628	0.0806338
GKAP1	-0.205206	5.63932	0.138218	0.512093	1		1
SNORA14A	-0.205046	6.28096	0.0497201	0.328981
ARIH1	-0.204943	10.127	0.00230505	0.062214	5		1		0.3906	0.01
CAMKK2	-0.204924	7.32913	0.00883686	0.136671	3		2		0.1058	0.01
NR4A3	-0.204828	5.88582	0.0376262	0.289953
FAM208A	-0.204772	8.72216	0.00617639	0.113156
RMND1	-0.204622	6.41551	0.0308818	0.2631	2		1		0.1184
SH3BP5	-0.204608	6.86603	0.00352193	0.081468	1	1			0.5959	0.075
MBNL3	-0.204553	8.01304	0.00827058	0.131774	4	2				0.07
EFTUD1	-0.204499	8.40119	0.154479	0.536809			4	2
NNT	-0.204374	9.39179	0.00147791	0.0479449	6	3	1	1	0.7845	0.105
TRIO	-0.204323	8.26541	0.00251055	0.0655779			4	1	1.2553	0.191
TCEB3C	-0.204253	5.97688	0.115336	0.478505
GDPD5	-0.204139	6.4495	0.0170961	0.194282
PLEKHG1	-0.20413	6.14612	0.0468606	0.320682	3		3		0.1249	0.02
USP49	-0.204079	6.42589	0.0137155	0.17308	2				0.2273	0.02
NMI	-0.203898	7.39104	0.181765	0.571055	1		1		0.1177
KIAA2026	-0.20357	6.70082	0.0929355	0.435243			7	2	0.2823
RBM18	-0.203521	8.47308	0.0358024	0.282459	1	1			0.1503	0.02
PARVA	-0.203503	7.76641	0.0197786	0.208496	1		1	1	0.1427	0.03
SLC25A29	-0.203384	8.29567	0.015898	0.186529
RRP9	-0.203365	8.29829	0.00366204	0.0832901
TSKU	-0.203136	8.40408	0.000975049	0.0372631
ZNF367	-0.203125	7.83366	0.00437254	0.0937468	1
TOMM70A	-0.203094	9.36799	0.00417414	0.0912548	2		1	1
WDFY3	-0.202788	7.62602	0.00786615	0.127655	3	1	4	2	0.764	0.08
MAP3K2	-0.202659	8.73772	0.00888381	0.137142	6	2	1		0.7238	0.07
OR2M2	-0.202528	3.59125	0.0105926	0.150621
SHMT1	-0.2024	7.4705	0.0263802	0.24299	1		1		0.7733
ITGA6	-0.202359	9.56205	0.00143034	0.0468958	3	1	1		0.8362	0.02
FAM122A	-0.202289	7.43785	0.0629294	0.368132					0.9665	0.025
RCOR2	-0.202285	7.72987	0.00887902	0.137132
TRPC1	-0.202047	6.82222	0.0315297	0.266369	1		3	1
SPTLC2	-0.202038	8.61357	0.00477808	0.0992385	5					0.03
CNOT6L	-0.201758	8.52664	0.0049541	0.101312	2	1				0.02
ANKRD44	-0.201702	7.19128	0.0135983	0.172453			2	1		0.01
SHCBP1	-0.201573	9.14536	0.00720884	0.122425	1					0.01
SPRYD5	-0.201545	4.68585	0.0181026	0.199266
SPRYD5	-0.201545	4.68585	0.0181026	0.199266
BCR	-0.201385	8.81898	0.00172979	0.0531108			1	1
UBE2G1	-0.201343	9.39584	0.00152324	0.0486872	1		1			0.01
NAALADL2	-0.201179	6.72021	0.031544	0.266421	1		2
EFNB1	-0.201112	6.81233	0.00350618	0.0813591	1					0.01
TFCP2	-0.200743	8.92316	0.00295937	0.073218			1	1		0.01
CORO2B	-0.200599	7.5745	0.0320738	0.267653			2	1
DAXX	-0.200573	6.97478	0.0219631	0.22024			2	1
ENPP1	-0.200515	9.07368	0.00518034	0.104146	2		2	1		0.02
MIR503	-0.2005	6.16677	0.214005	0.605776
DCUN1D1	-0.200445	7.97489	0.149515	0.530962	2		2		0.3951
ATXN2	-0.200416	8.93616	0.00163821	0.051265	1		2	1	0.4011
THRB	-0.200345	6.91666	0.0098728	0.145133	4		4	1		0.02
JKAMP	-0.200106	9.42562	0.0234045	0.227934	2	1			1.1764	0.077
FGF12	-0.200096	7.29368	0.0179671	0.198486	5	3			1.6566	0.297
ABCB1	-0.199992	9.25862	0.00197485	0.0573086	1		1		1.0088	0.136
RCOR1	-0.199925	8.22861	0.00648437	0.116367	3		4	2		0.02
HSP90AB3P	-0.199807	9.84138	0.148546	0.529928
MRPL35	-0.199756	8.10443	0.102105	0.452695	2	2			0.8831	0.154
NEO1	-0.199725	6.72016	0.00601448	0.111125	2		3
BCAT1	-0.199671	8.87716	0.00751457	0.124738	4	1				0.03
RGPD5	-0.199651	10.4409	0.00199158	0.0574031	1		7	2
UVRAG	-0.199622	9.76928	0.000887467	0.0353674	3	1	2	1	0.5297	0.058
LOC100131541	-0.199531	5.26775	0.0297342	0.257701
RFX5	-0.199499	8.24169	0.0146229	0.179018
RORA	-0.199426	7.05677	0.0289718	0.254045	8		1			0.04
POLR1B	-0.199379	8.59825	0.00139399	0.0462978	2		1		0.2223
GPATCH4	-0.199366	9.11641	0.0287466	0.253147	1		2
ZBTB20	-0.19931	6.98535	0.0381843	0.292492	5	1	1	1	1.1209	0.311
IQGAP3	-0.19924	7.29445	0.0238372	0.229818			1
UBP1	-0.199164	8.41767	0.0184046	0.200465	1	1	2		0.6885	0.033
IDH1	-0.19914	10.0487	0.000285822	0.0172489			3	1	0.1231
UBE2E1	-0.199121	8.95712	0.00907479	0.138867			1	1
ANO6	-0.199119	8.43025	0.00836865	0.132576	1		2			0.01
EVC	-0.199099	6.84269	0.0203791	0.211434	1
ARRB2	-0.198957	8.16784	0.0026888	0.0684931
USP22	-0.198825	9.50504	0.00181829	0.0544211
UGT2B10	-0.198554	5.70926	0.328938	0.705516	1		2		0.1323	0.01
ME2	-0.198513	9.21865	0.00420503	0.0916289			2	1
GJC1	-0.198384	6.70675	0.100646	0.449759	8	1				0.06
TSR1	-0.198356	9.22433	0.00166741	0.0519631	1		2	2	0.1394	0.01
PHF3	-0.198346	8.46185	0.00826483	0.131746	9	1	8	1
ZMYM4	-0.198238	8.3407	0.0103748	0.1487	3		2	1	0.1003
CPNE2	-0.198111	8.31976	0.00140064	0.0463711
TBC1D14	-0.198087	9.01086	0.00633497	0.114974	1		1
MLL	-0.197994	9.34723	0.000346054	0.0195034	14	3	14	2	0.2054	0.05
ACAP3	-0.197879	7.36556	0.0174853	0.196367
GNPNAT1	-0.197804	9.59565	0.0199113	0.209059	3					0.01
FAM120C	-0.197793	6.76344	0.0574814	0.352782	2		1		0.1382	0.01
DDX19A	-0.197728	8.59547	0.0067057	0.11809	2
PIGM	-0.1976	8.34378	0.0237284	0.229237	9				0.2761	0.059
PEX12	-0.197567	6.89421	0.0362071	0.284609					0.1442
PALB2	-0.197475	7.6749	0.0117975	0.159357			5	2
SERBP1	-0.197418	9.2303	0.0219476	0.22024	3
POGK	-0.19735	8.42394	0.000633664	0.0278344	3	1
EDEM1	-0.197333	7.72365	0.0078917	0.127882	3					0.01
VDR	-0.197223	6.21633	0.094984	0.438869	2				0.1074	0.01
SCN7A	-0.197112	5.22955	0.19116	0.582252	3	2	4	3
FCHSD2	-0.197074	7.80722	0.0100522	0.146155	1	1	1	1	0.9798	0.159
ZNF430	-0.197067	7.45756	0.0771245	0.401023						0.01
SQSTM1	-0.19688	10.2166	0.000705191	0.0301355
MGC14436	-0.1968	5.26063	0.049602	0.32869
MCM8	-0.196787	9.85474	0.00302066	0.074073	1		1			0.01
LOC554174	-0.196763	6.27686	0.0575307	0.352782
ORC6	-0.196737	9.24607	0.00830331	0.132043
DSN1	-0.196674	9.24588	0.00373707	0.0844192	4		1		0.2234	0.01
EIF2C3	-0.1966	8.04165	0.0202341	0.21052					2.5694	0.309
SH3RF3	-0.196595	7.66544	0.0140237	0.175043
SYT14	-0.196498	5.84969	0.0965884	0.442269	3		2	1
O3FAR1	-0.196442	7.49008	0.0154337	0.183494
SMC4	-0.196292	9.7132	0.0164063	0.189554	5		11
TRPA1	-0.196285	6.54889	0.0581676	0.354594			2	1
HRSP12	-0.196214	7.59638	0.102179	0.452839
FGF14	-0.196194	7.66424	0.0641207	0.371259
HIC2	-0.196042	8.10344	0.0207615	0.213712	4	1			0.4296	0.04
DUSP14	-0.196018	7.61501	0.0204376	0.211854	1	1			0.5006	0.026
GLUD2	-0.195921	6.24711	0.221378	0.613132					0.2287
ZNF284	-0.195814	5.74346	0.117752	0.48256	1
GPT2	-0.195694	8.93226	0.00296263	0.0732441			2
NACC1	-0.195661	8.45694	0.00118914	0.0427013
MDN1	-0.195615	7.85104	0.0060721	0.111799	8	5	7	5		0.01
CTR9	-0.195551	9.6735	0.00279158	0.0704291	1	1	4		0.8333	0.101
HELLS	-0.195359	8.90835	0.00671799	0.118194	4		1
ELF4	-0.195212	7.7388	0.0173625	0.195753			1
LY86	-0.195025	4.36302	0.0515863	0.334571	1	1			0.4115
RIOK1	-0.194784	9	0.0302894	0.260389
ELF1	-0.194585	9.84389	0.012207	0.162949	2	1	2		1.4354	0.125
CFHR2	-0.194474	3.69334	0.0532801	0.339921			1
CTBP2	-0.194473	7.50405	0.00681658	0.119047	4	1			1.5159	0.111
APBA2	-0.194384	7.10819	0.0130149	0.168919	1		1
DCUN1D4	-0.194359	7.32949	0.0575852	0.352904
DCAF17	-0.194268	7.73528	0.042594	0.307678	1		2	1		0.01
ZNF354B	-0.194138	6.00309	0.0235137	0.228218	1	1	4
ALG13	-0.194067	6.01063	0.0355943	0.281671	1		2	1
PLD1	-0.194028	7.77503	0.0196305	0.207685			2
KIAA0922	-0.193875	6.2312	0.00504601	0.102373			2
C15orf29	-0.193791	6.69468	0.0984163	0.445668	1				0.2009	0.01
SLC18A1	-0.193749	7.3518	0.00849283	0.133624
PUS7L	-0.193692	7.36399	0.0488788	0.325746			3
SKIL	-0.19369	9.87138	0.00529585	0.105204	1		3	1	0.1966
BTBD2	-0.193624	8.57452	0.0277501	0.248853			1
MBOAT2	-0.193531	8.67708	0.00877226	0.136052	7	1	1		0.2481	0.02
SH3RF1	-0.193396	7.58763	0.00334133	0.0790789			2	1
SMEK1	-0.193285	9.2314	0.00466538	0.0975778	1		3	1
RFXAP	-0.19328	6.70963	0.00779297	0.127129	3		1		0.1001
MID1	-0.193221	7.97235	0.0237986	0.22976	8				0.1345	0.02
CDC27	-0.193193	8.89766	0.0048585	0.100046	2		7	1
PPP2R5A	-0.193168	7.73656	0.0165814	0.190645			2
EFCAB4B	-0.193118	6.26908	0.317964	0.69639
FAM115A	-0.193096	6.12453	0.260164	0.650791	4	2			1.499	0.133
AKAP1	-0.193059	8.50176	0.00332176	0.078784	1	1				0.02
IMPA2	-0.192959	8.9843	0.00650404	0.116573			1
IGF2R	-0.192875	8.35486	0.00167277	0.0520534			2	1
TAF5L	-0.192799	7.76796	0.0137344	0.173253	5	2				0.15
HCFC1	-0.192782	8.89166	0.00733322	0.12359			1
CEP76	-0.192755	7.81121	0.0177651	0.197629
PAQR3	-0.192451	6.26774	0.0396432	0.298382	7	1
MAPK8IP1	-0.192373	8.89618	0.00216848	0.0600884			2	1
RAB31	-0.192311	7.46112	0.0623558	0.3664	2		1	1		0.01
MEF2A	-0.192279	9.00596	0.00260501	0.0672544	6	3			1.6296	0.146
HSD17B7	-0.192274	7.18597	0.070689	0.385779	1		1
UBE3A	-0.19172	8.48679	0.0078873	0.127873	4		2	1	0.2175	0.026
XPC	-0.191637	7.3226	0.0204387	0.211854			1	1
ARFGEF1	-0.191622	8.66878	0.00481901	0.0996781			7	2	0.1015
EPS8L1	-0.19161	6.3573	0.0214442	0.217463
CXorf38	-0.191462	7.47826	0.0307496	0.262378	6		1			0.049
SEH1L	-0.191457	9.32024	0.00709037	0.121021					0.2545
KCNH7	-0.191318	7.44813	0.0135286	0.172319			1		0.254
AGPAT9	-0.191311	7.7952	0.0422329	0.307087	1		1
DAGLA	-0.191278	7.96669	0.00507387	0.102813
SOX5	-0.191243	5.33225	0.0303357	0.260643			2	1
SNORD45C	-0.191155	6.76912	0.0860423	0.420006
C11orf58	-0.191119	12.3279	0.015834	0.185981	1		3	1		0.01
C16orf88	-0.190966	9.04254	0.0216254	0.218599			4
MAPK1	-0.190801	10.3702	0.000731203	0.0308553	8	2	1		0.7969	0.05
BFSP1	-0.190714	6.48144	0.0173889	0.195873			1
PCDHB3	-0.190692	7.75507	0.0641139	0.371259	1	1			0.6802	0.037
KLHDC5	-0.190631	8.74345	0.00254	0.0659845	2					0.01
TFE3	-0.190547	7.12412	0.0142169	0.176068
MUC1	-0.190542	6.03302	0.158846	0.542629
MICA	-0.190464	4.99206	0.0603783	0.361364	2
TMED7	-0.190417	8.27949	0.00918537	0.139978	1		1		0.1374	0.01
TIA1	-0.190406	9.79967	0.00586053	0.109603	4				0.225	0.01
C5orf43	-0.190369	9.1624	0.0300737	0.259204	2		1	1	0.1556	0.01
CCDC59	-0.190222	9.2036	0.230078	0.62085	1	1	4		0.6598	0.083
RUNDC3B	-0.190062	5.42307	0.0610448	0.362929	2				0.1974	0.01
CENPJ	-0.190002	7.67588	0.0710275	0.387118			4	1
NUFIP2	-0.189994	9.59608	0.00294247	0.0729628	6	1	2	1		0.04
KIF5A	-0.189972	5.71964	0.123064	0.490063					0.1755
GK3P	-0.189943	7.97943	0.183884	0.573493					0.7597
CNFN	-0.1899	6.33906	0.106849	0.462203
HMGA2	-0.189756	9.58965	0.0112223	0.155921	3	1	1	1	1.2779	0.03
NAA30	-0.189744	8.60768	0.00154154	0.0490521	1	1	1		0.9223	0.03
DVL1	-0.189688	8.12958	0.0210503	0.21544
DAO	-0.189656	5.17815	0.0188669	0.203557
LRCH1	-0.189655	7.65876	0.0151078	0.181758					0.4806	0.02
LIN9	-0.189614	7.56309	0.0951638	0.439315			2
INTS3	-0.189421	8.63615	0.00635137	0.115156			1
RCN1	-0.18938	10.518	0.0135771	0.172381	1		2
NUP153	-0.189291	9.35159	0.00598811	0.111023	2	1	3	2	1.3215	0.096
RHBDD2	-0.18928	10.0836	0.00120092	0.0429848
CERS2	-0.189231	10.5267	0.00158257	0.0500225
KIAA0895L	-0.18921	7.59097	0.0846636	0.417385
CRIM1	-0.189176	9.50725	0.00525534	0.105145	7		2	2	0.8844	0.049
YTHDF1	-0.189137	9.35802	0.0102833	0.147935
MMP15	-0.189095	6.54404	0.00785079	0.12753
AP3D1	-0.189086	9.37906	0.00701407	0.120208
C1orf27	-0.189053	7.80685	0.0434467	0.309435	1		1			0.01
CEACAM7	-0.189012	5.01515	0.0682991	0.381412	2	1			1.441	0.054
FAM168B	-0.188975	9.85668	0.000996986	0.0377153	1
CABP7	-0.188958	6.83531	0.109957	0.468216
HBP1	-0.18884	7.68148	0.0573772	0.352533			2
UBE4B	-0.188779	8.59238	0.00436146	0.09372	1	1	1		0.8453	0.055
P2RX5	-0.188673	6.98047	0.0240298	0.23084			1
ZNF37BP	-0.188634	7.81047	0.00213088	0.059343
GCA	-0.188607	7.79522	0.0888489	0.426321	1	1			0.6988	0.02
TMED5	-0.188592	8.54688	0.00226293	0.0614763	4					0.02
KIAA1804	-0.188562	7.64802	0.0158795	0.18645						0.01
SBF2	-0.188558	8.12741	0.011106	0.154953	3	2	4		1.9641	0.087
FGFR2	-0.188517	6.91599	0.0174551	0.19627			2			0.01
SASH1	-0.188515	6.92895	0.0210318	0.21535	2	2	1		0.6117	0.06
CASD1	-0.188478	8.72975	0.0160976	0.187988	3		1		0.1255	0.01
KCNH8	-0.188474	7.2226	0.0447865	0.314186	2	1	1	1	0.5776	0.02
RMI1	-0.188396	7.80494	0.0651222	0.374102			3	1
PEX26	-0.188305	8.3636	0.001809	0.0543259	3		1			0.01
RASSF3	-0.188267	7.68797	0.0150617	0.181758			1
CLOCK	-0.188226	7.94058	0.021118	0.2158			1
XRCC5	-0.188223	11.2291	0.00237235	0.0634729	1		5	2
FASN	-0.18819	8.80617	0.0130793	0.169557
KPNA3	-0.188109	8.91043	0.00965292	0.143543	4		1		0.1016	0.02
COLEC10	-0.18809	5.73877	0.119959	0.4858
FAH	-0.188063	7.18014	0.0146269	0.179018
NCEH1	-0.187994	9.52726	0.00570095	0.108536						0.01
RPAP3	-0.187813	8.17392	0.0878075	0.423893			5	1
SMG1	-0.187771	9.91904	0.0138386	0.173885	5	2	2		0.3819	0.07
SMG1	-0.187771	9.91904	0.0138386	0.173885	5	2	2		0.3819	0.07
LOC100131506	-0.187757	5.80188	0.132889	0.503743
MRPS27	-0.187663	8.31341	0.0392301	0.296945			1
ATXN10	-0.187632	10.4519	0.00048328	0.0237021	2		2		0.1018
BTC	-0.187494	6.83932	0.0715444	0.38828	2				0.1297	0.01
SLC5A3	-0.187257	8.4565	0.00205696	0.0580918	6	1	1			0.03
RBPJ	-0.18713	7.16641	0.289079	0.674036	6	1	1			0.073
FAM120AOS	-0.187114	8.27745	0.00854501	0.133856	1	1			0.7005	0.066
SNRPD2P2	-0.187107	4.70555	0.0743029	0.395047
ARAP3	-0.187051	7.77536	0.00699243	0.120208	1
NOM1	-0.187022	8.22207	0.00206195	0.0580918	4		1	1	0.7688	0.01
SIAE	-0.187007	11.1403	0.319771	0.698449
SETD2	-0.18696	8.45269	0.0108793	0.152963	5		7		0.3105
USP9X	-0.186917	9.85478	0.00146865	0.0479088	2		5	1	0.8952	0.048
CYTIP	-0.186901	5.15113	0.0726882	0.391485			1		0.1786
CSK	-0.186874	8.4396	0.0102213	0.147517			1
CPD	-0.186769	10.6567	0.000547597	0.025435	2		3			0.01
TSPYL2	-0.186623	8.02983	0.00874337	0.135667	1
SNRNP48	-0.186557	8.28672	0.0536158	0.341473	1		1	1
FAM185A	-0.186523	6.63515	0.261438	0.651967	2		1
ZBTB16	-0.186472	7.26044	0.0166962	0.191509			1
HIST1H4E	-0.186466	4.7189	0.0884672	0.425702
NOP58	-0.186418	11.5677	0.00183209	0.0546521			2	1
GDE1	-0.186244	8.76555	0.0050008	0.101829	2	1			1.1186	0.254
GRIK2	-0.186226	5.67905	0.0577727	0.353334	2	1	2		1.5183	0.044
RNF122	-0.186222	5.1518	0.123242	0.490282
TRIP11	-0.186032	7.98996	0.0342465	0.275663	2		9	3	0.7811
POLA1	-0.186024	8.68735	0.00213192	0.059343	1	1	1	1	0.2378	0.029
DAXX	-0.186013	7.05486	0.0395796	0.298165			2	1
POLD3	-0.185999	9.07596	0.0334589	0.272623	3	1	2	1	0.361	0.03
FHOD3	-0.185987	6.65682	0.0346284	0.277261
KLK12	-0.185982	6.4842	0.0845566	0.417385
RCBTB1	-0.18589	7.30211	0.0475959	0.322203	2		1		0.116	0.01
MRI1	-0.185868	7.59449	0.009346	0.140876	5	1			0.8189	0.04
NIPSNAP3B	-0.185846	4.32297	0.00815049	0.130551
SETX	-0.185716	8.12754	0.0268876	0.245353	6	3	7		0.9676	0.08
MCM10	-0.185568	8.6773	0.00620597	0.113323	3		4	2	0.104	0.01
MCM2	-0.185554	8.72495	0.00238419	0.0635758	1		1
MARVELD3	-0.185472	7.52198	0.0095385	0.142633	6	2			0.2406	0.158
ZNF429	-0.185377	7.29371	0.099916	0.44843	1		1		0.2853	0.011
DNHD1	-0.185372	6.59432	0.0150311	0.181553			2	1
NUCKS1	-0.185361	7.09314	0.264026	0.654079	3		1			0.02
ZNF331	-0.185345	8.34044	0.0344883	0.276605	1		1
ATP8A1	-0.185331	6.07683	0.00744952	0.124431	2		1			0.01
FGFR4	-0.18516	7.92405	0.0330871	0.271221
MARS2	-0.185148	8.1611	0.0138896	0.174286	1	1			0.9932	0.039
VPS13A	-0.185114	8.71574	0.0115308	0.157929	11		9	3	0.3413	0.03
GPR63	-0.185102	6.04982	0.097437	0.443893			1
IFNB1	-0.185057	4.1494	0.0555377	0.347589
HIST1H2AH	-0.184944	6.74657	0.111603	0.471265
HRH1	-0.184938	6.31538	0.0439849	0.311321	6	2			0.5398	0.05
SLFN13	-0.184825	8.51677	0.00367318	0.0834293	6		1	1		0.02
AKR1C3	-0.184761	10.9933	0.00585228	0.109603			1	1
CCDC41	-0.184747	7.32925	0.0517314	0.335055	2		4		0.1062
BDP1	-0.184391	8.35664	0.0100697	0.146218	1		6	1
TWISTNB	-0.184376	7.60763	0.00983729	0.144931	2	1	1		0.5679	0.03
UBE2Z	-0.184334	9.10853	0.00982835	0.144931	1	1	1	1	0.252	0.02
TCF4	-0.184313	5.35591	0.0746737	0.39602	17	3			1.1423	0.139
KLHL28	-0.184288	7.65298	0.017943	0.198351	1		1		0.5702	0.084
ZAK	-0.184248	7.79108	0.013258	0.170708					0.1093	0.049
ZNF595	-0.184101	7.31435	0.0475294	0.32208
NOL10	-0.183871	9.02442	0.00577674	0.109188	1		2	1		0.01
TIPARP	-0.18373	8.83412	0.0299999	0.258772	2	1				0.194
PRPF38B	-0.183703	8.79667	0.0136328	0.172627	1	1	1		0.4804	0.107
FOXA2	-0.183701	9.10544	0.00744917	0.124431
FSTL5	-0.183682	5.70276	0.06543	0.374612	3	1	3		1.4296	0.103
LSS	-0.183671	7.29637	0.0163068	0.188866
HSPA1A	-0.183651	9.15614	0.0480437	0.323418
RG9MTD3	-0.183633	7.2944	0.104583	0.458086	3		1		0.1159	0.01
CCDC138	-0.183612	7.12283	0.0864527	0.420774	1		1
APPL1	-0.183604	8.95977	0.00572527	0.108658			3
SNX16	-0.183582	6.00622	0.187578	0.578014	3				0.2955	0.01
HSF1	-0.183575	8.51126	0.00104634	0.0390471
CA8	-0.183476	8.41292	0.0463457	0.319066	1
SCRN1	-0.183467	8.66267	0.0187012	0.202097	1		1
SLC18A2	-0.18334	6.16514	0.0108852	0.152982	4	1	2	1	0.2726	0.047
FMNL3	-0.183163	6.42207	0.0264664	0.243447	1		2	1		0.01
SNAPC5	-0.183096	9.11846	0.0275489	0.248035	2	2				0.01
EIF1AX	-0.183074	10.6759	0.00414138	0.090598	1					0.01
TMTC2	-0.182978	6.91392	0.0653112	0.374514	2		1	1
TMEM241	-0.182889	7.02131	0.0432828	0.309277
HOXA5	-0.182835	6.99989	0.133623	0.504856	3				0.4996	0.02
PGLYRP2	-0.182767	5.15982	0.0841319	0.416288
C10orf2	-0.182736	7.77788	0.0463292	0.319066	2	1	2	1
ARRDC2	-0.182645	7.67629	0.00870708	0.135357
EIF3B	-0.182533	9.36025	0.00453548	0.0959985			2
RAD18	-0.182461	8.47043	0.00691802	0.119664	3	1	2		0.1171	0.02
FBXW8	-0.182375	8.29512	0.00624795	0.113777	3					0.01
RUFY3	-0.182368	7.61312	0.0668111	0.378126	3				0.8542	0.116
VRK1	-0.182363	10.5789	0.0132759	0.170708			3	2
PDS5B	-0.182355	7.95627	0.0233251	0.227584	2		8	3		0.02
PRKG2	-0.18235	6.55427	0.0934878	0.435919			1	1
HOXA11	-0.182321	6.06519	0.091737	0.432871	1		1	1	0.1758	0.01
LOC646813	-0.182243	7.28941	0.0375614	0.289717
LRRFIP1	-0.182233	5.60465	0.211121	0.603473					0.8701	0.112
STAG2	-0.182131	9.98332	0.00559217	0.107424	3		3	1	0.3791
FAM190A	-0.182112	6.75203	0.0663951	0.37701			2			0.02
EPM2A	-0.182106	6.05174	0.0589977	0.357014	3	1			1.258	0.098
PUM2	-0.182003	9.92371	0.00248177	0.0651332	2		6	1	0.2666
FAM86B1	-0.182002	9.091	0.00636113	0.115243	1		1
TIMM8A	-0.181988	8.24879	0.00392604	0.0870502	1				0.1865	0.01
KCNAB2	-0.181963	7.64902	0.00484446	0.0999305	1		1	1
IRF6	-0.18196	8.05042	0.00815929	0.130612
BDP1	-0.181925	8.44611	0.0103251	0.148179	1		6	1
AVEN	-0.181704	7.84732	0.0328699	0.26994			1
SLC25A36	-0.181564	8.3698	0.0507025	0.331833	5	1	2		0.4359	0.162
PSMD12	-0.181559	8.31148	0.0382605	0.292504	6	2			0.9125	0.096
IGF1R	-0.181456	9.68786	0.0061667	0.113076	3					0.02
PRPF40A	-0.18144	9.40869	0.0368576	0.287038	2		4			0.01
RASSF9	-0.181395	5.97879	0.11598	0.479343	1		1		0.1906	0.01
NUP155	-0.181387	9.46964	0.00259172	0.0670886	4		2
NXT2	-0.181353	7.26842	0.026029	0.242034	2	1			1.1571	0.164
OBFC2A	-0.181346	6.12021	0.0673563	0.3793	5		1		0.1534	0.02
FNBP1	-0.181318	7.64897	0.016288	0.188822	3		3
UPRT	-0.181253	7.14113	0.0617829	0.364774
SSTR5	-0.181211	7.77294	0.032499	0.268657
MDM4	-0.181186	8.11906	0.0631895	0.369126	8	1	1			0.069
LOC284788	-0.181159	4.19133	0.0497193	0.328981
EEFSEC	-0.18112	8.50521	0.00332465	0.0787964			1
OR2A7	-0.181063	5.76095	0.0234081	0.227934
PPL	-0.180949	8.95208	0.025924	0.241516
SREBF2	-0.180934	8.24895	0.0151154	0.181758	1	1	1	1
SNX5	-0.180854	9.97686	0.0016737	0.0520534			1
HSP90AA1	-0.180813	11.6162	0.00107935	0.0398783	1		1
KLF3	-0.180802	9.30142	0.019889	0.208957	1				0.1822	0.066
DENND2D	-0.180783	6.7343	0.0057137	0.108658			1
HSPA1A	-0.180743	9.12417	0.0466188	0.319886
ARID4A	-0.180735	6.82064	0.120815	0.486413	5	1	4	2	2.1754	0.165
B3GALT1	-0.18072	9.41311	0.001744	0.0533499	2	1			1.1091	0.085
STEAP1B	-0.18057	5.50052	0.432937	0.776891
AHR	-0.180427	9.53548	0.00339506	0.0796385	1		2			0.01
TMEM117	-0.180403	6.47055	0.0718087	0.389207	2					0.01
C11orf49	-0.18035	8.91527	0.0018106	0.0543259	1	1	1	1	0.7601	0.072
PNPT1	-0.180346	9.95064	0.00500882	0.10193	3	2	2	1	0.4777	0.06
UBA6	-0.180329	8.94731	0.00914958	0.139689	6	1	2	1	0.6534	0.02
FAM120A	-0.180308	10.0723	0.0092365	0.140243	1		2	1	0.8273	0.01
METTL22	-0.180229	7.41172	0.028134	0.250539
ZNF281	-0.180173	7.62204	0.0604873	0.361639	3	1	3	1	2.2317	0.166
PPM1G	-0.180164	9.74374	0.00262316	0.0673554
NBEA	-0.180102	6.68817	0.0143724	0.177075	1		4	2	0.5927	0.01
FLJ13744	-0.180055	5.29842	0.299178	0.681695
PXDC1	-0.179921	7.03286	0.0313598	0.265189
TNFRSF11A	-0.17989	7.28437	0.0252447	0.237396	3	1	1	1
HIF1A	-0.17988	9.84268	0.0122785	0.163279
MRM1	-0.179782	7.86181	0.0499568	0.329465
HSP90AA6P	-0.179779	7.62997	0.521234	0.824286
BAD	-0.179776	8.43366	0.00465494	0.0975778	1	1			0.5055	0.038
FHDC1	-0.179718	6.72806	0.0486954	0.325145	2		1			0.01
KIF20B	-0.179699	7.64951	0.111227	0.470515	8	1	9	1
FAM123B	-0.179602	7.05106	0.0283987	0.251632	2
SLC10A7	-0.179581	7.38945	0.0474807	0.322013	6	1			0.4806	0.04
SFT2D2	-0.179544	8.96553	0.0565617	0.350697
CUL2	-0.179395	8.21789	0.0224921	0.223523	2		3
ZNF518B	-0.179319	7.4848	0.0121509	0.162463	4	1	5		0.3665	0.02
EHMT2	-0.179316	7.95849	0.00225008	0.0611815
EHMT2	-0.179316	7.95849	0.00225008	0.0611815
PSMG2	-0.17922	9.48263	0.00745042	0.124431	1		2	1	0.1777	0.011
SH3GLB1	-0.179199	8.91095	0.0280569	0.250254			2	1		0.099
ZC3HAV1	-0.17919	9.7596	0.0116763	0.158616			2
RDH12	-0.179075	5.82754	0.0291549	0.254796
RANBP10	-0.178964	7.50351	0.0247723	0.234693	2	1	1	1	0.152	0.03
ZNF138	-0.178914	7.73514	0.0972378	0.443402	1		1
YIPF4	-0.178863	9.1363	0.0175078	0.196413	8		1		0.1697
IL17RB	-0.178845	6.52151	0.0463444	0.319066	1	1			1.2449	0.226
GLMN	-0.178788	7.03602	0.173702	0.561097			1
RBM19	-0.178729	8.38503	0.00922029	0.140103
SMG5	-0.178726	8.33406	0.0162804	0.188822			2	1
QRSL1	-0.178681	8.09831	0.079118	0.405429	3		1
TGFBR3	-0.178584	4.89647	0.191532	0.582537	2		2	1		0.01
CD22	-0.178525	5.95742	0.0487769	0.325407
RPUSD4	-0.178508	8.03705	0.0271574	0.246799	1
HECTD1	-0.178444	9.28763	0.00246753	0.0650134	2		5	2	0.2669
TRIP4	-0.178396	8.27452	0.0216764	0.218685			4	2
CAPRIN1	-0.178368	10.8309	0.00204108	0.0579842	2				0.1918
IFI35	-0.178325	6.44456	0.055031	0.346125
ARID2	-0.178315	8.09685	0.0506779	0.331833	3		2	1	0.1191
FIP1L1	-0.178297	9.11284	0.00382355	0.0859835	1		3		0.1913
PI15	-0.178275	5.23729	0.0759698	0.398446	10	1				0.04
CSNK1G3	-0.178122	8.0845	0.0603268	0.361244	2		1		0.3917	0.01
RPL22L1	-0.178112	7.88322	0.163518	0.548075
GTPBP10	-0.178111	8.30162	0.0132883	0.170735	8	1				0.069
NFYB	-0.178058	8.45091	0.031846	0.267112	2					0.01
KCTD20	-0.177955	8.08502	0.00776992	0.127	5	1	1	1	0.1393	0.04
MTPAP	-0.177926	6.88716	0.00148601	0.0481138	2		5	3	0.1003	0.01
TNFAIP2	-0.177822	8.2338	0.00670678	0.11809
DVL2	-0.177813	7.76648	0.011766	0.159171
LOC441178	-0.1778	4.94772	0.0304728	0.261088
LOC441178	-0.1778	4.94772	0.0304728	0.261088
LAS1L	-0.177797	8.7253	0.00231755	0.0623489	1		2	1
IRF2BPL	-0.177784	8.27746	0.0136893	0.172815						0.091
NCAPH	-0.17774	8.98583	0.00966643	0.143623	1		4		0.18	0.01
METTL13	-0.177675	7.76196	0.0147832	0.180034	1		1	1
OR4D6	-0.177636	4.87948	0.0591617	0.357252
DOPEY2	-0.177604	8.04065	0.00388847	0.0866131	2		6	1	0.1602	0.01
FOXRED2	-0.177575	6.62033	0.107539	0.463139	2					0.02
TDRD3	-0.177547	7.07158	0.0366775	0.286224			4	1
MCU	-0.177491	8.24762	0.0253507	0.238058
FYN	-0.177469	6.83108	0.0186748	0.202023	4				0.4426
FKBP7	-0.177353	6.20486	0.0553923	0.347178	4		1		0.104	0.01
PKHD1L1	-0.17732	5.86967	0.0228821	0.225127	2	1	9	1	1.2593	0.131
MCOLN3	-0.177307	6.66026	0.0410975	0.303279	4	1	2	2
CDH2	-0.177283	8.82576	0.0112633	0.156249	3				0.7899	0.02
PCNX	-0.177253	8.35367	0.00837639	0.132593	5	1	4	1	0.1635	0.04
KLHL23	-0.177242	7.97888	0.0272699	0.246945	2					0.01
SKA3	-0.177241	8.54627	0.089791	0.428278	1		1
RAD1	-0.177145	7.95223	0.0291385	0.254796	6	1			0.9538	0.05
PARPBP	-0.177085	8.08428	0.0592323	0.357529
LGR5	-0.177071	5.09736	0.10964	0.467523
SNORD49A	-0.177061	7.95497	0.233898	0.624604
PNO1	-0.177007	9.04052	0.0117427	0.159078	3				0.1441
ZNF141	-0.176929	8.73253	0.0199553	0.209191
TJP1	-0.176857	9.15397	0.00384091	0.0861235			5	1
SSH1	-0.176827	7.21451	0.0654813	0.374765	1					0.05
IGSF9B	-0.176801	7.26926	0.0444532	0.313169	2	1	1	1	0.5079	0.216
ZNF260	-0.176729	8.37284	0.076551	0.399729	2	2			0.6531	0.116
ODC1	-0.17671	11.2693	0.00120735	0.0430759
NSD1	-0.176694	7.92897	0.02578	0.240594			7	1
ZNF844	-0.176638	6.54889	0.228871	0.620474	6		2
MTMR14	-0.176637	8.43354	0.00606617	0.111752
PHLDA1	-0.176621	9.51999	0.0292357	0.255156	6	1			0.2917	0.03
NHLRC2	-0.176579	9.16355	0.00861273	0.134536	4		3			0.02
TTC3	-0.176577	10.4008	0.002966	0.073273	3		14	2	0.1757	0.01
ZDHHC20	-0.176576	8.04498	0.0106982	0.151506	1		2			0.04
PELI2	-0.176527	9.6278	0.000830814	0.0336905	6	2	1		0.3051	0.06
INSIG2	-0.176372	8.23583	0.0586823	0.356207	3	1	2	1	1.2471
GNL3	-0.176371	9.89647	0.0182683	0.200171			2
TSPAN17	-0.17636	8.09678	0.0313661	0.265189
KDM1B	-0.176296	7.12682	0.0246683	0.234363	2	1	1		0.9017	0.043
ZNF184	-0.176258	7.09552	0.0363434	0.285021			3
PIGX	-0.176256	7.46049	0.0328899	0.269972	3				0.1335	0.03
OR4F21	-0.176243	5.61152	0.0384408	0.293204
UFL1	-0.176203	8.52584	0.0428357	0.308044
IGFBP4	-0.176173	9.5097	0.00530455	0.105204	1				0.2969	0.01
CPSF2	-0.176162	10.0771	0.00304514	0.0745705	2		2	1	0.1062	0.01
CD24	-0.176147	10.7486	0.0737554	0.393852					0.448	0.02
VARS	-0.176007	8.57843	0.0191474	0.205119
VARS	-0.176007	8.57843	0.0191474	0.205119
RALBP1	-0.17597	8.65481	0.0333915	0.272408	1		1
RTF1	-0.175969	7.84429	0.0304047	0.260958	5	1	3		0.2701	0.049
GNA11	-0.17593	8.93918	0.0114081	0.157469
ZNF148	-0.175884	7.38483	0.0584757	0.355602	4	1	8	1		0.044
HIRA	-0.175731	9.15386	0.00645464	0.116079			2
SLC12A2	-0.175654	10.7173	0.00128079	0.0444096	5		2
EIF1AX	-0.175649	11.805	0.00781186	0.127233	1					0.01
NLE1	-0.175597	7.97832	0.00710885	0.12116			1
PTPN12	-0.175586	8.26211	0.07821	0.40345	1	1	2		1.3439	0.138
SWT1	-0.175565	5.28628	0.186769	0.576803
FSIP2	-0.175557	4.84952	0.131269	0.500908	3	1	33	6
TACC1	-0.175416	7.45585	0.0246044	0.233822	4	1	2		0.4004	0.04
DLG5	-0.175363	8.11602	0.0186388	0.201816	2		1			0.01
ZNF627	-0.175361	7.9828	0.0387899	0.294889
BCL2L11	-0.175359	7.57584	0.0370123	0.287559	2					0.01
PGPEP1	-0.175279	8.21476	0.00306783	0.0748497	7					0.03
GCDH	-0.175207	7.64048	0.00786094	0.127633
ELAVL1	-0.175201	8.37882	0.00527623	0.105204	4	2	2		0.6621	0.148
C1orf55	-0.175161	8.06386	0.00336352	0.0793219			1
LOC643837	-0.175133	5.9439	0.115229	0.478459
FGD1	-0.175123	7.26162	0.00796746	0.128453
UBASH3B	-0.175002	10.1024	0.00206849	0.0580982	2	1	1		1.1447	0.03
NREP	-0.174972	8.03968	0.0219148	0.220221
HYDIN	-0.174922	5.97923	0.00924939	0.140323	1		9	2
LOC284751	-0.174922	6.4302	0.0166271	0.191045
SLC16A13	-0.174758	7.67972	0.0261479	0.242545
MANEAL	-0.174673	8.89039	0.0109136	0.153277	3				0.114	0.02
WASL	-0.174645	9.30032	0.00845158	0.133461	2		1	1	0.9264
SH3BP2	-0.174628	7.30649	0.0247128	0.234469	4					0.03
ATP2B1	-0.174472	10.0104	0.00137378	0.0459106	3		5		0.3174	0.02
LOC284837	-0.174469	5.94868	0.203562	0.595062
TCEB3CL	-0.174345	5.91721	0.174106	0.561869
RAB5A	-0.174333	10.0728	0.0177458	0.197551	2		1	1	0.1036
BRD1	-0.174284	7.59982	0.0222737	0.222211	1		5	1
LAMA3	-0.174222	8.02259	0.00200974	0.0576599			7	1
SCG5	-0.174205	6.03164	0.0277346	0.248781
BAZ1B	-0.174177	10.046	0.00261377	0.0672677	3		7	2		0.03
HDGFRP3	-0.173926	10.0764	0.0122479	0.163167					2.0431	0.174
ADHFE1	-0.173904	5.15233	0.035632	0.281702	1	1			0.7635	0.084
CASP8AP2	-0.173835	7.67747	0.0263176	0.242885	1		9	1
TRAPPC8	-0.173827	7.80917	0.039844	0.299245
FRMD6	-0.173736	8.83011	0.0092226	0.140103
EIF2A	-0.173735	9.38133	0.0184287	0.200465	4	1	6	2	0.1205	0.02
TDRD7	-0.173692	8.03934	0.0283326	0.251535			3	2
SLC35A1	-0.173687	7.30506	0.121288	0.487028	1				0.3715	0.01
CDK8	-0.173656	9.45489	0.0608372	0.362537	1		1
GCN1L1	-0.173648	9.23858	0.0131438	0.170046			1
CD99L2	-0.17362	8.82329	0.0021844	0.0603251
CRIP2	-0.173593	8.29948	0.00601503	0.111125
GNL3L	-0.173572	9.60302	0.00353811	0.0816317	4		3			0.04
ANK2	-0.17357	6.76004	0.0653075	0.374514	3	1	14	4	1.293	0.02
MTHFD2	-0.173473	8.97414	0.063737	0.370216			3	1
ZBTB44	-0.173329	9.41006	0.0263969	0.243077	5	1	1		0.1948	0.05
HAUS2	-0.173286	7.88907	0.0656995	0.374789	6					0.03
BCR	-0.17327	6.77248	0.0365028	0.285531			1	1
H6PD	-0.173262	6.63118	0.0702099	0.384716	4					0.01
POC1A	-0.173247	6.7456	0.0864233	0.420692
DYNC1LI1	-0.173232	8.65902	0.031171	0.264683			3
HAUS3	-0.173157	7.62019	0.105379	0.459295	5	1	2		0.4141	0.03
RNF157	-0.173111	8.06592	0.0154095	0.183436	3		1			0.02
WDR12	-0.173111	9.99575	0.0348357	0.278251			1
FAM86C1	-0.173052	8.32328	0.0248582	0.235159
CRK	-0.173006	9.89713	0.00690819	0.119664	5	1				0.01
LANCL2	-0.17297	9.14408	0.0216978	0.218768	2	1	1		0.1782
C11orf82	-0.172905	7.81164	0.0874514	0.423014	5		5
SHMT2	-0.172852	10.8262	0.00489046	0.100525
MIR106A	-0.172787	3.18493	0.0114739	0.157787
KIAA0930	-0.172613	8.00272	0.0136278	0.172627						0.095
BTBD8	-0.172591	5.47724	0.161108	0.544981	1
ZFP36L2	-0.172589	8.46976	0.0316215	0.266518	3	2			2.1199	0.188
CELSR3	-0.172519	7.16448	0.0124248	0.16434	1				0.1103	0.01
TNFRSF10A	-0.172519	7.68685	0.0272256	0.246891	3				0.5325	0.01
STK32B	-0.172503	8.75229	0.00538765	0.105835	1		1		0.1151
NTM	-0.172417	7.67792	0.0279872	0.250089	2	1			1.1282	0.03
CCBL2	-0.172409	7.77557	0.0397477	0.298822					0.7124	0.044
CTSC	-0.172358	9.70947	0.00672252	0.118211	2	1	1			0.02
ANO3	-0.172342	7.37825	0.00714442	0.121704	2		3	2
RAB10	-0.172338	10.1252	0.0382151	0.292504	2				0.668	0.02
C18orf21	-0.172334	7.55565	0.184388	0.574057	1		1	1		0.01
RBFA	-0.172281	8.79331	0.00347238	0.0807286
KIDINS220	-0.17227	8.34864	0.0119484	0.16073	6	1	5	1
RFX6	-0.172225	7.94583	0.0708332	0.386312	1		1		0.1111
CEP135	-0.172203	7.11097	0.0853807	0.418929	2		3	1	0.158	0.01
SNORD1A	-0.172175	6.10607	0.160986	0.544884
RWDD4	-0.172099	8.14771	0.162494	0.547274
CERS6	-0.172086	9.13603	0.00489762	0.100534						0.02
SLC44A5	-0.172061	7.71878	0.0192314	0.205622			1
C3orf33	-0.171951	5.66374	0.186951	0.577045	1		1
CYP4V2	-0.171894	7.44904	0.0201127	0.209981	1		2			0.01
EXOC5	-0.171817	4.27791	0.130559	0.499464	5	2	1		0.3453	0.06
ZC3H14	-0.171798	8.97287	0.019568	0.207287			2
ORC1	-0.171671	7.8278	0.0558013	0.348582
TDRD5	-0.171574	6.41977	0.00695443	0.120005			3		0.1643
POLK	-0.171567	7.22071	0.158762	0.542531	3	2	3			0.01
RDH14	-0.171556	8.55809	0.0171288	0.194392
SLC7A11	-0.171544	9.55191	0.0060473	0.111466	4					0.02
DHX38	-0.171541	8.10759	0.00770899	0.126887	1	1			1.1673	0.151
BRD7P3	-0.171444	4.88784	0.116809	0.481066					0.1646
ARL13B	-0.171443	7.97478	0.044317	0.312817	6		4
[truncated: 19,944 more rows]
